# Supplementary material for: HIV-1 signalling remodels nuclear pores to licence infection
Source: Nature. 2026 May 6;654(8120):1044–54. doi: 10.1038/s41586-026-10453-3 (PMC13293875; doi:10.1038/s41586-026-10453-3)
Supplement: Supplementary file 3 — Processed total proteome abundance MS data. The table shows all the peptides identified in the MS experiment. The first tab of the spreadsheet shows the sample legend and the second tab shows the raw data. These data were used to calculate changes in expression of NPC components shown in Fig. 5f. [file 41586_2026_10453_MOESM3_ESM.xlsx]

## Sheet: Sample legend
	Sample	Donor	Bead	Inhibitor
	1	A	Empty bead	DMSO
	2	A	CD4	DMSO
	3	A	Env	DMSO
	4	A	CD3/28	DMSO
	5	A	Empty bead	CDK1
	6	A	CD4	CDK1
	7	A	Env	CDK1
	8	A	CD3/28	CDK1
	9	B	Empty bead	DMSO
	10	B	CD4	DMSO
	11	B	Env	DMSO
	12	B	CD3/28	DMSO
	13	B	Empty bead	CDK1
	14	B	CD4	CDK1
	15	B	Env	CDK1
	16	B	CD3/28	CDK1
	17	C	Empty bead	DMSO
	18	C	CD4	DMSO
	19	C	Env	DMSO
	20	C	CD3/28	DMSO
	21	C	Empty bead	CDK1
	22	C	CD4	CDK1
	23	C	Env	CDK1
	24	C	CD3/28	CDK1
	25	D	Empty bead	DMSO
	26	D	CD4	DMSO
	27	D	Env	DMSO
	28	D	CD3/28	DMSO
	29	D	Empty bead	CDK1
	30	D	CD4	CDK1
	31	D	Env	CDK1
	32	D	CD3/28	CDK1

## Sheet: Raw data
PG.Pvalue	PG.Qvalue	PG.PEP	PG.Cscore	PG.MolecularWeight	PG.ProteinGroups	PG.Genes	PG.Organisms	PG.ProteinDescriptions	PG.NrOfStrippedSequencesIdentified (Experiment-wide)	PG.NrOfModifiedSequencesIdentified (Experiment-wide)	PG.NrOfPrecursorsIdentified (Experiment-wide)	PG.CV	PG.AvgLog2Quantity	[1] 21022025_P23_STP0126_dejan_DIA_sample_01.htrms.PG.QValue (Run-Wise)	[2] 21022025_P24_STP0126_dejan_DIA_sample_02.htrms.PG.QValue (Run-Wise)	[3] 21022025_P24_STP0126_dejan_DIA_sample_03.htrms.PG.QValue (Run-Wise)	[4] 21022025_P24_STP0126_dejan_DIA_sample_04.htrms.PG.QValue (Run-Wise)	[5] 21022025_P24_STP0126_dejan_DIA_sample_05.htrms.PG.QValue (Run-Wise)	[6] 21022025_P24_STP0126_dejan_DIA_sample_06.htrms.PG.QValue (Run-Wise)	[7] 21022025_P24_STP0126_dejan_DIA_sample_07.htrms.PG.QValue (Run-Wise)	[8] 21022025_P24_STP0126_dejan_DIA_sample_08.htrms.PG.QValue (Run-Wise)	[9] 21022025_P24_STP0126_dejan_DIA_sample_09.htrms.PG.QValue (Run-Wise)	[10] 21022025_P24_STP0126_dejan_DIA_sample_10.htrms.PG.QValue (Run-Wise)	[11] 21022025_P24_STP0126_dejan_DIA_sample_11.htrms.PG.QValue (Run-Wise)	[12] 21022025_P24_STP0126_dejan_DIA_sample_12.htrms.PG.QValue (Run-Wise)	[13] 21022025_P24_STP0126_dejan_DIA_sample_13.htrms.PG.QValue (Run-Wise)	[14] 21022025_P24_STP0126_dejan_DIA_sample_14.htrms.PG.QValue (Run-Wise)	[15] 21022025_P24_STP0126_dejan_DIA_sample_15.htrms.PG.QValue (Run-Wise)	[16] 21022025_P24_STP0126_dejan_DIA_sample_16.htrms.PG.QValue (Run-Wise)	[17] 21022025_P24_STP0126_dejan_DIA_sample_17.htrms.PG.QValue (Run-Wise)	[18] 21022025_P24_STP0126_dejan_DIA_sample_18_2.htrms.PG.QValue (Run-Wise)	[19] 21022025_P24_STP0126_dejan_DIA_sample_19.htrms.PG.QValue (Run-Wise)	[20] 21022025_P24_STP0126_dejan_DIA_sample_20.htrms.PG.QValue (Run-Wise)	[21] 21022025_P24_STP0126_dejan_DIA_sample_21.htrms.PG.QValue (Run-Wise)	[22] 21022025_P24_STP0126_dejan_DIA_sample_22.htrms.PG.QValue (Run-Wise)	[23] 21022025_P24_STP0126_dejan_DIA_sample_23.htrms.PG.QValue (Run-Wise)	[24] 21022025_P24_STP0126_dejan_DIA_sample_24.htrms.PG.QValue (Run-Wise)	[25] 21022025_P24_STP0126_dejan_DIA_sample_25.htrms.PG.QValue (Run-Wise)	[26] 21022025_P24_STP0126_dejan_DIA_sample_26.htrms.PG.QValue (Run-Wise)	[27] 21022025_P24_STP0126_dejan_DIA_sample_27.htrms.PG.QValue (Run-Wise)	[28] 21022025_P24_STP0126_dejan_DIA_sample_28.htrms.PG.QValue (Run-Wise)	[29] 21022025_P24_STP0126_dejan_DIA_sample_29.htrms.PG.QValue (Run-Wise)	[30] 21022025_P24_STP0126_dejan_DIA_sample_30.htrms.PG.QValue (Run-Wise)	[31] 21022025_P24_STP0126_dejan_DIA_sample_31.htrms.PG.QValue (Run-Wise)	[32] 21022025_P24_STP0126_dejan_DIA_sample_32.htrms.PG.QValue (Run-Wise)	[1] 21022025_P23_STP0126_dejan_DIA_sample_01.htrms.PG.NrOfStrippedSequencesUsedForQuantification	[2] 21022025_P24_STP0126_dejan_DIA_sample_02.htrms.PG.NrOfStrippedSequencesUsedForQuantification	[3] 21022025_P24_STP0126_dejan_DIA_sample_03.htrms.PG.NrOfStrippedSequencesUsedForQuantification	[4] 21022025_P24_STP0126_dejan_DIA_sample_04.htrms.PG.NrOfStrippedSequencesUsedForQuantification
1.93811e-19	0	2.74732e-16	57.095	59574.2	Q9NRG9	AAAS	Homo sapiens	Aladin	14	14	15	0.071328	15.6555	6.20137e-15	7.04493e-44	5.33751e-29	4.12992e-37	2.92325e-26	1.18957e-06	5.51732e-30	4.19986e-64	1.27948e-29	2.94092e-27	2.1307e-12	1.78743e-11	0.000111954	3.35994e-05	0.000124741	3.00683e-05	5.12848e-06	3.40093e-42	2.02929e-09	2.79219e-11	9.27054e-09	2.57853e-07	2.64893e-05	2.6212e-21	6.74882e-31	2.55718e-06	2.29531e-11	7.34363e-17	1.14459e-10	5.71554e-17	1.01705e-11	3.6977e-07	13	12	13	12
1.39064e-06	0.00018093	4.78444e-05	47.0051	75144.2	Q86V21	AACS	Homo sapiens	Acetoacetyl-CoA synthetase	2	2	2	0.247698	13.4952	0.0172002	0.0206616	0.0233476	3.32169e-10	0.000107675	8.50192e-05	4.04557e-06	0.000147012	2.39968e-06	3.16327e-09	0.00665749	0.000842	0.000376206	0.00018864	0.000260986	0.000850867	0.000879001	1.19546e-07	0.0388567	0.0249267	0.00459795	0.0011658	0.00101112	0.115788	9.9311e-05	0.000297043	0.000213207	0.000266336	2.08629e-05	3.45511e-07	5.80183e-06	7.59432e-05	2	0	0	2
3.41817e-06	0.00018093	8.11286e-05	46.5322	34593.6	Q6PD74	AAGAB	Homo sapiens	Alpha- and gamma-adaptin-binding protein p34	2	2	2	0.378926	14.6964	9.59795e-05	2.24581e-12	0.000645403	2.54821e-11	1.77852e-07	0.000491879	0.000725852	1.44244e-26	1.40593e-20	8.40686e-05	0.000557329	0.000701831	0.000232157	0.000566439	0.000202392	5.0865e-05	0.000371865	0.032165	0.00969282	0.0839063	0.0023287	0.00285839	0.0150076	3.43054e-15	9.40117e-11	0.000824752	0.000309462	0.000256618	0.000324471	0.000107467	0.000569581	0.000249331	2	2	2	2
1.11404e-15	0	1.34959e-12	54.5545	103885	Q2M2I8	AAK1	Homo sapiens	AP2-associated protein kinase 1	29	29	40	0.0689197	17.2914	2.95346e-09	3.87599e-30	3.79012e-31	6.55721e-53	7.7127e-54	2.70237e-07	6.64285e-38	4.65067e-52	3.94326e-51	1.50142e-28	1.06283e-17	1.93993e-28	0.000111954	1.79134e-05	9.87961e-05	3.02645e-05	3.47631e-13	8.82212e-32	1.1929e-05	2.32745e-17	7.65509e-17	1.69427e-08	1.91143e-07	3.21469e-32	2.46067e-24	3.74119e-05	3.91103e-07	3.08931e-10	2.54099e-14	1.94209e-19	9.9165e-09	5.9813e-08	27	27	28	29
3.6555e-12	0	2.51644e-09	52.0185	13332.2	Q9H7C9	AAMDC	Homo sapiens	Mth938 domain-containing protein	6	6	6	0.297504	13.9206	1.05752e-05	4.72177e-12	4.93785e-16	1.20785e-35	3.84384e-51	1.15949e-07	9.58567e-19	1.79819e-27	3.66827e-31	9.26129e-16	4.0335e-06	0.000655871	0.000220106	0.00013288	0.000104474	0.000135947	1.33011e-05	7.50683e-16	0.000743012	0.00049746	1.70034e-10	1.16695e-05	0.000200966	1.22265e-21	7.66923e-09	0.000639147	0.000430567	0.000256618	0.000413895	0.00189102	0.00110924	0.00572601	5	6	5	6
6.06811e-23	0	2.62714e-19	59.2527	46750.9	Q13685	AAMP	Homo sapiens	Angio-associated migratory cell protein	9	9	10	0.274717	14.6318	1.92558e-13	1.07562e-14	5.57927e-16	3.71976e-41	5.82092e-51	1.1945e-09	9.46861e-16	5.90614e-28	1.77609e-56	8.87169e-27	4.73091e-27	2.77439e-29	0.000111954	3.30799e-05	9.98773e-05	6.32205e-06	6.79705e-08	1.24712e-16	0.000130822	3.40414e-16	6.25275e-05	7.58356e-06	0.000376362	2.75631e-11	1.13164e-38	0.000149788	6.88135e-07	2.16482e-10	5.91613e-08	1.40136e-31	1.54753e-11	2.56125e-07	6	6	8	9
6.14069e-17	0	7.47673e-14	55.4284	43472.2	Q9Y312	AAR2	Homo sapiens	Protein AAR2 homolog	8	8	8	0.24719	13.3645	9.84011e-05	8.56823e-23	7.50678e-23	7.38648e-25	7.00645e-34	1.05839e-09	5.32155e-16	3.06346e-31	4.333e-36	3.07196e-10	4.32741e-10	2.56396e-13	0.000135084	9.64523e-05	0.000145308	0.000104976	1.12085e-05	3.24093e-18	0.00022201	9.2369e-20	0.00030443	3.23377e-07	0.000385339	2.31786e-12	6.65755e-31	3.50697e-05	7.02977e-05	1.48199e-06	2.21791e-07	1.61928e-10	1.04591e-06	4.49853e-05	5	7	8	8
2.25187e-21	0	5.11011e-18	58.3111	106810	P49588	AARS1	Homo sapiens	Alanine--tRNA ligase, cytoplasmic	50	52	73	0.172785	16.909	1.08183e-18	3.82683e-32	6.03882e-26	5.20416e-51	1.6988e-51	5.65564e-11	2.33938e-32	6.29074e-56	8.68164e-52	2.00621e-35	1.96272e-49	6.5741e-41	0.000111954	2.03255e-05	9.87961e-05	3.00683e-05	1.26339e-11	2.12458e-53	9.55096e-07	2.88618e-23	6.27852e-20	6.80621e-18	1.20442e-13	2.50469e-30	1.0616e-41	5.19034e-06	5.96346e-11	6.7853e-14	1.98581e-13	1.08803e-23	4.34602e-10	2.32187e-09	44	46	48	49
2.96688e-16	0	3.61517e-13	54.9558	107340	Q5JTZ9	AARS2	Homo sapiens	Alanine--tRNA ligase, mitochondrial	24	24	26	0.0935269	14.8004	2.28663e-08	6.25801e-34	1.79957e-20	1.60723e-46	1.51031e-42	7.48099e-12	8.88698e-31	3.05578e-25	4.98902e-50	2.63135e-21	2.46367e-19	5.36521e-29	0.000111954	1.52873e-07	0.000105593	2.48367e-05	1.24197e-11	4.84849e-27	3.57935e-05	2.25486e-14	1.31331e-24	9.8462e-16	6.56206e-06	1.95922e-30	2.89483e-39	8.81887e-06	2.56381e-07	1.07483e-07	2.09894e-09	2.91973e-26	3.69475e-09	1.73105e-07	16	24	22	21
1.21189e-14	0	1.38762e-11	53.8218	45479.6	Q9BTE6	AARSD1	Homo sapiens	Alanyl-tRNA editing protein Aarsd1	13	13	16	0.19052	14.9284	2.88983e-11	3.69241e-36	1.7816e-26	1.76467e-30	7.90099e-41	3.66086e-11	1.60397e-21	3.43907e-31	2.6511e-48	2.05027e-29	2.13647e-21	3.91872e-34	0.000116017	1.36403e-06	9.87961e-05	2.45875e-06	2.89542e-11	3.51875e-23	0.00106503	6.93954e-15	2.26398e-10	5.82477e-06	0.00026683	1.54869e-11	7.63213e-30	4.68171e-05	5.51811e-06	7.73224e-08	9.25101e-10	5.77649e-13	0.000218128	9.38664e-06	9	12	11	11
5.81435e-19	0	7.74161e-16	56.7851	35775.9	Q9NRN7	AASDHPPT	Homo sapiens	L-aminoadipate-semialdehyde dehydrogenase-phosphopantetheinyl transferase	8	8	12	0.11851	15.9779	1.35416e-07	1.25356e-37	5.03301e-27	1.43997e-34	7.85226e-35	6.86664e-07	1.3393e-22	2.29055e-36	1.76059e-34	2.79935e-19	2.37426e-14	7.44743e-13	0.000135745	1.25364e-07	9.87961e-05	3.10725e-05	1.35625e-15	1.9664e-29	7.05427e-06	1.87881e-21	4.97128e-22	2.96691e-07	1.22536e-06	5.49991e-20	3.55929e-41	3.48554e-05	1.01908e-07	8.12188e-17	4.22743e-08	2.81918e-25	1.58239e-08	2.08301e-05	8	8	8	8
1.63103e-05	0.000356824	0.000189806	45.6277	102132	Q9UDR5	AASS	Homo sapiens	Alpha-aminoadipic semialdehyde synthase, mitochondrial	2	2	2	0.401671	13.1602	0.155335	8.53139e-30	0.00798038	0.0208517	0.0246931	0.00555289	3.20216e-05	0.000308882	1.9156e-14	7.05123e-07	0.103472	0.0698818	0.0191191	0.0258639	0.146694	0.112239	0.000334067	0.116174	0.0642875	0.137739	0.00528768	0.0823291	0.0559653	0.116746	0.116053	0.0240726	0.0770578	0.000393561	0.0778993	0.0267245	0.0615973	0.0440221	0	1	2	0
1.62926e-21	0	3.87998e-18	58.397	63132.9	Q9NY61	AATF	Homo sapiens	Protein AATF	14	14	17	0.171942	14.9118	2.95178e-14	1.10185e-31	6.25665e-26	3.65734e-53	3.66943e-27	3.64932e-07	3.3365e-13	9.19308e-36	6.36939e-40	4.17376e-14	2.9646e-13	4.6958e-25	0.000111954	3.808e-05	9.87961e-05	3.73177e-05	2.27628e-06	6.98598e-39	2.11498e-08	1.04858e-18	6.32697e-08	2.5046e-07	0.000291634	4.39036e-09	6.78424e-14	1.41725e-05	3.84237e-12	2.62648e-09	2.39442e-05	5.19259e-08	9.96203e-07	2.31962e-05	10	13	14	11
1.23636e-16	0	1.50598e-13	55.2192	56438.9	P80404	ABAT	Homo sapiens	4-aminobutyrate aminotransferase, mitochondrial	12	12	13	0.114757	15.2249	1.17009e-05	1.51505e-32	6.36931e-15	6.65474e-32	1.27099e-26	3.45617e-10	2.02108e-29	6.6734e-41	2.32041e-32	4.11422e-13	2.20813e-16	3.36356e-14	0.000137833	3.8705e-06	0.000112154	6.8739e-05	1.01288e-05	5.71915e-26	3.77158e-08	4.70119e-16	0.000176576	2.28035e-06	0.000128074	0.00151363	1.46969e-27	3.93859e-05	3.08059e-08	2.06173e-16	3.2212e-08	2.27611e-25	4.08696e-10	8.82608e-07	8	10	9	9
0.0418797	0.04583	0.048607	33.0617	576159	Q86UQ4	ABCA13	Homo sapiens	ATP-binding cassette sub-family A member 13	0	0	0	NaN	NaN	0.0869696	0.000643882	0.0152213	0.00186261	0.0128768	0.022341	0.0023773	0.0224464	0.0421215	0.0539898	4.89783e-05	0.0231513	0.0796872	0.0147024	0.115005	0.0246954	0.00275178	0.119663	0.0109447	0.0609896	0.122274	0.103112	0.0232759	0.192762	0.118905	0.0112833	0.10231	0.0915626	0.0339487	0.087483	0.123118	0.00777091	0	0	0	0
9.59366e-07	0.00018093	3.8197e-05	47.1922	79147.8	Q9NRK6	ABCB10	Homo sapiens	ATP-binding cassette sub-family B member 10, mitochondrial	8	8	8	0.195565	14.1969	1.51562e-05	3.26196e-12	8.16307e-21	4.35153e-33	2.01518e-07	2.08994e-09	1.01693e-10	1.35705e-13	3.19853e-18	9.02389e-07	8.71484e-06	0.000149162	0.000232157	8.71186e-05	0.000174619	0.000455208	0.000248974	0.00377441	0.00401073	0.00144931	1.24822e-10	0.00522419	0.00388632	0.0128715	0.000239289	0.000188852	2.09153e-05	0.000256618	5.5228e-07	1.10597e-05	6e-05	0.000296791	4	7	7	7
7.81018e-16	0	9.48768e-13	54.6626	82641.3	O75027	ABCB7	Homo sapiens	Iron-sulfur clusters transporter ABCB7, mitochondrial	13	13	16	0.116675	15.0414	5.02417e-06	1.74472e-32	1.79116e-25	8.13342e-32	8.87001e-37	3.99195e-08	3.14087e-32	5.65675e-23	4.73487e-55	1.19728e-16	5.78847e-10	9.59293e-20	0.000121299	5.01784e-05	0.000100063	7.09205e-05	2.93334e-09	1.0242e-25	3.02196e-06	3.96122e-18	5.4791e-19	2.07221e-08	1.05099e-05	3.48653e-20	4.83086e-26	4.00825e-05	1.0985e-05	2.66728e-09	1.85222e-07	7.71947e-17	4.2259e-06	1.47344e-05	11	13	13	11
1.03448e-05	0.00018093	0.000149709	45.9039	79988.8	Q9NUT2	ABCB8	Homo sapiens	Mitochondrial potassium channel ATP-binding subunit	5	5	5	0.229644	14.5005	0.00109694	1.1292e-19	0.000608252	3.24339e-16	5.44036e-08	0.0008003	0.000101913	1.03574e-06	1.8152e-14	2.9435e-12	1.49051e-10	3.2755e-10	0.000150881	3.87422e-05	0.000107928	0.000153251	0.000128466	1.51813e-05	0.00189863	8.91741e-11	0.000297482	8.05567e-05	0.000334439	3.23751e-05	3.53346e-05	0.000114891	3.31984e-06	0.00132699	0.000382336	0.000111165	2.65571e-06	0.00164527	3	5	5	4
4.32807e-14	0	4.64164e-11	53.4269	171591	P33527	ABCC1	Homo sapiens	Multidrug resistance-associated protein 1	13	13	13	0.213882	14.1646	0.000211801	8.9789e-21	5.73876e-30	4.42911e-52	1.70241e-32	1.98205e-06	1.66081e-14	2.71613e-38	7.4663e-32	8.22445e-13	2.49697e-08	8.5527e-11	0.00020747	9.30087e-05	0.000141451	3.51303e-05	1.47125e-05	6.28829e-09	6.31756e-05	7.53632e-15	1.01449e-09	3.78678e-08	2.39309e-09	0.000599718	1.10586e-09	0.000269505	9.44292e-05	5.00109e-08	1.27602e-05	5.09086e-15	8.40487e-09	2.13322e-05	9	12	12	13
0.0288707	0.0309901	0.0365444	34.5215	154301	Q96J66	ABCC11	Homo sapiens	ATP-binding cassette sub-family C member 11	0	0	0	NaN	NaN	0.160165	0.0446457	0.0511555	0.00155018	0.0602251	0.00678121	0.0528183	0.00605591	1.87149e-14	0.0199848	0.0240849	0.0157587	0.017108	0.00687718	0.148608	0.0225947	0.1031	0.0967538	0.0570828	0.0883868	0.0455734	0.0766753	0.167433	0.133469	0.0890382	0.11285	0.114651	0.12358	0.0607385	0.110892	0.052936	0.111401	0	0	0	0
0.0318176	0.0332085	0.0392777	34.1537	160660	O15440	ABCC5	Homo sapiens	ATP-binding cassette sub-family C member 5	0	0	0	NaN	NaN	0.0669243	0.0264869	0.000568292	0.00322956	2.78977e-05	0.012862	0.0376152	0.0084604	0.00496443	0.0136612	0.0218553	0.00895875	0.0755792	0.1207	0.127921	0.0712099	0.00611853	0.0453012	0.0449131	0.109075	0.079716	0.00617751	0.0476618	0.0183598	0.00413822	0.00110423	0.00019609	0.0017624	0.00401085	0.00244416	0.0487848	0.0780691	0	0	0	0
1.45167e-09	0	3.67467e-07	49.9515	83232.8	Q9UBJ2	ABCD2	Homo sapiens	ATP-binding cassette sub-family D member 2	7	7	7	0.244585	13.5948	0.000959957	1.61556e-12	1.26286e-25	1.2385e-27	9.3739e-39	1.97902e-05	1.56273e-15	2.43998e-35	6.30384e-47	4.21641e-21	1.94459e-06	1.0528e-06	0.000232157	7.74582e-05	0.000172346	0.000147721	0.00148554	2.32248e-09	0.00151787	3.97248e-06	0.000743369	0.00152603	0.00440479	0.00561968	0.000104627	0.000465422	0.000490501	0.000256618	0.00135323	2.69236e-05	0.0110663	0.00783889	5	6	4	5
7.25191e-15	0	8.46123e-12	53.9803	75475.9	P28288	ABCD3	Homo sapiens	ATP-binding cassette sub-family D member 3	15	15	16	0.163559	15.6009	0.00010746	1.02235e-26	5.81354e-26	2.25505e-53	5.60138e-53	3.67943e-11	9.19274e-29	8.11955e-31	2.60422e-22	2.34233e-19	3.63469e-12	3.72205e-26	0.000113566	3.32488e-05	0.000114876	8.58101e-05	1.28619e-11	1.20033e-48	2.3635e-05	6.31286e-16	1.14823e-15	5.05066e-13	0.000290004	3.32706e-12	5.62312e-23	4.48884e-05	1.64619e-05	1.10799e-11	1.77755e-09	1.12117e-22	1.97319e-09	4.08085e-07	11	12	13	12
6.35672e-17	0	7.73975e-14	55.4181	67314.3	P61221	ABCE1	Homo sapiens	ATP-binding cassette sub-family E member 1	31	31	41	0.107777	17.2289	3.76064e-12	6.23484e-27	2.34255e-33	9.71794e-41	1.83889e-47	2.27381e-15	1.6894e-30	1.29546e-46	7.28187e-53	2.50325e-18	3.5362e-30	2.96411e-31	0.000111954	2.91325e-05	9.87961e-05	3.00683e-05	8.04698e-16	1.06262e-38	3.26767e-10	3.88127e-20	3.79458e-13	4.80523e-19	3.03651e-13	1.23553e-29	5.86606e-45	3.5709e-05	1.30915e-07	2.18192e-16	3.36909e-08	1.97277e-17	3.99895e-07	2.78568e-07	27	27	29	29
9.40592e-15	0	1.0876e-11	53.9001	95925.7	Q8NE71	ABCF1	Homo sapiens	ATP-binding cassette sub-family F member 1	33	34	43	0.110271	17.7436	8.09504e-09	4.16096e-35	5.82706e-21	1.71419e-34	1.28098e-48	1.79091e-10	2.19398e-31	6.72662e-46	5.15234e-51	3.6581e-21	2.43804e-22	2.18927e-17	0.000111954	2.68793e-05	9.87961e-05	1.52097e-05	1.29322e-13	2.95177e-37	1.32398e-08	2.42032e-18	1.11003e-15	1.5038e-10	3.65444e-12	1.81448e-38	2.38972e-17	2.71022e-05	6.07428e-09	1.15703e-10	8.45735e-08	5.98487e-18	4.67007e-06	2.41494e-05	30	30	29	31
1.05769e-19	0	1.56541e-16	57.264	71290.3	Q9UG63	ABCF2	Homo sapiens	ATP-binding cassette sub-family F member 2	21	21	28	0.345821	16.0456	1.09002e-15	4.26382e-26	1.99869e-23	6.85795e-70	4.72315e-43	6.52479e-10	1.49929e-33	1.95025e-26	3.47786e-54	2.09487e-20	2.81694e-19	6.68453e-28	0.000134926	5.01218e-05	0.00010417	7.01774e-06	8.24046e-16	1.19466e-32	5.00768e-06	1.01047e-16	4.98402e-14	9.67961e-12	1.38461e-06	1.32999e-22	1.75885e-24	1.36184e-06	1.1096e-05	7.63091e-10	9.70745e-08	4.46731e-22	1.38506e-07	2.79956e-06	17	19	19	20
6.97374e-18	0	8.60663e-15	56.0701	79744.7	Q9NUQ8	ABCF3	Homo sapiens	ATP-binding cassette sub-family F member 3	27	27	33	0.112038	15.685	1.54543e-07	2.65891e-36	3.53127e-21	5.42574e-41	1.31946e-47	1.47333e-06	5.71485e-37	1.04876e-36	2.28015e-47	2.48637e-29	9.94566e-13	9.78083e-38	0.000111954	2.88539e-05	9.87961e-05	3.00683e-05	1.26625e-15	1.43279e-32	3.23788e-05	3.03081e-19	2.20639e-20	1.07598e-11	1.2904e-06	2.46939e-23	2.22508e-24	2.74988e-05	8.95477e-06	2.58773e-16	1.39288e-06	7.15591e-27	3.23287e-05	2.49469e-07	24	27	24	26
0.0844931	0.0885814	0.094265	29.8178	75678.8	Q9H221	ABCG8	Homo sapiens	ATP-binding cassette sub-family G member 8	0	0	0	NaN	NaN	0.161225	0.0965125	0.0867805	0.0802496	0.079917	0.000378531	0.0888559	0.0951214	0.0867365	0.0898711	0.108304	0.109325	0.115263	0.128207	0.153059	0.136251	0.118366	0.150429	0.126864	0.144844	0.147834	0.16118	0.177867	0.210596	0.120751	0.125784	0.124323	0.122929	0.128355	0.116427	0.130409	0.0299915	0	0	0	0
3.53894e-17	0	4.3115e-14	55.5922	33932.5	Q9NUJ1	ABHD10	Homo sapiens	Palmitoyl-protein thioesterase ABHD10, mitochondrial	17	17	28	0.0867405	16.76	2.02893e-09	3.34827e-39	2.40908e-27	5.5343e-42	1.31362e-46	2.80779e-17	1.00658e-20	9.90318e-38	2.21398e-51	1.7091e-28	7.94929e-16	1.09634e-29	0.000111954	2.73248e-07	9.87961e-05	2.92114e-05	2.57113e-13	1.33714e-33	8.31874e-08	1.35381e-13	1.21599e-16	3.1258e-19	4.43615e-08	1.91613e-22	7.00508e-31	2.65126e-05	1.06167e-11	7.11413e-11	2.47484e-09	4.91058e-19	3.7404e-12	6.62819e-09	17	16	17	17
1.04084e-15	0	1.26169e-12	54.5752	34689.9	Q8NFV4	ABHD11	Homo sapiens	Protein ABHD11	11	13	13	0.187206	14.9529	1.80786e-13	6.84649e-42	4.13917e-16	5.84525e-33	2.43574e-40	2.45527e-08	1.66763e-15	1.55849e-36	4.72774e-40	5.6086e-18	2.34071e-19	5.21094e-28	0.000111954	2.78161e-05	9.87961e-05	4.49274e-05	1.40242e-07	1.85388e-27	8.9958e-06	3.55433e-10	9.12594e-07	7.29692e-16	0.000124407	5.90301e-31	4.26041e-18	2.77802e-05	3.4402e-08	4.95515e-10	1.82991e-09	2.40713e-07	2.87524e-06	1.82444e-05	10	9	9	10
8.54099e-17	0	1.04003e-13	55.3299	45096.8	Q8N2K0	ABHD12	Homo sapiens	Lysophosphatidylserine lipase ABHD12	8	8	10	0.151764	14.5996	2.51503e-06	1.32752e-27	3.01939e-23	2.26491e-40	1.80385e-32	4.28726e-06	2.60799e-17	4.94119e-34	4.35246e-28	5.58642e-32	5.3861e-11	1.49324e-39	0.000124047	1.47676e-07	0.000150311	3.00683e-05	4.47452e-09	5.34615e-23	2.92016e-06	2.3709e-10	1.94703e-12	2.68331e-10	0.000385339	1.50166e-13	1.46726e-21	6.21065e-05	8.24639e-09	8.90205e-06	3.60895e-06	3.75942e-15	2.41463e-05	3.32123e-05	8	8	8	8
4.73603e-11	0	2.22512e-08	51.167	38548.1	Q7L211	ABHD13	Homo sapiens	Protein ABHD13	3	3	3	0.263265	13.5371	0.000242682	9.75315e-11	0.000508393	2.79789e-08	0.000239515	0.000387943	1.48146e-05	6.28155e-37	3.38739e-11	0.000281261	1.84907e-06	5.40186e-09	0.000111954	0.000193533	0.000470026	0.00039842	0.000380982	1.93545e-11	0.00179288	0.00185204	8.93408e-07	0.00105452	0.000385339	0.00171867	0.000155241	0.000458547	0.00029203	0.000250815	1.3084e-05	3.79672e-16	0.00369508	9.54568e-05	2	3	3	3
2.93314e-15	0	3.50419e-12	54.2586	22345.7	Q96IU4	ABHD14B	Homo sapiens	Putative protein-lysine deacylase ABHD14B	11	13	20	0.18407	18.1779	2.09749e-05	8.29785e-26	1.7778e-17	3.29651e-29	8.05381e-50	2.73127e-06	1.22408e-15	1.102e-17	2.93546e-54	2.66536e-13	6.51423e-12	2.95681e-12	0.000158167	4.33927e-05	0.000146615	7.34665e-05	1.68002e-08	1.41678e-37	6.1405e-07	6.92083e-16	3.33471e-05	2.52803e-13	0.000385339	1.40067e-15	6.49012e-12	3.60454e-05	2.18043e-05	8.00215e-09	7.35152e-07	1.48474e-14	7.29924e-05	1.21763e-05	10	11	11	11
4.14973e-16	0	5.05411e-13	54.8544	63243.3	O95870	ABHD16A	Homo sapiens	Phosphatidylserine lipase ABHD16A	17	17	18	0.141616	14.4648	2.87966e-09	1.42819e-35	1.59179e-18	2.01947e-34	9.68779e-14	1.1088e-09	2.21002e-13	1.02757e-41	2.35564e-24	1.04643e-13	1.33117e-12	5.19609e-26	0.000141164	1.63501e-08	9.87961e-05	7.25579e-06	8.56145e-09	2.33749e-18	1.12996e-05	5.20546e-09	3.0055e-10	0.000113811	1.78353e-05	0.00110239	2.86965e-24	3.79722e-05	2.66811e-10	2.73612e-09	4.87336e-10	1.78553e-14	1.26556e-05	5.31309e-06	13	16	14	17
0.00054837	0.000866852	0.00111078	42.8949	32214.8	Q5VST6	ABHD17B	Homo sapiens	Alpha/beta hydrolase domain-containing protein 17B	1	1	1	0.326026	13.0256	0.00066869	0.0809249	0.08332	0.0720056	0.0183222	0.0723586	0.0942214	0.020342	0.0809725	0.00652058	0.0711167	0.019869	0.000202549	0.000545148	0.000108781	0.000141821	0.00170682	0.136974	0.0338426	0.0803871	0.00658518	0.160331	0.162955	0.150331	0.0510195	0.0883636	0.0107456	0.109753	0.0164469	0.114615	0.12732	0.0995637	1	0	0	0
0.00201104	0.00307587	0.00344058	41.3065	35830.62;33989.69	Q6PCB6;Q96GS6	ABHD17C;ABHD17A	Homo sapiens	Alpha/beta hydrolase domain-containing protein 17C;Alpha/beta hydrolase domain-containing protein 17A	1	1	1	0.37041	13.1679	0.129924	0.0970962	0.00238739	1.5351e-08	7.19105e-18	0.00140941	3.332e-12	6.49312e-08	9.57615e-22	0.000376273	0.000128611	0.0921379	0.113982	0.120651	0.134341	0.0159433	0.0131527	7.35618e-06	0.00237883	9.80734e-09	0.168651	0.00372577	0.067513	0.197831	0.0650545	0.00343042	0.0423271	0.0955369	0.0157946	0.046658	0.00368283	0.0621654	0	0	1	1
1.93352e-13	0	1.85173e-10	52.9581	55080.8	Q8IZP0	ABI1	Homo sapiens	Abl interactor 1	16	17	20	0.0852299	16.4994	5.75981e-06	1.34407e-42	7.47715e-21	9.652e-56	7.38259e-46	8.83415e-08	6.09127e-31	5.72606e-28	5.88148e-45	8.70485e-28	9.41875e-15	3.38693e-21	0.000147967	1.59957e-05	9.87961e-05	3.35146e-05	5.52097e-08	8.12509e-23	2.05931e-05	1.7199e-10	5.80884e-05	4.91119e-10	9.98806e-06	4.81846e-21	5.47486e-15	3.56026e-05	3.21623e-05	1.64208e-07	2.39442e-05	4.11703e-12	7.55779e-09	7.92347e-07	14	16	15	15
6.89129e-16	0	8.37753e-13	54.7006	39035.3	Q9P2A4	ABI3	Homo sapiens	ABI gene family member 3	11	11	13	0.123568	15.6686	5.38256e-11	4.63465e-17	3.5965e-31	1.10247e-48	2.19234e-38	7.62748e-05	9.4988e-10	1.05487e-42	4.78778e-38	7.38139e-16	2.81502e-21	4.23603e-18	0.000133265	4.44499e-05	9.87961e-05	3.14455e-05	7.84166e-06	3.96486e-21	2.13449e-07	1.48034e-15	4.03531e-15	4.56086e-08	3.52014e-08	2.439e-23	6.82714e-42	3.79722e-05	8.06274e-06	2.13016e-13	5.84453e-10	1.04434e-25	2.01622e-07	5.33141e-06	10	10	11	11
1.54738e-20	0	2.74122e-17	57.7928	87687.5	O14639	ABLIM1	Homo sapiens	Actin-binding LIM protein 1	25	25	30	0.206188	16.0869	5.88678e-15	6.48505e-46	1.29059e-23	4.65827e-56	1.58511e-28	3.54637e-09	5.56343e-26	1.83358e-45	2.82157e-56	5.99292e-25	2.2267e-16	6.09527e-56	0.000111954	1.20755e-06	9.99679e-05	2.61397e-05	3.53384e-13	6.94745e-39	4.49622e-06	2.25512e-21	2.36284e-15	2.62227e-08	7.81366e-07	1.7276e-29	2.77404e-34	4.87285e-08	1.28717e-05	1.91226e-17	3.04328e-11	6.95151e-32	2.00742e-08	2.23194e-07	22	25	24	25
1.22574e-14	0	1.40283e-11	53.8183	97597.8	Q12979	ABR	Homo sapiens	Active breakpoint cluster region-related protein	22	23	29	0.151051	15.3798	1.56364e-09	5.16365e-36	3.19382e-23	9.30598e-34	1.4106e-43	5.20768e-08	2.67508e-27	1.36019e-49	5.26219e-54	1.32218e-26	3.5195e-29	1.96198e-19	0.000111954	2.91716e-06	0.0001048	3.00683e-05	1.83209e-11	1.01008e-43	8.34564e-05	1.74294e-17	2.21092e-10	8.16855e-12	2.25357e-05	1.52199e-11	4.70813e-24	3.36797e-05	1.03476e-09	1.34372e-15	1.24035e-13	5.4693e-30	1.26292e-08	3.33575e-07	19	19	20	21
3.53442e-11	0	1.74094e-08	51.2663	9056.49	Q9P1F3	ABRACL	Homo sapiens	Costars family protein ABRACL	4	6	8	0.178941	18.5304	3.42027e-05	2.03434e-22	3.86898e-24	6.12595e-32	1.14541e-24	0.000105178	2.40163e-15	3.55737e-18	3.64769e-28	7.20341e-14	2.64627e-07	3.76756e-12	0.000199167	0.000120827	0.000117084	4.9812e-05	1.08782e-07	7.00226e-17	5.69402e-05	3.08683e-10	0.000365264	2.92142e-07	5.92442e-05	8.21751e-22	4.39278e-23	8.37497e-05	2.87112e-07	4.13854e-17	4.72895e-07	1.88081e-17	8.38128e-09	1.39946e-05	4	4	4	4
1.51145e-18	0	1.93526e-15	56.5125	46662.7	Q6UWZ7	ABRAXAS1	Homo sapiens	BRCA1-A complex subunit Abraxas 1	9	9	10	0.147371	13.9725	1.61793e-09	1.34378e-24	1.98355e-32	1.75767e-30	3.32295e-30	3.9159e-10	1.1493e-48	2.20041e-38	3.10432e-45	2.94962e-09	1.07746e-13	1.2501e-37	0.000178536	7.86001e-06	9.87961e-05	7.21579e-05	5.95757e-06	8.9055e-13	0.000116301	4.0871e-12	2.71658e-11	3.08559e-08	0.000385339	0.000813975	2.27709e-14	6.38294e-05	2.78125e-06	1.97538e-06	2.09593e-07	1.40152e-11	9.68935e-08	3.31017e-05	7	8	7	8
6.73326e-13	0	5.69782e-10	52.563	46900.8	Q15018	ABRAXAS2	Homo sapiens	BRISC complex subunit Abraxas 2	15	15	16	0.0754473	15.5341	3.55184e-07	5.14101e-38	7.24413e-22	7.64159e-36	5.36385e-36	1.10826e-07	2.64053e-29	1.04923e-34	2.26785e-54	6.87516e-19	4.25413e-17	7.2948e-24	0.000120555	2.73815e-05	0.000106193	3.11643e-05	2.11296e-09	1.12884e-25	0.000278678	1.45335e-15	1.56147e-17	3.33497e-11	1.95024e-07	2.37264e-17	1.60349e-23	3.84218e-05	8.70786e-06	9.62863e-10	1.61694e-08	6.8564e-22	1.59755e-07	2.83825e-07	15	15	14	15
1.59757e-17	0	1.95359e-14	55.8272	31078.9	Q9ULW3	ABT1	Homo sapiens	Activator of basal transcription 1	9	9	12	0.141002	15.8299	1.3841e-23	1.84318e-44	2.39368e-22	9.14422e-59	2.64841e-28	8.07363e-10	5.87481e-23	1.71478e-37	1.19578e-42	1.02029e-22	3.85968e-12	4.54971e-25	0.000111954	2.35486e-05	9.87961e-05	1.0942e-05	2.20074e-16	1.14389e-34	6.97724e-05	3.77662e-22	4.39355e-11	1.35214e-12	0.000111232	1.43027e-24	2.07446e-16	7.99738e-05	1.07329e-15	1.80238e-07	6.34688e-07	1.01915e-17	8.00956e-06	2.29196e-05	9	9	9	9
0.103672	0.107397	0.137809	28.7404	53978.8	Q969K4	ABTB1	Homo sapiens	Ankyrin repeat and BTB/POZ domain-containing protein 1	0	0	0	NaN	NaN	0.155882	0.0746599	0.0133815	0.0214557	0.0113478	0.0705175	0.0571183	0.0952631	0.0730927	0.0961629	0.0728217	0.0919964	0.023527	0.061434	0.14996	0.000472606	0.115718	0.119716	0.130802	0.127564	0.157763	0.13393	0.149033	0.175848	0.0898567	0.0896613	0.0956812	0.08757	0.11315	0.0900559	0.0845831	0.113277	0	0	0	0
2.37078e-10	0	8.45834e-08	50.6085	120884	A6QL63	ABTB3	Homo sapiens	Ankyrin repeat and BTB/POZ domain-containing protein 3	6	6	6	0.206432	13.498	1.63153e-05	2.58607e-41	5.08224e-21	1.97496e-28	1.16457e-05	1.41157e-06	1.36373e-12	6.00424e-05	1.35939e-33	1.20075e-26	6.83746e-05	1.48825e-05	0.000232157	4.90096e-05	0.000154689	0.000350532	0.000342719	0.000282883	0.00724204	0.00571016	0.00128935	0.00578675	0.00377114	0.00212821	0.00128823	0.00197631	0.00313692	0.0010768	1.98821e-05	0.000771583	0.00718373	0.00141418	4	4	4	4
3.67495e-20	0	5.95531e-17	57.5563	44292	P09110	ACAA1	Homo sapiens	3-ketoacyl-CoA thiolase, peroxisomal	16	16	19	0.09089	15.5869	2.53107e-09	5.31125e-27	8.14265e-20	3.04983e-59	3.02796e-43	8.13998e-08	9.75658e-28	1.46926e-46	2.58815e-42	3.46457e-26	6.18772e-14	2.03614e-37	0.000202179	1.61959e-05	0.000100622	2.57909e-05	3.91147e-10	1.34504e-27	9.20153e-06	4.5307e-19	1.99206e-12	6.09873e-09	7.87752e-07	1.11343e-31	5.99113e-22	2.42323e-05	3.28817e-13	2.01088e-15	3.47658e-09	4.08228e-22	1.88543e-18	5.06578e-07	13	14	15	14
1.68354e-18	0	2.14789e-15	56.4816	41924.2	P42765	ACAA2	Homo sapiens	3-ketoacyl-CoA thiolase, mitochondrial	27	29	42	0.0788073	18.6284	7.74071e-25	6.54389e-28	1.04074e-18	3.84157e-41	2.48337e-40	2.83905e-20	1.20114e-27	8.7464e-33	1.25984e-58	1.37758e-26	3.76088e-12	2.84319e-23	0.000115239	3.20706e-05	9.87961e-05	4.29996e-05	5.89844e-07	1.32937e-43	4.19943e-05	4.48339e-13	1.46125e-08	1.48091e-10	9.71159e-09	2.57184e-20	1.6799e-30	4.59717e-05	2.14904e-09	1.80009e-12	5.10098e-08	1.33268e-27	3.64219e-07	3.9649e-06	25	26	26	26
8.82544e-12	0	5.37254e-09	51.7298	265554	Q13085	ACACA	Homo sapiens	Acetyl-CoA carboxylase 1	2	2	2	0.38257	13.2923	0.140736	0.0871325	3.70392e-15	4.92725e-23	4.30997e-05	0.00610156	0.00107821	0.000116676	0.00103678	0.0774422	0.0185904	0.0524876	0.100356	0.104728	0.0951914	0.0794484	0.000564085	0.0802415	0.0162811	0.0274895	0.0280904	0.0446133	0.13003	0.165248	0.000177657	4.04502e-05	0.000698368	0.000377192	1.98232e-05	0.000264931	0.000889231	1.03602e-05	0	0	1	2
0.0253379	0.0275229	0.0333054	35.0015	276541	O00763	ACACB	Homo sapiens	Acetyl-CoA carboxylase 2	0	0	0	NaN	NaN	0.000535321	2.22368e-06	0.00495259	1.12673e-05	0.00402336	0.00975651	0.00179373	0.00090338	0.00575344	0.00337371	0.00302125	0.0110708	0.00213148	0.00689127	0.0117958	0.0357265	0.00031232	0.00610247	0.0127798	0.0142871	0.00200141	0.0265388	0.0189497	0.0257128	0.00469867	0.00708146	0.00794384	0.00594795	0.00618657	0.0035455	0.00854296	0.00899631	0	0	0	0
8.78238e-07	0.00018093	3.61813e-05	47.236	118834	Q6JQN1	ACAD10	Homo sapiens	Acyl-CoA dehydrogenase family member 10	2	2	2	0.262705	12.9499	0.00257281	1.55712e-19	6.69637e-16	3.67969e-26	9.03557e-39	0.000134021	1.77893e-11	2.05493e-35	1.56017e-25	0.000149791	0.000718913	0.0045585	0.000232317	0.00146411	0.00191923	0.0140126	0.00308153	2.82857e-15	1.53661e-05	8.30544e-08	0.000103157	0.000666833	0.000385339	0.0014951	1.79936e-06	0.000482433	5.11947e-05	3.17758e-05	0.000109075	9.99519e-12	0.00112553	0.00036869	1	1	2	1
1.11266e-15	0	1.34793e-12	54.5548	45069.8	Q9UKU7	ACAD8	Homo sapiens	Isobutyryl-CoA dehydrogenase, mitochondrial	14	14	15	0.0956667	15.7551	1.01931e-08	1.30777e-23	5.6434e-17	3.12021e-38	2.16163e-56	8.90025e-07	3.65291e-21	3.87889e-52	9.03941e-34	3.2996e-35	1.0523e-16	3.43925e-16	0.000111954	3.63307e-05	9.87961e-05	3.00683e-05	1.08368e-11	3.59307e-31	2.22282e-08	5.7306e-19	4.39643e-14	4.23005e-10	1.01277e-05	2.75075e-36	1.99245e-19	3.6584e-05	5.84603e-06	7.72562e-07	7.22713e-10	9.6777e-28	9.20288e-07	2.9483e-06	11	13	13	13
1.01883e-16	0	1.2408e-13	55.2772	68760.3	Q9H845	ACAD9	Homo sapiens	Complex I assembly factor ACAD9, mitochondrial	26	26	31	0.0936385	15.7481	2.22662e-13	1.17338e-36	1.01584e-24	1.49173e-38	7.25077e-35	3.09935e-20	7.48089e-22	4.84153e-50	1.56951e-53	1.49612e-20	1.94141e-20	1.27633e-26	0.000121275	3.48991e-05	0.000113962	2.41885e-05	7.35666e-13	4.30882e-36	8.00176e-09	3.94812e-18	2.08083e-18	5.72987e-11	3.8346e-07	1.88383e-17	2.22081e-22	3.19599e-05	1.50017e-13	6.61051e-13	1.04501e-08	1.16837e-22	6.01272e-08	1.0636e-06	24	25	26	24
1.10933e-12	0	8.87133e-10	52.4034	46588.3	P11310	ACADM	Homo sapiens	Medium-chain specific acyl-CoA dehydrogenase, mitochondrial	21	21	28	0.189168	17.5511	9.49126e-09	2.86316e-37	4.58323e-18	1.43352e-45	3.375e-52	5.85656e-08	6.364e-21	1.08314e-39	7.91325e-41	4.21646e-21	1.73861e-17	1.55531e-26	0.000111954	8.74382e-06	9.87961e-05	3.13419e-05	1.87202e-12	1.08289e-35	3.79209e-07	6.39428e-24	2.93298e-15	2.26783e-16	5.82706e-09	3.53022e-23	5.89691e-31	3.7262e-05	2.57217e-06	1.32762e-13	3.98319e-11	8.39263e-23	1.67456e-08	2.06336e-05	20	21	21	21
1.16245e-14	0	1.33326e-11	53.8347	44297.2	P16219	ACADS	Homo sapiens	Short-chain specific acyl-CoA dehydrogenase, mitochondrial	18	19	23	0.189593	16.792	1.2785e-09	2.0461e-27	1.20847e-20	6.26833e-53	3.58213e-34	1.20593e-07	2.71868e-12	3.46084e-27	4.99199e-28	3.06656e-14	1.0878e-13	4.05177e-21	0.000133605	1.64285e-05	0.000110968	3.68225e-05	2.24052e-13	1.22663e-31	5.19212e-06	4.64706e-15	2.56436e-16	7.94543e-10	2.33815e-05	1.43333e-20	3.99969e-26	2.77814e-05	3.24406e-06	2.95597e-13	2.1154e-07	4.92193e-18	1.17441e-08	2.02615e-05	17	18	18	18
2.67711e-15	0	3.20399e-12	54.2866	47485.4	P45954	ACADSB	Homo sapiens	Short/branched chain specific acyl-CoA dehydrogenase, mitochondrial	18	18	23	0.103513	16.6341	1.1307e-12	4.04125e-43	1.38038e-25	3.26491e-40	2.42935e-41	2.45283e-08	5.01089e-16	4.51881e-38	5.26442e-47	4.77258e-21	2.30764e-16	5.40251e-17	0.000134035	6.44379e-06	9.87961e-05	3.12003e-05	4.6945e-18	2.19203e-46	2.38855e-05	1.45909e-18	1.12374e-18	2.93959e-16	3.22592e-06	3.88605e-24	3.18606e-23	5.71007e-05	7.41519e-08	5.65701e-17	7.01951e-10	5.71558e-22	3.06695e-06	1.18006e-05	17	17	16	16
2.43388e-17	0	2.96891e-14	55.7031	70390.1	P49748	ACADVL	Homo sapiens	Very long-chain specific acyl-CoA dehydrogenase, mitochondrial	38	38	55	0.108289	17.5866	7.73728e-18	1.24943e-40	4.59933e-32	2.21725e-58	1.3914e-51	3.12098e-15	4.39362e-20	2.6454e-48	8.03906e-57	1.50856e-25	5.33565e-36	4.90217e-39	0.000111954	3.92696e-06	9.87961e-05	2.6795e-05	3.76735e-11	1.41637e-38	2.04918e-06	2.21879e-23	2.91178e-13	1.44353e-18	1.27366e-08	6.60924e-25	2.4229e-37	3.17232e-05	1.87281e-12	1.70199e-18	8.93047e-09	1.53239e-31	1.70507e-15	3.3567e-08	37	38	38	38
2.71322e-17	0	3.30817e-14	55.6709	81535.9	Q15027	ACAP1	Homo sapiens	Arf-GAP with coiled-coil, ANK repeat and PH domain-containing protein 1	45	45	61	0.117211	16.7421	2.80573e-15	4.29553e-37	1.32718e-27	1.19999e-52	9.0384e-38	1.81896e-11	4.53176e-28	9.22212e-51	3.49743e-47	2.90029e-27	2.33561e-15	5.05797e-29	0.00012754	1.82001e-07	9.87961e-05	2.92114e-05	1.21812e-12	1.442e-31	3.42038e-10	2.21976e-18	5.72888e-17	4.44784e-17	2.186e-12	9.40782e-25	8.32144e-33	1.8658e-05	8.85231e-09	8.33792e-23	1.28193e-14	1.08514e-28	4.53714e-08	1.35867e-05	41	44	45	45
2.14752e-20	0	3.67223e-17	57.7035	88028.6	Q15057	ACAP2	Homo sapiens	Arf-GAP with coiled-coil, ANK repeat and PH domain-containing protein 2	27	27	32	0.120018	15.3803	4.48319e-14	8.87173e-42	1.7101e-32	5.62332e-52	3.47149e-45	7.49847e-12	3.42886e-27	3.98024e-46	6.83584e-54	1.84909e-25	8.23173e-25	2.29847e-39	0.000111954	2.59108e-06	9.87961e-05	3.00683e-05	3.24873e-19	3.31492e-38	6.53396e-12	3.02254e-29	1.10954e-16	4.61712e-12	2.15996e-12	8.69693e-23	2.78556e-30	3.90387e-05	6.70317e-14	6.78118e-18	3.32302e-08	1.25094e-18	8.81108e-06	2.29457e-06	23	27	27	27
1.46098e-14	0	1.65967e-11	53.764	45199.6	P24752	ACAT1	Homo sapiens	Acetyl-CoA acetyltransferase, mitochondrial	26	28	44	0.15822	18.5533	9.41595e-14	3.01477e-25	3.62072e-23	1.97799e-37	4.6197e-39	4.85295e-06	2.4628e-33	3.73157e-50	3.14164e-39	3.36585e-21	4.24224e-11	2.22295e-21	0.000135656	6.9028e-07	9.87961e-05	2.07052e-05	7.83898e-08	4.39628e-21	7.12912e-05	6.93406e-23	4.58524e-08	1.16239e-11	3.62054e-05	1.09607e-22	1.98809e-25	3.69847e-05	2.2409e-10	5.71799e-13	6.83838e-08	2.47413e-10	2.99451e-08	1.06575e-06	24	25	25	24
3.74309e-13	0	3.36822e-10	52.7495	41350.8	Q9BWD1	ACAT2	Homo sapiens	Acetyl-CoA acetyltransferase, cytosolic	16	17	20	0.0840558	17.2541	9.61734e-09	1.17193e-42	5.34768e-23	1.2307e-46	8.2425e-36	5.0253e-09	9.39436e-28	1.64117e-28	1.73213e-44	2.81024e-18	2.66999e-13	1.78398e-23	0.000111954	2.41661e-05	0.00011906	3.00683e-05	6.47542e-10	6.7367e-26	5.16839e-08	4.82803e-13	1.51008e-13	2.25823e-19	0.000113861	8.07617e-17	3.5947e-28	2.18332e-05	1.29194e-07	1.91945e-08	4.95357e-10	4.73768e-13	7.21548e-06	2.22693e-06	13	15	15	15
5.31045e-18	0	6.58347e-15	56.1495	60593.4	Q9H3P7	ACBD3	Homo sapiens	Golgi resident protein GCP60	16	16	21	0.134383	14.9536	9.54218e-12	2.4074e-28	4.81666e-24	2.91021e-50	1.62e-37	2.74063e-06	1.74181e-19	1.4548e-52	3.17067e-40	6.8659e-21	8.33556e-23	1.78108e-27	0.000130471	3.98737e-05	9.87961e-05	2.71538e-05	1.94e-09	1.50387e-28	1.63273e-05	2.62577e-09	1.288e-21	3.28182e-09	5.95615e-06	1.48359e-23	1.05346e-34	2.22205e-05	9.51509e-09	1.21855e-12	5.92805e-08	5.45111e-23	1.01705e-11	6.55685e-08	13	14	14	15
4.22821e-09	0	8.54764e-07	49.5464	48967.2	Q96AP0	ACD	Homo sapiens	Adrenocortical dysplasia protein homolog	4	4	4	0.156705	14.2852	0.000458078	5.39842e-10	4.2234e-09	2.60277e-41	3.35874e-07	0.000186252	1.35388e-08	1.66426e-16	2.20306e-30	0.000210862	8.36968e-08	9.48064e-05	0.000197075	0.000152637	0.000103023	3.11643e-05	0.00578171	5.02785e-14	6.21708e-05	2.33207e-13	1.35919e-16	1.0138e-06	3.00991e-05	1.36149e-20	5.06051e-15	3.88484e-05	5.61741e-05	0.000136685	2.63778e-05	0.000291347	0.000225779	1.18971e-05	3	4	4	4
1.12862e-16	0	1.37463e-13	55.2465	151862	Q9UKV3	ACIN1	Homo sapiens	Apoptotic chromatin condensation inducer in the nucleus	47	47	66	0.07229	17.5719	9.94869e-09	2.90806e-35	2.03271e-33	4.67578e-47	3.91067e-49	4.30353e-16	1.2523e-22	9.40829e-43	2.83803e-47	5.71717e-30	1.16979e-32	1.98192e-37	0.000116212	7.80708e-07	9.87961e-05	4.72832e-06	1.82033e-14	1.08557e-52	3.48787e-08	2.84368e-26	3.3218e-17	1.1632e-15	1.03266e-10	3.94941e-27	3.06316e-27	3.66812e-05	7.34362e-14	6.50447e-11	6.49905e-14	1.71315e-22	5.10661e-09	2.19335e-08	46	47	45	46
2.39948e-21	0	5.39499e-18	58.2942	120839	P53396	ACLY	Homo sapiens	ATP-citrate synthase	55	55	76	0.16802	17.4276	3.58904e-14	5.14101e-38	1.00555e-32	6.04885e-46	6.27906e-46	2.21708e-13	4.38161e-30	1.47656e-52	7.20981e-50	2.48001e-22	2.63329e-25	6.53178e-33	0.000111954	3.91362e-09	9.87961e-05	2.45103e-05	3.64925e-16	1.04342e-36	1.32349e-08	2.63495e-25	2.10755e-18	6.47645e-16	5.77586e-11	1.4362e-35	2.01726e-30	7.03251e-06	3.55401e-17	1.00918e-17	1.9859e-11	1.18108e-31	8.40487e-09	3.05184e-07	54	55	53	55
4.11428e-19	0	5.57531e-16	56.8831	98398.9	P21399	ACO1	Homo sapiens	Cytoplasmic aconitate hydratase	33	33	39	0.120905	15.6278	2.62967e-09	2.57548e-36	1.58815e-29	5.69929e-36	9.94059e-44	2.12852e-10	3.85887e-22	1.82668e-42	4.70556e-48	1.28704e-26	2.01426e-24	1.03471e-25	0.00016255	1.56971e-05	9.87961e-05	3.00683e-05	2.26425e-10	9.566e-50	2.37598e-06	9.2214e-17	6.38055e-21	1.58894e-10	1.5373e-06	2.32963e-32	9.03209e-28	4.87282e-06	2.55124e-12	3.07298e-11	1.46112e-16	1.08449e-21	2.85165e-09	1.07993e-05	25	28	31	30
3.52647e-18	0	4.40847e-15	56.2683	85425.4	Q99798	ACO2	Homo sapiens	Aconitate hydratase, mitochondrial	45	49	76	0.0761059	18.9545	1.8023e-14	1.12044e-33	1.76546e-29	2.80972e-44	1.89891e-39	7.49512e-11	5.39398e-26	4.45093e-42	2.38077e-41	4.0872e-24	7.81258e-18	2.14433e-32	0.000117303	3.00213e-05	9.87961e-05	1.74445e-05	3.03302e-14	4.71627e-31	1.25716e-12	4.67011e-24	8.13075e-14	5.35381e-18	2.76381e-10	8.6263e-29	3.5432e-25	4.25336e-05	2.0294e-09	2.69422e-13	8.49689e-09	2.90498e-26	5.70466e-10	1.63022e-05	44	44	44	44
2.26638e-13	0	2.13967e-10	52.9081	46277.4	Q86TX2	ACOT1	Homo sapiens	Acyl-coenzyme A thioesterase 1	25	27	34	0.103907	16.3474	5.03306e-13	2.24496e-38	1.47718e-28	1.43312e-48	3.4361e-43	7.16317e-11	3.76448e-18	1.5088e-54	2.86476e-44	3.03914e-20	5.88305e-07	4.17485e-20	0.000124047	3.83465e-05	9.87961e-05	3.00683e-05	7.19681e-07	2.93122e-32	9.08264e-06	7.98437e-16	8.32052e-11	1.50665e-16	1.03678e-12	9.44981e-30	7.61869e-17	3.59757e-05	6.25402e-14	1.14958e-17	1.12659e-10	1.82673e-11	5.40713e-11	3.38605e-06	20	25	24	24
2.9114e-15	0	3.47873e-12	54.2608	14960.5	Q9NPJ3	ACOT13	Homo sapiens	Acyl-coenzyme A thioesterase 13	6	6	9	0.154668	16.3493	5.77047e-07	3.04505e-18	9.32743e-27	2.9149e-40	1.0963e-34	3.4302e-07	2.41925e-13	1.02087e-34	2.21063e-59	6.48531e-15	2.74756e-25	3.86169e-20	0.000145791	3.02049e-05	0.00011716	3.30321e-05	6.43798e-11	1.09922e-20	4.05446e-06	8.15427e-14	3.9285e-13	1.31098e-09	5.04695e-06	1.861e-21	1.46161e-18	3.42176e-05	2.14088e-05	4.73369e-12	2.18076e-08	2.01164e-16	1.06713e-06	4.98188e-08	6	6	6	6
0.103034	0.106639	0.136028	28.7736	53218.5	P49753	ACOT2	Homo sapiens	Acyl-coenzyme A thioesterase 2, mitochondrial	0	0	0	NaN	NaN	0.00742936	0.00527036	0.0121007	0.0372288	0.0217521	0.0511096	0.04446	0.0414188	0.00365463	0.0553684	0.0334505	0.0900999	0.0110448	0.041347	0.102016	0.0420436	0.0547722	0.0981277	0.0938497	0.106616	0.141706	0.143196	0.165628	0.181125	0.112406	0.0620391	0.0564374	0.0758129	0.0375968	0.0917957	0.0774399	0.042533	0	0	0	0
8.3588e-13	0	6.90552e-10	52.494	41796	O00154	ACOT7	Homo sapiens	Cytosolic acyl coenzyme A thioester hydrolase	8	8	10	0.307242	15.4012	2.37862e-07	7.44264e-44	2.22309e-26	1.96649e-39	3.96285e-51	2.62162e-07	9.74973e-22	1.96899e-32	8.45104e-41	4.81841e-27	1.17541e-12	6.64513e-16	0.000131336	2.02425e-05	9.87961e-05	2.87277e-05	3.44064e-09	1.85324e-26	9.33085e-05	3.44127e-09	7.70232e-21	0.000164687	0.000150291	3.02185e-09	1.49031e-26	4.52255e-05	6.27182e-09	1.56025e-08	1.9072e-05	5.29554e-16	5.11011e-05	9.02699e-06	8	8	8	8
6.39221e-11	0	2.85873e-08	51.0646	35914.2	O14734	ACOT8	Homo sapiens	Acyl-coenzyme A thioesterase 8	6	6	6	0.16759	14.1947	8.18379e-06	2.27066e-40	4.84307e-20	4.29245e-12	3.55098e-15	4.54039e-06	2.26207e-07	6.2001e-47	4.39476e-17	1.34314e-27	1.62354e-12	3.53869e-09	0.000232157	0.000138307	0.000108979	0.00024266	0.000331452	4.18444e-11	0.000519669	0.00101078	0.000554703	1.33792e-06	0.000385339	2.58075e-20	1.04196e-12	0.000115248	4.1707e-05	0.000244361	6.10391e-08	1.52535e-05	2.74932e-05	9.08769e-05	3	4	6	4
6.06811e-23	0	2.62714e-19	59.2527	49901.7	Q9Y305	ACOT9	Homo sapiens	Acyl-coenzyme A thioesterase 9, mitochondrial	23	25	32	0.228906	16.691	1.50155e-10	2.63057e-26	2.40784e-29	2.74749e-54	2.00551e-50	2.96839e-18	1.05444e-37	5.79914e-48	7.2212e-53	2.18878e-25	1.7505e-30	9.79622e-27	0.000111954	2.43303e-05	0.000101169	1.52423e-05	1.08348e-18	5.80365e-37	5.43406e-05	4.06889e-18	1.29367e-31	6.85119e-08	1.37935e-07	2.3619e-29	9.8518e-33	3.88646e-05	2.1919e-08	3.72278e-11	1.73678e-08	4.86196e-39	2.79292e-10	6.92601e-09	20	20	20	21
1.98847e-15	0	2.39192e-12	54.3776	74423.6	Q15067	ACOX1	Homo sapiens	Peroxisomal acyl-coenzyme A oxidase 1	6	6	6	0.248768	13.622	0.00134476	1.38549e-34	6.20994e-17	1.92885e-18	6.93187e-08	0.00288846	0.000570726	4.33985e-13	6.60511e-15	1.98916e-16	4.8387e-07	9.91636e-08	0.000232157	0.0015117	0.000219253	0.000225836	0.000501898	5.65765e-20	0.000147434	1.53656e-08	0.000673297	2.29792e-14	0.000357489	2.02625e-05	1.25321e-22	8.2111e-05	6.45653e-07	0.000146375	2.45128e-07	4.69812e-15	1.13546e-13	5.62453e-05	4	3	3	5
2.19636e-14	0	2.44752e-11	53.6377	77629.1	O15254	ACOX3	Homo sapiens	Peroxisomal acyl-coenzyme A oxidase 3	12	12	12	0.151421	14.0851	0.000125789	1.14953e-38	6.68559e-18	5.28087e-37	5.85001e-45	2.49917e-09	3.405e-16	2.09238e-44	1.53612e-57	4.92818e-24	5.63377e-13	1.0143e-14	0.000232157	3.39818e-05	9.99679e-05	5.56921e-05	9.58835e-06	3.33633e-19	0.000409997	5.27769e-07	0.000627839	0.000152156	0.000381988	2.70091e-06	1.57066e-18	7.27179e-05	1.7591e-06	2.72388e-05	1.07939e-05	4.8238e-12	1.17379e-08	9.44713e-08	7	11	10	11
8.88943e-14	0	9.07307e-11	53.2021	18042.5	P24666	ACP1	Homo sapiens	Low molecular weight phosphotyrosine protein phosphatase	8	8	12	0.114345	17.8327	1.52536e-05	7.40859e-38	1.23012e-24	8.33916e-38	2.3691e-36	2.51416e-12	9.1236e-17	1.16467e-42	4.88174e-32	3.55818e-21	1.45767e-24	7.26413e-24	0.000161004	2.77118e-05	9.87961e-05	3.00683e-05	6.31222e-07	1.1652e-29	7.46332e-06	5.05759e-27	1.90364e-09	1.46689e-08	7.9599e-05	1.9647e-11	1.78073e-19	3.59757e-05	6.27083e-06	6.43978e-08	4.6951e-08	1.39147e-07	2.08813e-07	2.03369e-05	7	7	7	7
8.32518e-19	0	1.09055e-15	56.6831	48344.3	P11117	ACP2	Homo sapiens	Lysosomal acid phosphatase	6	6	7	0.186854	15.1631	4.62168e-05	1.67796e-23	2.32628e-23	8.68535e-30	2.45111e-46	1.09541e-07	3.07094e-09	2.25242e-32	2.08277e-33	3.08556e-14	1.44438e-11	9.7481e-14	0.000122231	0.000112984	0.000127782	3.00683e-05	3.77217e-06	3.95816e-12	0.000399604	1.50778e-15	4.49106e-18	3.73735e-06	0.000385339	4.97872e-05	9.09321e-30	3.68596e-05	2.32831e-07	1.05759e-10	1.10225e-06	2.69389e-10	5.62937e-06	2.56497e-05	3	5	6	6
6.97096e-09	0	1.2588e-06	49.3519	36598.8	P13686	ACP5	Homo sapiens	Tartrate-resistant acid phosphatase type 5	1	1	1	0.273632	13.3942	0.00480311	1.68993e-08	0.000394926	1.6799e-34	5.70612e-07	2.91766e-06	5.89085e-06	4.81568e-35	2.67414e-45	3.09628e-16	0.000303501	3.30087e-21	0.000232157	0.0001593	0.000481295	0.000507935	0.000233536	0.0186479	0.073343	0.00387643	0.00113391	0.129755	0.140174	0.16478	0.000733751	0.000712648	0.000417651	0.111562	0.000932236	0.011233	0.000182878	5.82444e-05	1	1	1	1
7.48199e-23	0	3.10048e-19	59.1992	48886.4	Q9NPH0	ACP6	Homo sapiens	Lysophosphatidic acid phosphatase type 6	6	7	7	0.187373	14.8027	8.9558e-06	5.20717e-25	1.1412e-21	1.59063e-28	2.16329e-46	0.000114092	1.5469e-07	9.05801e-10	9.40652e-37	2.40158e-11	5.01724e-07	5.61288e-16	0.00013886	8.73797e-06	9.87961e-05	9.89135e-05	2.17252e-07	2.08888e-28	0.000640543	2.7902e-13	0.000889457	4.43091e-08	5.66657e-06	5.95502e-24	0.000203962	0.000133381	6.03298e-09	0.000256618	2.48396e-09	2.87237e-13	3.05888e-05	1.41956e-05	5	6	5	6
6.06811e-23	0	2.62714e-19	59.2527	68124.8	Q96CM8	ACSF2	Homo sapiens	Medium-chain acyl-CoA ligase ACSF2, mitochondrial	11	11	13	0.171965	13.8909	2.20622e-08	2.75585e-54	2.74663e-20	6.63871e-55	5.55772e-22	6.4864e-07	1.26741e-20	7.30422e-23	2.0596e-40	2.41996e-19	1.99364e-12	2.22098e-25	0.000147954	3.19076e-05	9.87961e-05	3.30453e-05	3.661e-13	7.85724e-29	0.000202626	7.59685e-14	2.36052e-06	2.05696e-25	0.000143279	1.54927e-14	2.6116e-23	5.62418e-05	7.48256e-09	1.52107e-11	2.42149e-06	3.27457e-24	2.36047e-06	1.57605e-05	10	11	10	10
8.37938e-17	0	1.02034e-13	55.3356	64130.1	Q4G176	ACSF3	Homo sapiens	Malonate--CoA ligase ACSF3, mitochondrial	27	27	36	0.0935729	16.2948	3.67942e-08	1.67902e-35	4.43499e-20	6.04772e-34	5.72034e-31	2.81357e-11	3.05006e-19	7.70364e-34	1.11609e-48	1.31349e-16	2.32298e-20	3.5396e-20	0.000145103	1.93353e-05	9.87961e-05	4.54804e-07	2.75632e-14	3.06946e-27	4.30017e-08	1.32005e-13	1.0977e-18	1.88283e-17	1.17304e-06	1.35116e-33	7.20468e-34	2.92594e-05	2.29672e-07	5.0682e-08	2.75593e-10	4.2693e-21	1.26264e-07	1.38579e-06	23	25	22	26
1.62129e-18	0	2.07103e-15	56.4924	77943.3	P33121	ACSL1	Homo sapiens	Long-chain-fatty-acid--CoA ligase 1	8	8	8	0.197566	14.3345	0.000648773	3.35074e-25	2.93548e-20	1.5509e-17	3.4775e-25	3.51559e-05	4.66554e-27	2.39458e-22	2.41194e-36	1.65957e-22	9.37095e-11	1.31959e-07	0.000232157	0.00079032	0.000120718	0.00102763	0.000630317	2.17665e-15	0.000147241	8.37901e-12	5.04374e-27	0.000265685	0.000385339	0.000676653	2.33871e-14	0.000117694	4.10619e-05	1.42333e-06	1.59841e-06	1.67732e-18	0.000318928	1.18192e-05	4	6	7	7
2.43079e-19	0	3.39598e-16	57.0314	80420.1	O95573	ACSL3	Homo sapiens	Fatty acid CoA ligase Acsl3	22	23	28	0.118131	14.9771	9.82304e-18	1.02364e-36	2.46793e-24	1.07537e-47	4.81399e-47	2.92318e-10	1.73057e-28	1.78551e-59	4.10289e-48	3.1674e-23	5.20285e-28	1.3317e-23	0.000142468	2.70708e-05	9.87961e-05	2.92114e-05	3.6911e-10	1.96359e-30	6.72871e-07	2.65256e-10	7.52327e-28	1.94823e-10	1.87291e-05	3.04494e-26	1.33552e-47	3.408e-05	1.10064e-13	3.44296e-18	3.44733e-09	3.15475e-16	2.23856e-05	5.3952e-06	19	21	20	22
3.6686e-17	0	4.46912e-14	55.5816	79188	O60488	ACSL4	Homo sapiens	Long-chain-fatty-acid--CoA ligase 4	17	17	17	0.37737	14.7357	2.2072e-07	2.66877e-32	2.38052e-20	1.88216e-49	1.98125e-48	4.77235e-16	6.69422e-15	4.95455e-50	1.03955e-30	1.69464e-16	2.20173e-13	9.59606e-42	0.000111954	1.85773e-08	0.000112851	3.18483e-06	7.67667e-09	2.94052e-25	3.20365e-05	6.6101e-16	2.00782e-15	6.70921e-11	0.000364654	3.44517e-25	2.51439e-19	3.66317e-05	1.29266e-06	6.17346e-08	9.38745e-14	3.8575e-30	1.04822e-06	4.79361e-09	8	14	13	14
8.74822e-15	0	1.0142e-11	53.9225	75990.8	Q9ULC5	ACSL5	Homo sapiens	Long-chain-fatty-acid--CoA ligase 5	21	21	21	0.154927	15.123	1.07351e-13	1.10808e-40	6.01878e-37	1.37387e-24	3.10414e-38	3.18844e-20	1.6373e-27	2.3597e-50	1.5861e-35	1.03918e-20	2.2307e-20	5.69231e-34	0.000111954	1.18312e-05	0.000121595	2.06675e-05	1.46094e-14	3.11203e-36	7.64802e-06	4.95645e-28	6.14814e-12	6.18216e-16	2.09962e-09	4.47885e-15	3.00998e-22	5.15087e-05	9.85388e-07	1.42305e-05	7.45863e-10	3.40634e-21	4.23938e-05	2.2371e-06	18	21	20	19
8.91478e-20	0	1.33712e-16	57.3116	74856.7	Q9NUB1	ACSS1	Homo sapiens	Acetyl-coenzyme A synthetase 2-like, mitochondrial	23	23	27	0.169399	15.8827	9.37875e-08	2.29454e-31	1.28533e-23	1.5989e-41	3.92054e-40	2.32583e-09	9.89392e-30	1.85559e-43	1.93472e-49	9.88302e-28	1.13548e-15	3.68959e-26	0.000156008	2.87049e-06	9.87961e-05	3.00683e-05	1.37864e-08	8.02047e-30	3.19054e-06	3.2352e-13	6.52594e-15	7.62089e-25	9.87719e-11	5.26107e-23	9.03942e-19	2.5331e-05	2.01791e-05	1.05358e-12	7.0675e-08	1.64792e-24	4.03784e-06	5.34886e-06	21	22	22	22
4.01122e-08	0	4.63488e-06	48.6406	78579.6	Q9NR19	ACSS2	Homo sapiens	Acetyl-coenzyme A synthetase, cytoplasmic	7	7	7	0.218186	13.7826	2.00416e-06	3.8925e-20	9.0155e-13	3.61691e-24	1.2042e-14	0.00035338	1.68958e-06	3.41708e-27	3.99778e-12	4.10528e-14	0.000109151	6.74667e-18	0.000228794	8.6269e-05	0.000177698	9.48959e-05	7.85735e-05	2.2314e-17	3.9887e-05	0.000881716	0.000167065	7.62772e-05	0.000382286	4.50487e-05	0.00111233	7.01268e-05	0.000490207	0.000279284	4.50003e-05	0.0014097	0.000208651	0.000205186	5	6	5	6
0.185243	0.188735	0.28044	25.3692	74778.2	Q9H6R3	ACSS3	Homo sapiens	Acyl-CoA synthetase short-chain family member 3, mitochondrial	0	0	0	NaN	NaN	0.078081	0.0232742	0.0131914	0.000173476	0.00312118	0.00117955	0.00069367	0.00380568	0.00033934	0.00667784	0.0310694	0.0555827	0.0213219	0.0670971	0.0307566	0.0618322	0.109657	0.0760156	0.0267016	0.00476775	0.00793447	0.0470689	0.113326	0.18486	0.0295692	0.00405991	0.0311244	0.0689421	0.0355419	0.0444013	0.0493742	0.0277251	0	0	0	0
3.24009e-07	0	1.9292e-05	47.7153	42051	P68133	ACTA1	Homo sapiens	Actin, alpha skeletal muscle	2	2	3	0.379595	16.6746	0.000715707	1.62025e-24	1.76479e-11	1.20012e-06	1.59096e-06	5.75092e-06	3.12132e-13	1.11942e-14	4.56509e-23	3.92242e-05	0.000355577	4.16239e-05	0.000150505	0.00197037	0.000215735	0.000246694	7.69913e-05	1.25897e-09	0.000915467	0.00115885	0.00360449	0.000253816	0.000385339	0.00116603	7.36163e-09	0.000283548	2.3339e-08	1.01864e-11	2.6881e-05	5.41848e-06	2.79084e-06	2.7725e-05	2	2	2	2
1.24869e-17	0	1.53015e-14	55.8996	41736.7	P60709	ACTB	Homo sapiens	Actin, cytoplasmic 1	33	47	76	0.182826	25.1779	1.47023e-07	1.90661e-30	2.14322e-28	9.32122e-40	5.47583e-62	1.65943e-09	4.02089e-22	1.48654e-50	1.10619e-43	3.826e-18	3.73121e-16	1.90801e-29	0.000139097	6.22833e-05	0.000120845	4.09531e-05	9.64844e-13	1.13784e-40	2.94746e-07	3.44051e-16	4.89976e-15	2.88037e-13	5.89718e-09	1.14291e-30	1.97441e-27	4.1156e-05	3.23532e-08	6.36318e-20	1.94489e-12	4.17074e-23	1.65924e-11	4.70103e-07	32	33	31	33
1.78658e-09	0	4.33592e-07	49.8739	42003.2	Q562R1	ACTBL2	Homo sapiens	Beta-actin-like protein 2	5	7	9	0.869346	21.1891	0.000108084	2.53508e-21	7.76035e-15	2.13656e-07	7.19211e-15	0.000137346	2.58611e-14	1.75636e-21	2.38806e-24	1.0943e-05	0.000230242	1.31732e-06	0.000142456	3.39792e-05	0.000187118	0.000193714	9.30249e-05	3.92226e-10	3.3504e-05	1.63724e-13	1.03846e-06	5.88989e-05	0.000385339	2.89112e-07	3.30508e-16	3.36992e-05	1.66539e-05	9.12455e-07	1.08642e-05	1.50682e-13	0.000117799	6.15119e-05	5	5	5	5
1.36238e-12	0	1.06327e-09	52.3375	41792.8	P63261	ACTG1	Homo sapiens	Actin, cytoplasmic 2	2	4	6	0.28565	21.7166	1.27601e-05	1.14101e-26	1.35572e-33	7.34679e-29	4.6107e-19	1.77411e-06	1.1784e-12	1.01717e-34	2.10685e-32	4.28786e-17	4.94608e-06	2.45902e-13	0.000148911	8.8431e-05	0.000123683	0.000162343	3.42891e-10	6.52259e-33	1.2657e-06	6.89547e-06	7.83081e-10	2.25857e-05	0.000113563	2.61147e-11	7.31761e-10	4.86806e-05	6.63842e-05	5.83276e-05	3.08435e-05	2.9704e-07	2.69927e-06	5.74676e-05	2	2	2	2
5.03623e-14	0	5.34917e-11	53.3796	41876.9	P63267	ACTG2	Homo sapiens	Actin, gamma-enteric smooth muscle	9	13	17	0.274442	22.2202	3.81545e-06	3.86878e-17	8.28888e-16	7.4248e-22	1.76524e-07	3.17035e-05	3.66228e-12	1.06856e-20	3.58295e-40	1.54685e-16	1.03695e-05	2.5099e-13	0.00018728	7.98534e-05	0.000105599	3.00683e-05	7.98828e-08	2.10795e-12	2.58891e-06	3.23658e-13	7.3477e-06	9.66085e-12	0.000138459	2.901e-17	1.38474e-19	4.29552e-05	7.51577e-07	6.96988e-07	1.9196e-05	2.67887e-18	4.6333e-05	3.22769e-05	9	7	8	9
4.3392e-17	0	5.28452e-14	55.5317	47461	O96019	ACTL6A	Homo sapiens	Actin-like protein 6A	15	15	21	0.0828171	17.228	2.41304e-15	2.06773e-42	1.65043e-30	5.18295e-54	1.96385e-42	3.45782e-14	3.73316e-38	2.26401e-49	3.737e-30	1.28761e-17	2.83155e-16	3.31289e-26	0.000146863	1.48655e-05	9.87961e-05	4.01778e-05	2.17246e-14	1.55457e-51	3.89719e-07	3.14677e-22	1.093e-13	9.40707e-17	2.02525e-06	1.13506e-36	2.50982e-29	3.79722e-05	7.58433e-07	3.42498e-13	2.1403e-08	9.21523e-16	2.95241e-15	8.77445e-06	14	14	15	15
1.42044e-08	0	2.16163e-06	49.0685	46877.5	O94805	ACTL6B	Homo sapiens	Actin-like protein 6B	5	5	6	0.159197	16.5606	9.91089e-06	2.61683e-23	1.99622e-24	1.9027e-36	1.33913e-16	0.000257015	4.84487e-06	1.83025e-45	2.38401e-32	4.59403e-10	2.60792e-07	1.29443e-05	0.000180647	4.81422e-05	0.000155805	0.000130658	0.00018978	1.40403e-13	0.000337992	2.36234e-05	7.2625e-11	3.52224e-05	0.000385339	1.00914e-13	2.41417e-22	3.77844e-05	0.000198821	1.59834e-06	2.50429e-08	7.62389e-08	5.53476e-05	8.24798e-05	5	5	5	5
3.48132e-19	0	4.76113e-16	56.9303	103058	P12814	ACTN1	Homo sapiens	Alpha-actinin-1	64	69	108	0.240723	19.461	1.45916e-15	7.86875e-36	7.41009e-28	9.05422e-69	2.66663e-44	3.09306e-17	2.0244e-29	1.37953e-59	5.77086e-58	1.011e-36	1.09141e-17	5.04952e-31	0.000111954	6.0564e-06	9.87961e-05	1.77738e-05	6.95247e-18	4.16859e-35	4.24171e-08	1.13169e-17	5.11377e-18	1.81119e-25	4.05716e-11	2.19437e-32	3.2263e-28	6.74325e-07	1.95771e-08	1.57717e-13	1.47194e-12	8.16871e-28	4.3581e-11	1.084e-07	61	62	62	62
2.36968e-20	0	4.01084e-17	57.6766	104854	O43707	ACTN4	Homo sapiens	Alpha-actinin-4	47	51	80	0.24217	18.8352	3.71312e-10	1.3646e-41	2.58714e-26	6.00325e-39	1.31374e-46	4.15043e-09	1.18508e-20	5.75312e-46	1.92476e-44	1.03218e-22	2.7084e-21	1.82172e-21	0.000111954	6.9619e-07	9.87961e-05	3.00683e-05	1.22839e-12	9.82924e-36	9.67485e-09	5.3519e-26	6.16379e-25	3.44818e-24	2.11327e-09	2.37147e-30	7.91834e-26	3.74119e-05	3.91615e-10	1.25095e-13	2.45571e-09	5.21763e-24	1.62528e-07	1.59375e-08	45	45	46	47
1.33086e-12	0	1.04158e-09	52.345	46307	Q9NZ32	ACTR10	Homo sapiens	Actin-related protein 10	13	13	14	0.12079	15.6753	8.72265e-10	1.07575e-33	5.96115e-27	4.9866e-32	5.99425e-41	6.21309e-07	6.43397e-18	1.06892e-24	1.46476e-31	1.32891e-12	5.62381e-17	3.03502e-20	0.000111954	3.35111e-05	9.87961e-05	3.00683e-05	5.23978e-06	1.36708e-16	2.19565e-05	4.98105e-08	4.15475e-10	3.71483e-09	0.000268793	5.32642e-31	4.17551e-17	4.29583e-05	2.00824e-07	3.70873e-06	1.06595e-05	2.52926e-08	3.81617e-05	1.14317e-05	12	12	13	12
1.19739e-12	0	9.48988e-10	52.379	42613.7	P61163	ACTR1A	Homo sapiens	Alpha-centractin	13	13	16	0.0752807	17.3642	4.96399e-09	3.38443e-13	6.90952e-17	1.17511e-37	6.24952e-38	2.43196e-05	9.84217e-20	5.44451e-45	8.70556e-26	1.16692e-17	1.10219e-11	2.6664e-23	0.0001615	3.12898e-05	0.000110168	3.3325e-05	1.68247e-08	3.51291e-23	2.39018e-05	5.98859e-18	2.16759e-12	5.71264e-20	2.33413e-05	7.21713e-27	5.30489e-28	3.74119e-05	1.76228e-11	3.04118e-13	1.75984e-06	7.55252e-17	1.21104e-06	1.36558e-06	12	12	12	13
5.01648e-16	0	6.10663e-13	54.7969	42293.4	P42025	ACTR1B	Homo sapiens	Beta-centractin	19	20	27	0.0610599	16.8099	2.29836e-12	5.71289e-26	1.36311e-23	2.71141e-35	3.87608e-38	1.67141e-07	2.65973e-23	1.98246e-45	7.53436e-50	7.96043e-26	8.35903e-24	8.225e-20	0.000111954	4.06047e-05	9.97101e-05	3.00683e-05	3.44136e-17	4.27618e-35	5.03839e-07	7.86854e-30	2.36674e-08	3.107e-10	8.044e-08	3.93894e-26	1.05089e-31	4.50716e-05	9.98129e-07	9.83728e-14	1.07807e-08	1.09201e-23	6.47983e-12	2.24576e-07	19	18	18	19
2.41954e-14	0	2.68282e-11	53.6077	44760.8	P61160	ACTR2	Homo sapiens	Actin-related protein 2	21	29	45	0.106497	20.4736	6.30521e-09	2.21194e-48	1.50126e-21	9.96685e-44	5.43495e-39	1.34881e-07	1.40604e-17	1.27107e-55	9.96652e-43	2.1991e-19	3.19777e-18	1.74105e-22	0.000162092	1.68143e-06	9.87961e-05	3.14356e-05	4.13106e-14	4.44911e-46	2.78508e-06	1.93982e-18	5.77281e-13	9.19307e-17	9.32421e-14	2.07657e-25	4.73822e-32	1.14933e-05	1.92902e-07	8.51362e-16	6.48678e-10	3.97639e-24	3.44652e-10	1.67172e-06	20	21	21	21
1.36995e-10	0	5.38342e-08	50.8011	47371.2	P61158	ACTR3	Homo sapiens	Actin-related protein 3	26	31	48	0.0689035	20.7843	3.0687e-08	5.34755e-40	9.97845e-22	1.04271e-34	6.15857e-44	1.89081e-13	8.07414e-18	8.29926e-27	7.25436e-35	2.4612e-21	3.01055e-13	2.38188e-27	0.000136817	2.77947e-05	9.87961e-05	3.22577e-05	1.53696e-14	1.05238e-28	3.29593e-07	8.15727e-13	5.70387e-16	4.31049e-14	3.06861e-05	4.03954e-26	3.56739e-22	5.3788e-05	2.52754e-09	2.68664e-15	8.76556e-07	1.11833e-17	4.14931e-06	2.57534e-05	26	26	25	26
2.40567e-11	0	1.25924e-08	51.396	47607.7	Q9P1U1	ACTR3B	Homo sapiens	Actin-related protein 3B	2	2	2	0.265811	13.8838	0.000572594	0.00144008	0.0115119	1.29376e-05	2.19142e-13	0.000382527	8.60422e-09	6.89234e-14	0.000498444	2.42062e-05	1.05381e-07	2.58377e-06	0.000152849	0.000184278	0.000135493	0.00014727	0.000150859	0.000482376	0.000675172	0.000120203	0.000807804	0.000856031	0.000385339	0.0028315	1.8514e-06	0.0057705	8.6772e-05	0.000140442	0.00032713	0.00357506	0.00915793	0.0107434	1	2	1	2
5.99822e-13	0	5.13985e-10	52.5998	68297.5	Q9H9F9	ACTR5	Homo sapiens	Actin-related protein 5	9	9	9	0.16011	13.9836	2.84868e-05	5.90602e-22	4.44171e-11	1.20033e-23	7.05692e-30	5.27442e-05	5.9106e-27	5.71087e-39	1.22264e-44	5.05386e-23	4.43694e-07	4.63073e-15	0.000112263	0.000135514	0.000125569	6.61079e-05	0.000405493	3.92529e-20	6.35073e-05	1.51085e-21	1.07652e-12	0.00077273	0.000385339	4.06148e-05	2.60948e-21	4.53934e-05	4.76072e-05	2.50959e-07	1.43231e-05	7.75099e-16	4.7942e-07	2.1077e-05	5	8	8	8
6.94497e-11	0	3.06338e-08	51.0361	45810.1	Q9GZN1	ACTR6	Homo sapiens	Actin-related protein 6	2	2	2	0.58302	13.7983	3.35826e-09	1.10103e-10	9.26948e-11	4.426e-17	1.13573e-10	5.11717e-16	3.99438e-19	1.73905e-32	5.46801e-25	9.23913e-14	0.000197526	4.37285e-18	0.000240927	3.86808e-05	0.000291295	0.000146352	0.000838301	0.00473852	0.000333848	0.000881661	6.35745e-13	0.00196584	0.0346367	0.154958	1.46275e-13	0.00020057	1.73616e-06	0.000257554	2.72474e-05	1.39413e-05	3.82953e-05	1.70022e-06	2	2	2	2
1.15493e-17	0	1.41635e-14	55.9225	70483.6	Q9H981	ACTR8	Homo sapiens	Actin-related protein 8	6	6	6	0.235495	12.9771	3.04551e-05	3.38417e-36	7.74983e-11	5.23563e-07	0.000980024	1.19269e-05	2.42967e-11	1.36131e-68	4.32219e-40	1.53559e-22	9.37094e-12	1.64056e-20	0.000215717	3.62027e-05	0.000103792	0.000118245	2.14587e-07	4.96941e-15	0.000612886	2.42224e-17	0.00195208	5.09751e-10	0.000363691	0.00306456	9.47935e-20	0.000371053	7.51742e-05	0.000256618	3.28271e-06	4.70817e-12	2.61812e-07	0.000110441	2	3	3	4
3.33215e-12	0	2.32234e-09	52.0486	57152.8	Q04771	ACVR1	Homo sapiens	Activin receptor type-1	1	1	1	0.428004	12.6631	0.152044	0.000666582	5.26228e-11	0.001811	0.0242288	0.0653878	0.0709811	0.00207999	0.0402125	0.0563917	0.0725208	0.015929	0.106488	0.00660334	0.155565	0.00255829	1.50294e-05	0.0804465	0.0718032	0.0680684	0.118329	0.169777	0.176779	0.205782	0.000553461	0.0103317	1.04215e-05	0.0140713	0.000369602	0.000399806	0.00063587	0.000472873	0	1	1	1
6.07232e-15	0	7.12444e-12	54.035	11260.8	P07311	ACYP1	Homo sapiens	Acylphosphatase-1	6	6	6	0.183054	15.7052	1.25218e-08	2.61342e-35	9.42146e-30	3.51454e-39	7.97512e-24	2.73406e-05	4.61841e-14	1.27686e-27	4.55585e-45	2.9659e-22	7.11451e-13	2.14321e-19	0.000146888	3.5262e-05	0.000159921	4.80459e-05	8.45998e-06	2.12694e-22	0.000200719	3.62491e-15	1.93019e-12	2.24984e-12	1.1445e-07	1.38034e-17	6.91521e-22	4.03119e-05	8.73992e-09	1.79065e-08	1.14643e-08	3.27582e-20	3.11006e-13	5.50563e-06	6	6	6	6
3.66904e-10	0	1.2094e-07	50.4532	11139.6	P14621	ACYP2	Homo sapiens	Acylphosphatase-2	4	4	4	0.171124	14.9317	3.18206e-09	1.79398e-26	2.55216e-09	2.84857e-05	8.58495e-20	4.80934e-08	1.23199e-05	7.14302e-14	1.2956e-23	9.92798e-18	1.8925e-05	7.43737e-20	0.000191766	3.03757e-05	0.000149427	3.00683e-05	6.96144e-07	6.43986e-21	4.28181e-05	3.19552e-21	2.46944e-06	4.52678e-05	2.89019e-05	2.39845e-23	3.50901e-10	3.36992e-05	2.35151e-05	7.92376e-06	0.000355126	1.10329e-14	3.14147e-06	1.30223e-05	4	4	4	4
2.58638e-14	0	2.85772e-11	53.587	40764.4	P00813	ADA	Homo sapiens	Adenosine deaminase	21	22	31	0.211975	16.4742	2.11353e-09	2.24245e-36	3.02829e-36	2.49561e-40	4.74414e-41	4.05372e-12	1.95095e-30	1.73732e-37	1.18618e-48	1.58857e-18	4.33702e-24	9.82426e-42	0.0001144	3.67597e-06	9.87961e-05	3.00683e-05	1.88277e-14	2.34116e-40	1.48015e-07	3.62518e-14	3.3418e-09	7.23402e-24	7.12708e-06	3.62476e-17	1.40288e-25	3.15451e-05	3.5465e-07	9.7571e-12	1.05235e-07	4.55252e-16	1.99549e-06	2.84292e-06	19	20	19	20
1.54252e-09	0	3.85713e-07	49.9289	58933.6	Q9NZK5	ADA2	Homo sapiens	Adenosine deaminase 2	8	8	10	0.363553	13.6679	0.000280639	5.26976e-12	3.94663e-23	5.97514e-09	4.56899e-12	5.4351e-10	9.83848e-18	1.45772e-31	8.42984e-30	3.62195e-10	9.73322e-09	4.47997e-17	0.000111954	3.97196e-05	0.000233136	0.000126987	6.37933e-06	0.00278741	0.00691407	0.00248516	0.000242065	0.00826188	0.00344728	0.00704917	9.81047e-30	3.78484e-05	1.93714e-06	1.69359e-10	1.80958e-05	2.30964e-19	8.20701e-06	3.43576e-05	4	8	5	7
8.97481e-14	0	9.15363e-11	53.1991	84142.1	O14672	ADAM10	Homo sapiens	Disintegrin and metalloproteinase domain-containing protein 10	13	13	15	0.196351	15.492	1.27033e-05	1.79872e-35	2.27045e-17	4.33608e-39	8.78565e-39	5.3758e-14	2.37459e-12	6.83071e-50	1.97636e-46	7.44841e-26	6.01435e-13	1.03836e-25	0.000112611	9.30038e-06	9.87961e-05	3.00683e-05	3.49399e-06	1.08024e-13	1.49839e-08	3.00828e-17	3.10448e-16	8.10737e-13	1.68449e-05	2.15296e-26	4.03209e-25	3.17385e-05	3.91615e-10	3.98572e-08	1.28939e-07	1.14831e-15	1.28457e-06	2.63864e-05	10	11	13	11
0.0876383	0.0916892	0.0999306	29.6293	91926.1	O75077	ADAM23	Homo sapiens	Disintegrin and metalloproteinase domain-containing protein 23	0	0	0	NaN	NaN	0.0299149	0.00422719	0.00666636	0.0250633	0.0232959	0.0237295	0.0299806	0.0487729	0.00595401	0.00431789	0.000201206	0.0324721	0.0177835	0.0372753	0.0427284	0.0226916	0.0568401	0.0913917	0.0825717	0.0767867	0.168467	0.10683	0.102288	0.0418528	0.118774	0.119541	0.125129	0.111824	0.0916805	0.105266	0.116236	0.109967	0	0	0	0
1.30884e-17	0	1.60316e-14	55.8858	136066	P55265	ADAR	Homo sapiens	Double-stranded RNA-specific adenosine deaminase	62	62	82	0.063985	18.1462	2.08209e-14	1.79724e-43	8.20851e-33	1.99624e-43	1.27865e-46	8.23236e-17	4.68627e-35	1.37473e-48	1.07523e-47	1.89995e-29	9.54355e-29	8.04624e-26	0.000111954	1.99137e-05	9.87961e-05	4.60977e-06	7.54066e-18	9.39695e-33	1.77385e-08	1.72461e-23	2.73263e-14	3.50556e-18	1.57921e-07	2.92245e-32	1.62805e-27	2.65126e-05	2.72879e-12	5.7918e-15	1.2707e-15	2.16865e-24	7.71469e-10	1.27414e-07	58	60	62	61
5.1272e-17	0	6.24316e-14	55.4821	80763.4	P78563	ADARB1	Homo sapiens	Double-stranded RNA-specific editase 1	16	16	18	0.11912	14.257	3.04118e-09	1.66902e-31	7.9801e-21	7.8741e-32	9.83963e-52	3.2223e-10	4.00243e-27	1.43703e-43	8.84446e-44	7.72612e-16	1.01447e-19	4.04973e-30	0.000111954	4.74563e-05	0.000117181	3.1478e-05	2.42238e-10	1.60612e-18	4.90752e-05	2.93421e-16	9.88353e-06	1.70069e-07	0.000106217	5.05376e-14	3.30964e-31	3.60454e-05	1.51443e-06	6.25876e-14	1.22117e-08	4.07678e-25	1.13174e-05	4.74476e-06	13	14	15	13
0.0162073	0.0180344	0.0251528	36.5271	80621.4	Q9NS39	ADARB2	Homo sapiens	Double-stranded RNA-specific editase B2	0	0	0	NaN	NaN	0.00565686	5.60048e-05	3.73868e-05	0.000352651	0.000184317	0.000998904	0.000173578	4.08301e-07	8.42701e-10	0.0032648	3.31217e-06	0.000312816	0.000232157	0.00684691	0.000815624	0.000202125	0.00351957	0.000526085	0.0180174	0.00527135	0.000500948	0.0115487	0.000385339	0.00864312	0.00576204	0.0121127	0.0241106	0.0157566	0.00958411	0.0164789	0.0100917	0.00813785	0	0	0	0
0.45863	0.461847	0.758539	17.4282	21046.2	Q7Z6V5	ADAT2	Homo sapiens	tRNA-specific adenosine deaminase 2	0	0	0	NaN	NaN	0.14817	0.0955136	0.00656566	0.0220923	0.0804378	0.07984	0.00302115	0.00684482	0.087347	0.095626	0.0917705	0.106763	0.112775	0.129271	0.143268	0.136251	0.105676	0.150045	0.137818	0.144875	0.123023	0.16828	0.178269	0.205603	0.0960787	0.119127	0.124689	0.110376	0.12702	0.11693	0.12611	0.108787	0	0	0	0
2.98213e-07	0	1.82819e-05	47.7539	38070.7	Q96EY9	ADAT3	Homo sapiens	Probable inactive tRNA-specific adenosine deaminase-like protein 3	2	2	2	0.242016	13.1202	0.097445	0.00993707	0.00170662	1.19869e-05	0.00140094	3.76125e-10	0.0744507	9.65657e-10	3.5294e-05	0.00111821	1.90663e-05	9.6556e-05	0.000218675	0.0400096	0.0505397	0.0640759	0.00041031	0.123056	0.00712468	0.0967683	0.0255878	0.112755	0.0167199	0.178293	0.105878	0.0907555	0.0733072	0.049386	0.00552592	0.0570316	0.0261651	0.0250776	0	2	1	2
0.259551	0.269584	0.335888	23.0607	65827.6	Q3MIX3	ADCK5	Homo sapiens	Uncharacterized aarF domain-containing protein kinase 5	0	0	0	NaN	NaN	0.120357	0.00118242	0.0610928	0.0720799	0.0596193	0.00240943	0.0647062	0.0865374	0.0656791	0.0582825	0.109542	0.111662	0.114262	0.127881	0.153624	0.137207	0.101547	0.144212	0.115275	0.128509	0.16105	0.154038	0.171266	0.2156	0.104118	0.126038	0.10705	0.114656	0.128709	0.107201	0.127553	0.107386	0	0	0	0
0.0246488	0.0263848	0.0326806	35.1008	130615.38;138907.61	O43306;O95622	ADCY6;ADCY5	Homo sapiens	Adenylate cyclase type 6;Adenylate cyclase type 5	0	0	0	NaN	NaN	0.0162362	0.091596	0.0122286	0.0301692	0.0129479	0.0245036	0.0295367	0.0370403	0.0132081	0.00680536	0.000468962	1.41625e-06	0.000235717	0.000657359	0.0122081	0.00318238	0.000333646	0.130942	0.140584	0.113319	0.0156415	0.12625	0.11574	0.0558007	0.0835718	0.00860393	0.113493	0.0309525	0.00552712	0.0624713	0.0858347	0.084677	0	0	0	0
4.04468e-16	0	4.92643e-13	54.8622	80955.1	P35611	ADD1	Homo sapiens	Alpha-adducin	28	28	40	0.136545	17.6713	2.76881e-14	3.20053e-47	8.21459e-28	1.79886e-40	2.01359e-53	3.26403e-13	7.57689e-21	2.13038e-38	8.69727e-41	2.72509e-25	1.15313e-30	9.16874e-35	0.000131642	2.41398e-07	9.87961e-05	1.74283e-05	9.15377e-08	6.80532e-25	2.92001e-06	2.92147e-24	2.48837e-16	2.32333e-14	5.82344e-12	1.49798e-26	9.16477e-24	3.62475e-05	6.50285e-08	8.83753e-21	4.34726e-09	1.36533e-18	4.53445e-07	2.87349e-06	26	28	28	27
0.0355248	0.0376562	0.0427306	33.7254	80854.2	P35612	ADD2	Homo sapiens	Beta-adducin	0	0	0	NaN	NaN	0.155885	0.0156182	0.00267103	0.0697607	0.0621684	0.00346887	0.00128035	0.0136235	0.0377114	0.057365	0.0719371	0.0365359	0.0548923	0.0171439	0.0123481	0.00896045	0.0258344	0.106019	0.110852	0.0747313	0.00602958	0.142605	0.0216309	0.208196	0.0875574	0.1034	0.100129	0.063036	0.114555	0.0928985	0.124987	0.0676046	0	0	0	0
5.18602e-18	0	6.43198e-15	56.1564	79154.6	Q9UEY8	ADD3	Homo sapiens	Gamma-adducin	30	30	37	0.143361	17.5947	4.14443e-07	1.46934e-26	1.62614e-24	2.491e-39	2.45288e-45	4.44068e-08	5.36369e-21	1.19441e-33	2.76738e-48	2.57798e-30	2.86232e-12	5.97191e-16	0.000135939	2.57301e-05	9.87961e-05	3.00683e-05	6.40447e-16	1.20847e-37	1.37134e-06	7.60917e-21	1.9019e-08	2.39669e-17	6.08314e-06	5.84883e-30	2.79942e-36	1.73226e-05	4.541e-09	8.41991e-15	2.54876e-10	6.18548e-20	1.73051e-11	1.73105e-07	29	30	30	30
0.000761195	0.0010377	0.00142076	42.5453	189713	Q8N7X0	ADGB	Homo sapiens	Androglobin	1	1	1	0.105094	16.245	8.06426e-05	2.2823e-23	0.00115563	0.000128687	0.000212743	0.000297242	0.000128633	1.68558e-20	3.12756e-11	0.000265278	1.8978e-06	2.53156e-05	0.000232157	0.000127328	0.000131615	0.000180947	0.000317835	0.0679983	0.0292293	0.000798381	0.000262181	0.00310313	0.0213249	0.00206267	0.000645743	0.000568081	0.000146579	0.000224753	0.000342991	8.11626e-05	0.00590925	7.94653e-05	1	1	1	1
5.68789e-15	0	6.68629e-12	54.0551	91869.3	P48960	ADGRE5	Homo sapiens	Adhesion G protein-coupled receptor E5	14	14	20	0.170644	15.6767	2.46684e-18	1.60379e-32	8.33695e-23	8.55112e-50	2.6675e-46	8.28625e-13	3.79025e-30	1.02115e-46	8.6901e-39	4.15053e-34	5.04858e-30	3.71623e-25	0.000119369	4.83267e-06	9.87961e-05	3.10725e-05	4.7915e-18	8.92711e-25	1.03928e-06	4.09874e-19	2.76233e-18	9.8303e-14	4.5144e-07	7.38813e-23	9.49701e-25	4.08318e-05	1.15281e-05	8.60432e-22	1.80533e-08	4.48341e-23	3.74494e-07	1.16384e-05	11	14	14	14
0.242231	0.248986	0.316616	23.5689	333368	Q8IZF6	ADGRG4	Homo sapiens	Adhesion G-protein coupled receptor G4	0	0	0	NaN	NaN	0.0634462	0.047813	0.0169493	0.00780905	0.0570013	0.0595071	0.0653768	0.0710855	0.0515276	0.0592692	0.0219077	0.0275976	0.00144266	0.00784553	0.00437426	0.0364239	0.0166031	0.018755	0.109042	0.113439	0.140082	0.166637	0.0135386	0.168877	0.110966	0.120383	0.11803	0.0706109	0.105054	0.075444	0.0782779	0.100448	0	0	0	0
0.474024	0.477115	0.812025	16.9857	136695	Q86SQ4	ADGRG6	Homo sapiens	Adhesion G-protein coupled receptor G6	0	0	0	NaN	NaN	0.134955	0.0446916	0.018267	0.00693877	0.00428391	0.0253077	0.068619	0.0435069	0.0539181	0.0203091	0.0223861	0.0137506	0.0631129	0.087177	0.0690332	0.00630827	0.0879392	0.069201	0.0271214	0.141849	0.152997	0.0283511	0.0104779	0.0513434	0.0757706	0.0937235	0.0510244	0.0298459	0.0564325	0.0625798	0.0903951	0.0104075	0	0	0	0
0.067288	0.0744119	0.0715719	30.9505	693069	Q8WXG9	ADGRV1	Homo sapiens	Adhesion G-protein coupled receptor V1	0	0	0	NaN	NaN	0.0381082	0.00892388	0.0130336	0.00759695	0.0128668	0.00331037	2.62984e-05	0.00156872	0.0247437	0.0192966	0.01854	0.00287297	0.00795194	0.015888	0.0232313	0.0366478	0.00543812	0.013673	0.0121761	0.0375808	0.0242754	0.0686318	0.0209483	0.0618667	0.0207967	0.0726352	0.0172193	0.0267516	0.0324336	0.0349412	0.0337668	0.0172991	0	0	0	0
3.58904e-17	0	4.3724e-14	55.5881	39724.2	P11766	ADH5	Homo sapiens	Alcohol dehydrogenase class-3	23	24	39	0.0963867	18.1154	6.12302e-08	2.4417e-21	1.38447e-25	8.70409e-36	9.04317e-41	3.88796e-10	3.60901e-14	1.41402e-26	9.84121e-38	8.82547e-24	1.87701e-18	3.58805e-26	0.000111954	9.05691e-05	9.87961e-05	3.00683e-05	9.47758e-13	4.4006e-23	5.76809e-06	1.00354e-21	2.63443e-21	3.55384e-14	6.03611e-08	9.54734e-18	7.61886e-29	3.84218e-05	1.27757e-08	4.4083e-07	1.85222e-07	7.1412e-10	3.77935e-10	1.99902e-05	23	23	23	23
0.00412456	0.00506329	0.007308	40.0803	39072.6	P28332	ADH6	Homo sapiens	Alcohol dehydrogenase 6	1	1	1	0.336375	15.0585	0.000352743	5.403e-06	0.0195021	0.0616207	0.00283441	0.0003256	4.81691e-06	1.24728e-13	0.0388609	0.00280142	0.000442222	0.00294886	0.00138738	0.00193238	0.000160031	0.000439736	0.000977592	1.01187e-07	0.00029054	0.000954982	0.000607118	0.000403847	0.000385339	0.0259442	0.00204448	0.00152491	0.00098732	0.000256722	0.00271012	0.00199052	0.000532273	0.00031425	1	1	1	0
6.47207e-10	0	1.91869e-07	50.2486	21498.4	Q9BV57	ADI1	Homo sapiens	Acireductone dioxygenase	6	6	7	0.210166	14.323	7.04681e-06	1.44699e-17	3.24791e-20	8.26868e-29	9.57048e-43	4.80004e-05	9.55055e-18	1.43796e-28	4.07666e-29	3.89077e-10	6.25683e-05	4.78769e-16	0.000132375	7.35914e-05	0.000180382	0.000143562	4.80442e-06	9.31047e-38	0.00012048	7.02777e-17	2.56662e-17	0.000160737	0.000385339	1.09036e-19	7.60449e-13	3.74412e-05	0.000322854	0.000259584	3.44456e-05	3.69532e-07	8.66899e-09	1.36014e-05	4	5	6	6
8.92712e-14	0	9.10864e-11	53.2008	19291	Q9GZN8	ADISSP	Homo sapiens	Adipose-secreted signaling protein	6	6	8	0.198636	15.2795	4.61863e-08	3.6084e-32	3.44335e-12	1.00073e-33	2.87333e-25	7.29295e-05	4.43386e-10	4.10165e-39	3.77822e-32	5.20332e-08	1.59847e-06	7.44753e-15	0.000187006	2.12762e-05	0.000113393	3.86016e-05	3.60288e-05	1.46624e-16	0.000275442	1.35164e-08	1.25296e-11	2.58261e-11	0.000129447	8.86375e-24	9.79345e-32	3.1168e-05	1.16729e-06	1.6271e-10	7.08004e-08	1.2494e-24	1.0028e-11	2.38432e-05	6	5	6	6
1.42299e-14	0	1.61838e-11	53.7722	40545.4	P55263	ADK	Homo sapiens	Adenosine kinase	26	27	37	0.13489	17.055	5.62025e-17	5.32728e-40	1.23459e-27	2.4267e-35	1.90809e-45	4.68916e-08	4.48539e-24	8.32252e-36	2.24126e-46	1.46873e-22	1.27511e-21	4.82954e-27	0.000115745	6.0452e-06	9.87961e-05	2.74454e-05	4.17418e-13	1.1615e-41	5.71908e-06	2.82949e-24	4.08923e-10	5.49657e-14	1.76776e-07	6.74477e-26	1.60999e-24	3.7262e-05	1.3369e-12	4.04177e-16	8.17806e-09	1.91887e-23	1.21627e-08	6.71947e-07	19	23	26	25
1.02414e-19	0	1.51951e-16	57.273	123563	Q9H2P0	ADNP	Homo sapiens	Activity-dependent neuroprotector homeobox protein	31	31	34	0.102779	14.6357	4.34528e-06	1.5027e-26	4.01132e-28	2.97788e-64	2.56685e-50	5.48854e-08	2.8823e-16	5.91429e-38	4.40027e-39	2.36675e-17	1.15622e-16	4.8264e-19	0.000111954	4.44527e-06	9.87961e-05	3.03305e-05	1.61429e-07	2.00581e-26	1.34077e-05	1.53539e-14	6.9896e-14	1.20986e-12	8.97229e-06	6.99085e-12	2.5213e-25	4.08437e-05	9.82021e-08	2.37232e-14	6.89479e-12	1.62663e-40	1.37242e-07	4.4645e-09	23	27	30	28
1.87154e-14	0	2.10206e-11	53.6873	29750.8	Q96SZ5	ADO	Homo sapiens	2-aminoethanethiol dioxygenase	8	8	8	0.128039	15.1064	1.75424e-09	2.15158e-24	2.64117e-29	1.94269e-48	2.34566e-47	1.61908e-07	6.97482e-16	2.60789e-27	1.73017e-33	1.81331e-10	4.94183e-15	1.07159e-08	0.000224824	0.000139862	0.000105267	9.92955e-05	1.21726e-05	8.52924e-48	2.0708e-05	4.53777e-14	1.10912e-17	1.11589e-13	7.5748e-07	6.86096e-14	5.25631e-13	5.57167e-05	2.63937e-05	2.14629e-08	2.13794e-05	1.24904e-16	3.55772e-06	1.52926e-05	8	8	8	8
1.0761e-19	0	1.59057e-16	57.2592	54088.8	Q9BRR6	ADPGK	Homo sapiens	ADP-dependent glucokinase	15	15	19	0.10003	15.5043	1.05323e-10	6.38332e-50	6.40314e-30	3.69821e-44	3.71551e-51	2.27258e-08	5.84956e-20	7.93905e-44	8.02658e-57	1.52724e-31	1.37167e-12	1.6632e-26	0.000153962	5.76109e-05	0.0001012	3.00683e-05	3.35343e-08	7.05565e-33	1.0962e-06	2.31053e-18	7.38169e-12	5.17511e-08	1.1269e-05	8.33816e-23	8.3349e-30	4.27473e-05	1.70681e-06	1.26131e-11	2.80499e-09	2.02539e-25	4.51488e-11	8.85349e-08	13	14	14	14
0.121838	0.123145	0.193297	27.853	39506.6	P54922	ADPRH	Homo sapiens	ADP-ribosylhydrolase ARH1	0	0	0	NaN	NaN	0.0994636	0.000250265	0.00300668	0.0496151	0.038889	0.00258172	0.00130006	0.073869	0.0655948	0.084766	0.0996121	0.10238	0.0252635	0.119798	0.142819	0.135114	0.112135	0.0764156	0.0560579	0.123741	0.0844758	0.106477	0.149664	0.201289	0.102655	0.1059	0.0851956	0.098254	0.114133	0.0775018	0.119509	0.0946079	0	0	0	0
6.08673e-14	0	6.38369e-11	53.3205	38946.8	Q9NX46	ADPRS	Homo sapiens	ADP-ribosylhydrolase ARH3	17	17	22	0.0939525	16.8855	1.10449e-17	2.42182e-29	6.05786e-18	6.9508e-32	2.11637e-27	9.70695e-18	2.66888e-24	4.47584e-29	1.01283e-47	1.61882e-25	4.88622e-22	1.14986e-33	0.000111954	3.28126e-06	0.000103765	1.78006e-05	1.61353e-07	1.45962e-24	3.55164e-09	8.49437e-18	2.03832e-12	1.437e-09	2.46315e-13	6.10246e-24	1.26266e-38	4.36961e-05	5.93189e-07	6.77077e-12	5.24545e-07	1.3159e-22	3.33242e-06	3.47494e-06	16	17	14	16
0.221425	0.228473	0.298845	24.1982	51322.8	P08588	ADRB1	Homo sapiens	Beta-1 adrenergic receptor	0	0	0	NaN	NaN	0.111875	0.0676071	0.085148	0.00785364	0.0774403	0.0199716	0.000655551	0.000670067	0.0583435	0.094432	0.0919007	0.113372	0.0923402	0.120388	0.105775	0.0719044	0.0725258	0.0270479	0.134051	0.127484	0.166631	0.148306	0.173973	0.154247	0.118651	0.0659133	0.116143	0.108052	0.111712	0.0947336	0.114238	0.116107	0	0	0	0
4.86001e-18	0	6.03496e-15	56.1752	42153.3	Q16186	ADRM1	Homo sapiens	Proteasomal ubiquitin receptor ADRM1	13	13	14	0.107797	17.0105	3.87757e-08	9.0692e-36	3.38811e-22	2.5854e-39	2.67727e-46	9.93411e-19	5.74477e-25	8.19027e-42	6.34378e-35	9.4714e-33	6.12761e-20	4.1096e-20	0.00016714	3.03108e-05	0.000108739	4.93916e-05	5.09808e-14	4.9924e-17	5.38573e-05	4.06625e-21	5.28907e-17	1.41615e-10	9.98693e-05	1.30685e-22	1.55762e-23	1.55018e-05	2.89732e-08	3.12732e-16	3.32331e-08	1.25219e-20	9.20395e-07	1.10999e-05	12	12	12	12
3.83842e-17	0	4.67557e-14	55.5682	54889.3	P30566	ADSL	Homo sapiens	Adenylosuccinate lyase	22	27	33	0.0771211	16.858	8.50808e-08	7.73692e-27	1.40307e-18	8.26276e-28	1.11961e-43	6.09907e-11	8.30019e-19	9.03604e-43	1.90808e-63	2.15964e-23	9.42832e-15	2.20649e-26	0.000111954	4.27285e-05	9.99756e-05	3.00683e-05	2.50757e-16	2.38949e-35	2.6285e-07	1.97402e-14	7.88468e-07	5.6605e-09	9.35344e-07	7.82635e-28	1.22408e-31	8.22563e-06	3.20181e-07	1.00598e-11	1.3594e-12	5.08244e-24	9.15033e-12	1.39297e-07	21	22	22	22
3.32553e-15	0	3.96262e-12	54.2201	50097.4	P30520	ADSS2	Homo sapiens	Adenylosuccinate synthetase isozyme 2	22	22	29	0.119748	17.0493	2.2225e-08	5.4054e-31	2.4943e-27	6.92296e-43	1.12318e-54	3.71739e-22	8.90484e-38	3.32514e-45	1.60236e-46	1.02544e-21	9.66619e-25	9.12661e-23	0.000111954	3.63307e-05	9.87961e-05	3.00683e-05	3.29191e-09	1.25943e-35	1.10709e-08	1.3055e-19	1.67008e-11	9.24371e-14	8.75937e-07	6.77685e-39	3.76867e-21	3.84218e-05	4.52528e-10	4.60087e-13	2.98812e-06	4.74386e-19	1.25712e-05	6.46104e-07	21	20	21	21
0.00495328	0.00606163	0.00891696	39.705	80724.9	Q8N556	AFAP1	Homo sapiens	Actin filament-associated protein 1	1	1	1	0.325194	13.0776	0.137412	9.85914e-12	5.24477e-13	4.69657e-05	1.04665e-07	0.000210316	0.00176259	4.24529e-10	1.78852e-14	0.0381797	0.0940047	0.112848	0.0860808	0.0869408	0.110434	0.136368	0.10664	0.150045	0.107517	0.0942552	0.167201	0.136243	0.176193	0.202238	0.110399	0.104447	0.07783	0.00054802	0.064177	0.013976	0.0199206	0.00534695	0	1	1	1
5.06314e-12	0	3.3344e-09	51.9122	206804	P55196	AFDN	Homo sapiens	Afadin	15	15	15	0.415575	14.1954	9.44028e-05	6.02172e-28	0.00156491	2.01441e-05	4.27891e-16	1.14021e-05	4.00259e-16	6.90031e-43	8.63576e-22	3.0799e-22	1.32753e-06	1.76869e-40	0.000224824	0.00358821	0.000169622	7.78742e-05	0.00339113	0.00698886	0.00693959	8.64773e-05	0.00333684	0.0159429	0.0119298	0.0251605	1.11427e-24	0.000192406	6.75306e-06	7.50827e-09	0.000280445	2.48729e-19	4.50151e-05	2.95484e-06	8	12	10	11
0.01866	0.0206169	0.0273511	36.0654	131422	P51825	AFF1	Homo sapiens	AF4/FMR2 family member 1	0	0	0	NaN	NaN	0.00163698	1.52794e-08	1.71956e-05	1.17181e-15	0.00178216	0.0016949	0.0011272	0.000302604	6.661e-10	0.000149903	0.00387873	0.0165571	0.00229203	0.00471203	0.0108204	0.000226831	0.015371	0.138025	0.00271632	0.00742047	0.0441529	0.0155575	0.000385339	0.0173753	0.00765095	0.00769594	0.000980549	0.00174983	0.000607195	0.00209924	0.020632	0.0175787	0	0	0	0
1.95445e-10	0	7.21678e-08	50.6766	127459	Q9UHB7	AFF4	Homo sapiens	AF4/FMR2 family member 4	4	4	4	0.308858	13.6823	0.00482291	7.73547e-42	2.46497e-09	3.22867e-30	7.12759e-06	1.0522e-05	0.000204209	0.000132154	5.45977e-23	5.31265e-10	2.49016e-19	1.99373e-09	0.000232157	5.3334e-05	0.000160498	0.000559502	0.000345253	0.000647691	0.00696542	0.00168135	0.000527851	3.17807e-05	0.0109582	0.00237295	0.0437684	0.000793766	0.0153185	0.0177989	0.0559679	0.0168671	0.0029703	0.0181716	3	4	4	4
1.43035e-16	0	1.74251e-13	55.1755	97904.4	Q8NB90	AFG2A	Homo sapiens	ATPase family gene 2 protein homolog A	21	21	21	0.175047	14.5918	7.6622e-13	2.17725e-34	3.58387e-26	1.3372e-41	4.39872e-60	1.32214e-10	1.33034e-27	6.04213e-26	9.82485e-52	1.79361e-19	7.84984e-11	3.60441e-34	0.000184469	3.52353e-05	9.87961e-05	7.01774e-06	0.000100656	6.89417e-46	3.35839e-07	2.04274e-27	2.13864e-14	4.13949e-05	2.93661e-05	1.00453e-33	4.18991e-35	3.00045e-06	1.82247e-05	1.12231e-10	1.91292e-07	2.0137e-16	7.72209e-09	5.38764e-07	15	16	15	19
6.41936e-18	0	7.93263e-15	56.0942	80710.3	Q9BVQ7	AFG2B	Homo sapiens	ATPase family gene 2 protein homolog B	13	13	15	0.146636	14.0187	7.12304e-05	5.18565e-31	9.20964e-15	1.16118e-59	4.09228e-39	4.33689e-09	1.50998e-22	1.07691e-46	1.22097e-51	2.88537e-23	3.17003e-20	4.89504e-17	0.000217394	1.32814e-05	0.000155657	3.00683e-05	2.07173e-10	1.7477e-27	1.02846e-05	4.91114e-16	1.72107e-05	9.39571e-11	0.000236994	3.60964e-17	1.35863e-14	5.57771e-05	1.88543e-05	2.07911e-08	3.37788e-09	9.46888e-08	4.0026e-16	1.83328e-05	8	10	12	13
7.11314e-17	0	8.6609e-14	55.3846	88583.7	Q9Y4W6	AFG3L2	Homo sapiens	AFG3-like protein 2	34	34	42	0.0856402	16.3854	4.18126e-14	1.64624e-36	1.91856e-30	6.97204e-54	3.21561e-50	8.63758e-12	1.67531e-33	1.30991e-66	5.55553e-45	1.93105e-21	7.94415e-24	2.66289e-27	0.000131336	2.73759e-05	0.000102156	3.00683e-05	5.74338e-16	6.53721e-27	3.73693e-06	5.90044e-12	1.26718e-12	2.81232e-09	2.14909e-09	6.80563e-28	3.23361e-19	3.74119e-05	1.70481e-06	2.0605e-12	5.24319e-14	4.37728e-22	5.25303e-08	1.67447e-05	32	34	33	33
6.71094e-13	0	5.681e-10	52.564	102113	Q6ULP2	AFTPH	Homo sapiens	Aftiphilin	12	12	12	0.193956	13.7219	3.88925e-05	2.66566e-43	1.63395e-22	2.0187e-28	5.69151e-38	9.16687e-05	4.07934e-21	8.63582e-57	5.10219e-52	1.8085e-17	6.78657e-08	9.98685e-30	0.000111954	4.26147e-05	0.000152593	3.55938e-05	1.21055e-07	4.53527e-27	0.00119088	1.17912e-22	6.34936e-14	1.7837e-05	0.000120112	5.75781e-07	6.64087e-21	4.4012e-05	5.44091e-12	1.90541e-06	5.50195e-12	1.16902e-26	5.55451e-05	1.19413e-05	8	11	7	7
3.25616e-12	0	2.27633e-09	52.0561	37208.3	P20933	AGA	Homo sapiens	N(4)-(beta-N-acetylglucosaminyl)-L-asparaginase	8	8	8	0.214605	16.0996	3.32532e-05	7.23473e-37	4.34466e-25	7.71472e-50	5.13247e-19	1.21671e-06	2.19442e-29	2.1969e-46	1.96484e-50	6.13981e-12	1.59228e-08	2.2441e-16	0.000111954	3.72446e-05	0.000112967	5.53767e-05	1.94263e-12	7.39325e-24	0.000141983	1.58607e-16	2.8831e-12	4.35032e-08	2.88007e-06	6.82947e-07	3.45055e-24	0.000114347	6.9797e-08	8.46078e-15	9.33123e-10	1.97914e-24	5.52103e-09	2.69999e-05	4	6	7	7
2.16002e-15	0	2.59488e-12	54.3523	124674	Q99490	AGAP2	Homo sapiens	Arf-GAP with GTPase, ANK repeat and PH domain-containing protein 2	23	24	28	0.118803	15.8503	1.01696e-14	3.01975e-33	3.76951e-26	2.92482e-42	6.08673e-33	5.5633e-08	1.21243e-16	8.18109e-36	1.31822e-34	2.27892e-17	6.13285e-21	2.74043e-25	0.000113102	3.70893e-08	9.87961e-05	2.92114e-05	1.20894e-13	1.44676e-34	5.73643e-06	1.09053e-14	1.3444e-15	2.50423e-15	0.000104922	7.37485e-28	5.28612e-21	3.74119e-05	6.34408e-06	7.42106e-08	3.91708e-08	1.49291e-15	1.08265e-10	1.44568e-05	20	22	22	23
5.25918e-17	0	6.40376e-14	55.4746	58260.2	P52594	AGFG1	Homo sapiens	Arf-GAP domain and FG repeat-containing protein 1	13	13	17	0.139958	15.7073	8.8681e-14	1.53117e-45	5.22198e-28	7.15639e-31	2.93282e-33	1.93799e-10	9.49587e-12	2.41877e-32	1.57084e-45	6.16208e-18	3.2228e-24	9.59121e-30	0.000152332	2.48291e-05	9.87961e-05	3.10725e-05	3.89613e-11	1.00405e-25	5.54078e-06	8.88733e-18	1.59042e-12	7.85012e-17	4.01793e-05	1.31533e-29	1.10336e-18	2.70599e-05	3.04764e-11	5.2807e-11	7.45425e-06	1.16759e-18	1.10954e-08	1.71261e-05	12	13	13	13
2.12091e-19	0	2.9888e-16	57.0697	48963.1	O95081	AGFG2	Homo sapiens	Arf-GAP domain and FG repeat-containing protein 2	8	8	8	0.262142	14.6499	2.90823e-05	8.72784e-37	4.8752e-21	7.74798e-28	2.14168e-17	2.25266e-08	2.35529e-07	7.98754e-30	1.23413e-18	9.09856e-12	3.92122e-12	8.55924e-20	0.000111954	2.43145e-06	0.000131467	6.53041e-05	1.95197e-05	2.5052e-09	0.000847851	8.58885e-06	1.82805e-08	3.28278e-05	0.00118528	2.09866e-12	4.76792e-12	4.86214e-05	9.31586e-10	9.29903e-10	6.7155e-10	1.33113e-20	2.77708e-05	2.74899e-07	5	5	6	5
1.12378e-12	0	8.97321e-10	52.3993	47137.1	Q53H12	AGK	Homo sapiens	Acylglycerol kinase, mitochondrial	25	25	35	0.072954	17.8013	1.64132e-10	2.92987e-35	7.95936e-23	1.71662e-39	6.02224e-39	3.61293e-11	6.55569e-28	6.4738e-31	6.92079e-54	2.83387e-24	1.53111e-13	2.31736e-18	0.000133481	8.60664e-06	9.87961e-05	2.97563e-05	5.7199e-10	1.75512e-42	3.75453e-07	5.9546e-15	3.17505e-12	5.06109e-15	1.17997e-05	1.55742e-31	6.33421e-22	3.66812e-05	5.46304e-06	3.73557e-11	8.06501e-06	2.83772e-21	3.66382e-08	8.75976e-06	23	24	25	25
7.4695e-21	0	1.44147e-17	57.99	174764	P35573	AGL	Homo sapiens	Glycogen debranching enzyme	68	69	84	0.120634	16.228	2.68453e-15	2.60537e-45	7.26189e-28	1.203e-60	1.75419e-49	4.04414e-19	2.39426e-40	1.2426e-49	2.01843e-62	7.40753e-34	1.6096e-27	6.80911e-25	0.000111954	1.58084e-06	9.87961e-05	2.74323e-05	3.31706e-17	1.39175e-39	8.75263e-08	1.40851e-27	1.52978e-12	2.3628e-18	1.97956e-08	2.36701e-37	5.98844e-40	5.5662e-08	1.32194e-14	1.63327e-16	8.84884e-10	5.64314e-27	1.99769e-09	1.60388e-06	61	62	64	63
5.99545e-13	0	5.13774e-10	52.5999	37660.4	Q9BSE5	AGMAT	Homo sapiens	Guanidino acid hydrolase, mitochondrial	7	7	7	0.32689	15.0283	5.3683e-10	8.24331e-20	1.41412e-15	1.00031e-48	1.66401e-49	2.72862e-06	1.27989e-07	5.83231e-19	1.11782e-32	1.2456e-06	1.23866e-06	3.40063e-08	0.000158363	2.63585e-05	0.000123664	3.51507e-05	1.85177e-05	9.44083e-40	0.000579544	3.32685e-17	1.27229e-11	6.08473e-20	3.2014e-05	1.47069e-30	6.49512e-14	0.000206026	0.000223344	3.25656e-08	6.02473e-05	2.60687e-18	2.06153e-06	6.61977e-05	5	7	7	6
1.12535e-20	0	2.06712e-17	57.8792	97214.3	Q9UL18	AGO1	Homo sapiens	Protein argonaute-1	36	36	50	0.0846654	16.6948	7.68063e-10	1.50572e-53	2.67242e-34	3.39004e-41	1.62776e-54	5.90837e-16	3.60263e-38	3.76215e-44	2.17779e-50	2.0288e-24	2.32599e-22	3.58829e-60	0.000111954	1.56777e-08	9.87961e-05	2.25948e-06	1.3445e-15	1.99609e-39	4.4545e-11	2.06886e-20	8.53907e-20	7.06233e-13	1.13417e-09	1.16917e-32	2.36579e-34	2.74979e-05	1.70232e-11	4.07397e-12	3.59091e-12	3.00345e-33	3.00445e-10	8.00186e-06	33	35	34	35
6.06811e-23	0	2.62714e-19	59.2527	97208.1	Q9UKV8	AGO2	Homo sapiens	Protein argonaute-2	29	30	36	0.0765933	15.7802	1.22977e-13	5.76847e-34	6.88796e-31	1.87913e-53	4.57278e-50	2.13845e-16	9.36584e-59	1.15364e-35	1.34708e-49	9.28406e-27	3.25897e-19	2.45287e-27	0.000111954	3.12359e-06	9.87961e-05	4.71691e-06	2.3962e-14	7.24867e-36	8.99835e-10	2.36019e-26	4.35291e-17	9.5181e-31	1.03073e-11	8.02602e-24	4.27133e-22	3.06338e-05	2.28617e-06	8.04233e-14	1.50968e-14	6.07482e-27	9.43411e-08	1.92736e-05	25	26	28	27
3.90014e-14	0	4.20957e-11	53.4593	97360.2	Q9H9G7	AGO3	Homo sapiens	Protein argonaute-3	20	20	26	0.149093	15.5442	2.58657e-07	5.22519e-25	1.84795e-31	1.72979e-52	2.28638e-34	8.8988e-21	1.8033e-27	6.78801e-39	7.81297e-52	4.75159e-32	1.02116e-10	2.01476e-30	0.000117232	3.77719e-05	9.87961e-05	3.13323e-05	2.86376e-05	3.16595e-23	4.48246e-06	4.03107e-27	2.02436e-18	4.17078e-08	4.68798e-05	1.97528e-06	1.2558e-21	3.5709e-05	3.77285e-06	3.94581e-16	2.06374e-06	1.24662e-19	1.64245e-05	7.54879e-06	14	18	18	15
7.97276e-06	0.00018093	0.000130169	46.0568	31716.5	Q99943	AGPAT1	Homo sapiens	1-acyl-sn-glycerol-3-phosphate acyltransferase alpha	4	4	4	0.216035	15.1309	0.000265377	2.74717e-06	0.000377245	0.00077878	0.000136202	0.000706624	2.66368e-06	9.21597e-09	1.23724e-06	2.9308e-05	0.000914615	4.98132e-07	0.000629578	0.0001666	0.00651723	4.68018e-05	0.00358874	2.86407e-11	0.00141286	0.00550516	0.00103916	2.072e-06	0.00310087	0.0112246	4.28878e-06	0.000275682	0.00272428	0.00024842	1.40325e-05	0.000161713	0.000472294	3.47014e-05	4	4	4	4
6.17038e-15	0	7.236e-12	54.0301	43381	Q9NRZ7	AGPAT3	Homo sapiens	1-acyl-sn-glycerol-3-phosphate acyltransferase gamma	14	14	16	0.131765	14.2591	2.23576e-07	6.65334e-32	2.66879e-19	1.95538e-25	1.47467e-21	4.63611e-07	1.58961e-11	2.15235e-53	1.33711e-36	4.673e-34	1.22908e-19	2.07384e-20	0.00014744	4.84932e-05	0.000127314	8.75635e-05	3.59083e-06	3.37148e-16	7.95806e-05	1.88285e-13	3.49395e-08	2.52589e-07	0.000385339	0.000540238	1.79218e-30	2.37e-05	0.000111612	1.43436e-08	7.72323e-09	1.33941e-19	1.97909e-08	1.34699e-05	11	12	12	13
8.47413e-15	0	9.83528e-12	53.9323	42072.2	Q9NUQ2	AGPAT5	Homo sapiens	1-acyl-sn-glycerol-3-phosphate acyltransferase epsilon	12	12	13	0.164739	15.0153	2.08323e-09	7.77315e-33	1.49133e-28	1.16347e-30	3.03868e-31	1.79202e-09	3.48953e-29	9.62885e-48	1.79374e-38	4.57571e-12	3.0688e-10	4.15606e-22	0.000158329	2.22611e-06	9.87961e-05	3.00683e-05	5.12717e-06	1.74e-27	1.85842e-07	2.05736e-15	3.4895e-16	5.3969e-17	6.21162e-10	7.21651e-26	3.31349e-26	3.79722e-05	5.47651e-08	7.14143e-18	1.0134e-08	5.8363e-16	4.35901e-08	1.13948e-07	9	10	10	10
4.16893e-21	0	8.67633e-18	58.1467	72911.8	O00116	AGPS	Homo sapiens	Alkyldihydroxyacetonephosphate synthase, peroxisomal	20	22	25	0.201678	15.0471	1.45999e-09	1.92776e-31	5.38077e-34	5.69479e-73	7.49864e-47	9.96083e-20	6.48291e-28	2.36263e-44	8.23726e-39	1.04282e-23	1.51252e-08	6.64666e-35	0.000111954	3.6712e-08	9.87961e-05	3.11556e-05	2.71903e-15	4.17996e-40	1.3043e-06	4.60314e-22	1.11215e-23	1.43815e-11	7.74812e-08	4.16572e-14	6.38756e-23	3.74119e-05	1.42687e-14	2.44565e-20	3.06656e-10	1.07568e-28	2.80652e-12	1.45443e-07	17	19	19	18
1.77502e-14	0	1.99867e-11	53.7037	138448	Q9UPW5	AGTPBP1	Homo sapiens	Cytosolic carboxypeptidase 1	1	1	1	0.194451	13.2119	0.011401	6.43092e-50	8.95506e-21	9.71927e-06	3.1494e-06	0.000234023	2.15627e-05	3.14023e-41	9.99423e-06	4.74699e-11	5.25138e-05	1.50029e-20	0.000167108	0.00168219	0.000103719	9.86917e-05	1.44863e-07	2.45385e-27	0.000729868	3.15679e-15	6.52794e-12	2.69421e-07	0.000385339	0.0189389	0.000530426	0.0001055	7.87903e-05	0.000339045	1.04491e-05	1.2863e-08	0.00097146	0.000983176	1	1	1	1
7.54549e-06	0.00018093	0.00012633	46.0888	17419.2	Q6RW13	AGTRAP	Homo sapiens	Type-1 angiotensin II receptor-associated protein	1	1	1	0.354822	13.1184	0.124981	0.0300238	0.0208922	0.0418805	8.84822e-05	0.000347151	2.58372e-20	0.00386539	0.0141946	0.0299616	0.0995325	0.107622	0.109876	0.0814566	0.14716	0.126921	0.0752779	0.0362997	0.0487242	0.0495772	0.0178861	0.0833721	0.0190864	0.0530217	0.101683	0.00360275	0.0564022	0.0764187	0.129656	0.0742501	0.000420542	0.0405451	0	0	0	0
5.74062e-20	0	8.93194e-17	57.4335	252498	Q8WYP5	AHCTF1	Homo sapiens	Protein ELYS	52	52	56	0.125285	15.1725	2.39911e-24	3.81839e-46	1.14004e-30	2.62671e-35	4.44774e-48	2.84928e-11	7.56069e-25	9.06389e-53	2.24253e-52	2.82941e-29	1.21822e-26	5.59641e-33	0.000111954	1.28373e-06	9.87961e-05	1.04529e-05	2.39874e-09	1.66613e-40	1.17365e-05	2.37919e-24	1.39158e-14	1.8973e-08	2.12776e-05	2.3772e-15	8.99228e-30	3.70588e-05	6.94234e-11	6.87336e-12	2.59446e-10	7.14825e-22	1.13887e-05	1.50673e-06	44	46	45	47
2.67035e-13	0	2.48297e-10	52.8563	47716.1	P23526	AHCY	Homo sapiens	Adenosylhomocysteinase	26	29	42	0.0557867	19.2743	1.335e-09	1.00701e-38	1.41972e-23	2.2172e-35	4.40167e-49	4.87886e-09	1.91075e-19	9.8365e-35	8.9778e-42	1.12749e-26	1.99007e-11	1.97921e-24	0.000111954	2.00467e-05	9.87961e-05	3.00683e-05	1.26007e-16	1.39927e-34	1.73282e-06	2.49372e-26	1.6919e-12	3.07113e-09	1.21533e-08	1.56241e-33	1.88242e-22	4.18019e-05	5.4807e-06	2.45289e-13	3.19637e-07	3.52123e-22	7.51179e-06	2.99663e-07	26	25	26	26
6.27754e-17	0	7.64335e-14	55.4218	58951.4	O43865	AHCYL1	Homo sapiens	S-adenosylhomocysteine hydrolase-like protein 1	22	22	29	0.0801602	16.3614	4.12979e-12	3.39018e-40	2.16257e-23	1.23797e-45	1.16841e-51	8.84376e-19	3.65148e-26	9.72467e-37	2.6337e-37	4.79794e-31	1.92301e-26	5.51779e-37	0.000111954	7.15512e-06	9.87961e-05	3.00683e-05	5.09146e-20	3.41519e-42	2.15742e-06	9.37597e-22	1.42589e-18	1.67717e-14	1.65934e-09	1.0939e-27	1.12498e-35	3.67581e-05	1.10083e-09	8.50181e-12	1.4668e-07	8.07109e-22	8.45648e-09	2.99665e-07	21	22	22	21
1.33461e-17	0	1.63444e-14	55.8801	66721.1	Q96HN2	AHCYL2	Homo sapiens	Adenosylhomocysteinase 3	10	10	11	0.11958	15.0103	3.49919e-06	1.70453e-44	3.3098e-24	3.90833e-33	1.99969e-37	1.53658e-06	2.33772e-22	8.75803e-34	1.43399e-29	1.98759e-16	1.34108e-09	5.237e-16	0.00019458	7.92335e-05	0.000112851	3.00683e-05	0.000224966	7.10093e-41	0.000143901	4.83081e-16	4.11928e-14	2.25313e-12	0.000385339	3.83844e-23	1.50512e-17	6.74325e-07	7.25288e-07	3.94186e-13	3.73591e-07	1.02167e-05	8.90773e-05	3.60678e-05	9	9	8	9
6.06811e-23	0	2.62714e-19	59.2527	629101	Q09666	AHNAK	Homo sapiens	Neuroblast differentiation-associated protein AHNAK	326	338	500	0.29557	20.6631	1.31907e-18	1.24609e-40	1.68016e-32	4.38021e-60	1.70062e-51	1.79949e-16	1.07717e-34	2.37091e-46	3.7938e-66	4.60793e-35	1.82303e-34	2.96791e-40	0.000111954	1.18018e-06	9.87961e-05	1.10117e-05	1.80378e-15	6.50019e-46	1.54914e-12	8.1328e-26	2.17315e-21	2.14567e-31	3.95013e-12	4.68407e-31	3.03098e-32	5.67033e-06	4.13478e-10	5.22313e-21	4.30975e-09	2.59591e-34	2.04833e-12	6.50354e-07	295	318	316	305
6.99845e-12	0	4.40455e-09	51.8061	96147.4	P35869	AHR	Homo sapiens	Aryl hydrocarbon receptor	6	6	6	0.253017	13.6726	0.0995083	5.61902e-05	0.00115303	7.40184e-34	1.03795e-14	2.87215e-05	5.7165e-13	6.35792e-17	1.29363e-15	0.030014	0.0122803	0.000409199	0.000232157	3.76484e-05	0.000165785	0.00303272	0.0922023	0.00369815	0.0019482	0.0018087	8.78849e-14	0.0052229	0.0260881	0.000522652	8.34376e-07	0.000179264	3.40665e-05	8.59929e-05	7.31659e-07	2.5398e-08	3.55026e-06	1.73105e-07	0	1	3	3
7.61503e-13	0	6.35708e-10	52.5237	38274.3	O95433	AHSA1	Homo sapiens	Activator of 90 kDa heat shock protein ATPase homolog 1	22	22	26	0.165156	17.2447	1.26692e-16	3.25012e-33	1.14331e-21	8.17476e-44	7.96021e-51	8.3656e-16	1.26941e-23	1.85789e-43	4.66721e-39	6.87625e-29	7.25492e-24	3.3125e-41	0.000115482	1.61861e-05	9.87961e-05	3.00683e-05	1.96423e-14	3.8362e-26	5.97436e-05	5.61296e-23	2.63931e-13	3.62274e-13	9.62066e-08	1.53403e-25	1.19839e-24	4.60224e-05	2.52754e-09	6.70711e-14	1.23192e-11	1.23198e-15	7.51368e-06	2.94081e-05	21	22	22	21
0.607516	0.612142	0.85908	12.8952	39340.7	P02765	AHSG	Homo sapiens	Alpha-2-HS-glycoprotein	0	0	0	NaN	NaN	0.1456	0.0636216	0.0733967	0.0767906	0.0473192	0.0754564	0.0773369	0.0683596	0.00444866	0.0599515	0.0932027	0.0775079	0.0734128	0.0977355	0.103057	0.0593371	0.0878154	0.0174454	0.0870695	0.120307	0.149218	0.139877	0.175193	0.184308	0.088869	0.120358	0.100416	0.106611	0.114294	0.0758696	0.0415632	0.0758098	0	0	0	0
3.65122e-22	0	1.11388e-18	58.7899	35023.2	Q96BJ3	AIDA	Homo sapiens	Axin interactor, dorsalization-associated protein	10	11	11	0.0996458	15.8864	2.21734e-06	3.00226e-37	6.01244e-25	1.37255e-37	7.99978e-40	3.02423e-31	3.86484e-30	3.20555e-32	2.96403e-51	2.94756e-09	2.561e-14	1.6695e-13	0.000137007	6.32892e-06	0.000155909	3.15865e-05	1.46548e-14	2.03728e-22	0.000211895	3.10125e-22	7.96048e-21	9.53696e-12	2.9173e-06	1.31105e-20	4.92133e-22	3.97934e-05	1.01462e-06	3.20449e-13	9.61144e-09	1.73015e-17	5.45189e-05	1.02064e-10	10	10	10	9
1.21027e-16	0	1.47417e-13	55.2256	66900.6	O95831	AIFM1	Homo sapiens	Apoptosis-inducing factor 1, mitochondrial	29	29	40	0.0727802	17.5985	3.20743e-14	1.33136e-32	2.8878e-26	2.90688e-35	3.10469e-40	2.43993e-20	3.21897e-30	2.54034e-41	2.2398e-62	1.3902e-27	7.03088e-10	1.18144e-22	0.000132375	5.87585e-06	9.87961e-05	3.61516e-05	7.47168e-15	2.20231e-22	2.79676e-05	2.23061e-22	3.25155e-21	3.33643e-20	1.7741e-05	5.2603e-19	1.61893e-33	8.22563e-06	4.47336e-07	2.84118e-09	1.39031e-06	5.86791e-20	5.4768e-11	2.25559e-06	28	28	29	29
5.15736e-19	0	6.90741e-16	56.8192	34352.7	Q12904	AIMP1	Homo sapiens	Aminoacyl tRNA synthase complex-interacting multifunctional protein 1	19	20	27	0.119444	16.7068	5.82496e-13	1.45226e-38	2.08709e-43	1.11835e-45	5.02263e-42	1.40592e-23	9.46812e-30	2.24132e-47	8.45414e-41	1.69806e-26	9.6218e-18	6.18849e-29	0.000127861	4.33982e-06	9.87961e-05	2.91457e-05	1.73767e-18	7.5972e-30	1.84379e-06	2.45311e-19	3.72781e-14	2.3621e-26	1.78899e-14	3.21363e-19	1.05974e-30	3.45268e-05	1.4934e-06	1.33586e-16	2.00845e-08	1.28531e-22	4.203e-07	1.01119e-05	18	18	18	17
1.57941e-20	0	2.79162e-17	57.7872	35348.8	Q13155	AIMP2	Homo sapiens	Aminoacyl tRNA synthase complex-interacting multifunctional protein 2	13	13	16	0.146462	16.7523	3.68329e-16	3.75263e-25	2.70525e-22	1.97725e-51	1.70784e-46	5.36414e-15	1.02009e-20	6.46795e-30	4.16437e-27	3.08127e-42	1.24195e-07	1.54504e-22	0.000129863	2.5728e-05	9.87961e-05	8.13878e-05	9.21074e-12	1.00602e-36	1.4353e-05	2.64252e-16	9.27054e-09	4.20323e-13	4.712e-06	1.7551e-21	1.44741e-19	3.60454e-05	5.61224e-07	4.21302e-06	7.94602e-07	1.70288e-35	7.47528e-07	1.74903e-05	12	12	12	12
1.74127e-16	0	2.12163e-13	55.1164	37664.1	O00170	AIP	Homo sapiens	AH receptor-interacting protein	18	18	25	0.0637568	18.2288	1.63525e-08	9.20394e-32	7.08326e-22	3.91431e-39	2.56111e-34	1.68391e-09	1.73726e-20	1.02272e-49	1.88999e-37	6.99049e-24	2.47252e-14	1.19151e-29	0.000114842	1.52507e-05	9.87961e-05	3.00683e-05	2.13097e-13	2.45509e-40	3.73273e-09	7.44428e-27	1.88551e-13	1.37141e-14	6.73749e-07	1.71538e-29	2.22747e-33	2.855e-05	1.18009e-08	2.86456e-21	6.08917e-10	5.3386e-23	9.36202e-12	1.54552e-06	18	18	17	18
4.93792e-13	0	4.31942e-10	52.6616	26477.7	P54819	AK2	Homo sapiens	Adenylate kinase 2, mitochondrial	16	16	27	0.149666	19.0296	3.14797e-07	6.41729e-31	1.4176e-23	2.65926e-31	1.6547e-36	7.52218e-12	4.39591e-33	1.66292e-42	6.84942e-37	2.68131e-26	5.52709e-19	8.1342e-24	0.000129331	2.88494e-05	0.000104474	2.71538e-05	3.53982e-11	1.96518e-23	1.0536e-07	5.938e-19	8.67012e-12	2.93307e-18	8.52113e-10	5.33443e-24	6.43599e-27	3.24406e-05	5.82792e-08	8.46182e-20	1.66879e-08	3.6984e-17	3.02295e-08	5.61143e-06	16	16	16	16
2.18745e-13	0	2.07184e-10	52.9193	25565.4	Q9UIJ7	AK3	Homo sapiens	GTP:AMP phosphotransferase AK3, mitochondrial	18	18	25	0.116591	17.613	2.83977e-07	6.34445e-28	7.10116e-21	2.28691e-32	3.00559e-39	3.00952e-08	2.0949e-26	1.66909e-43	1.55637e-41	1.68762e-26	9.5293e-12	8.30334e-16	0.000113762	9.75498e-06	9.87961e-05	3.00683e-05	1.09435e-07	1.5842e-32	5.00504e-07	2.16097e-21	1.50509e-13	1.11417e-17	1.00975e-12	5.83835e-30	5.86971e-32	3.84218e-05	2.12362e-08	4.51107e-11	1.27818e-09	5.10428e-14	9.81826e-08	2.56534e-06	17	17	18	18
7.57097e-15	0	8.82096e-12	53.9671	63333	Q9Y6K8	AK5	Homo sapiens	Adenylate kinase isoenzyme 5	10	10	10	0.299869	14.17	0.000287262	3.79122e-34	6.18288e-16	1.21617e-39	2.29378e-32	1.38101e-14	2.04835e-20	8.44666e-29	1.70627e-58	4.7093e-15	8.65179e-18	7.31409e-44	0.000210456	3.40766e-05	0.000144396	3.0796e-05	0.000340281	1.06808e-12	8.45592e-05	2.83948e-10	6.81687e-15	0.000126646	6.55495e-08	2.01065e-05	0.000116074	0.00016677	0.0163428	2.34257e-05	7.13284e-06	3.44749e-06	8.86536e-05	1.23235e-05	8	8	7	10
2.22115e-05	0.000356824	0.000221701	45.4336	20061.5	Q9Y3D8	AK6	Homo sapiens	Adenylate kinase isoenzyme 6	1	1	1	0.895497	12.4423	0.165737	0.0932954	0.0799431	0.0361696	0.000116769	0.0260787	0.000136201	0.00351599	0.0221222	0.0910533	0.109559	0.113227	0.115617	0.0722778	0.153962	0.133363	0.114601	0.150702	0.1374	8.12602e-06	0.0117384	0.168283	0.178269	0.206073	4.51219e-05	0.000388542	0.00125278	0.000718321	0.0367787	0.000383184	0.0164313	1.79707e-05	0	0	0	0
0.706495	0.709525	1	8.96986	221413	Q5TCS8	AK9	Homo sapiens	Adenylate kinase 9	0	0	0	NaN	NaN	0.163293	0.0827906	0.0664726	0.0669899	0.0830924	0.0376124	0.0872778	0.0745958	0.0719992	0.0691642	0.0672588	0.10218	0.0775106	0.112426	0.137814	0.0551742	0.113269	0.0276948	0.08646	0.139568	0.0971718	0.0800254	0.100986	0.108328	0.0990532	0.104539	0.101513	0.102502	0.0816797	0.10952	0.015959	0.117369	0	0	0	0
9.49455e-13	0	7.73097e-10	52.4533	97341.6	Q92667	AKAP1	Homo sapiens	A-kinase anchor protein 1, mitochondrial	4	4	4	0.299356	12.6253	0.132177	2.58182e-07	2.00287e-22	4.29598e-33	0.000123314	0.000319799	2.75837e-07	1.86964e-31	7.51054e-24	4.79112e-22	1.60515e-10	0.000132356	0.000196506	0.000729437	0.000478487	0.00237908	0.0011684	6.03315e-11	0.000114202	3.70427e-21	0.00108231	1.54919e-22	2.28619e-05	0.00170978	4.12938e-05	9.66373e-05	1.76924e-05	7.24348e-11	0.00165793	0.000100463	4.90617e-05	0.000114709	0	4	4	4
2.12071e-06	0.00018093	6.14886e-05	46.7869	73818.2	O43572	AKAP10	Homo sapiens	A-kinase anchor protein 10, mitochondrial	2	2	2	0.279875	13.089	0.00420554	4.59892e-05	0.000148899	0.000576781	3.40851e-06	0.00303244	4.38793e-12	1.48797e-05	1.38204e-38	0.000510856	0.000512924	8.25064e-05	0.000232157	0.000309511	0.00332212	0.121723	0.000342899	0.000531105	0.00281756	0.00546928	0.000468306	0.0684509	0.0206563	0.00455097	0.000579576	0.00162445	0.000455009	0.000408914	0.000264918	4.1148e-05	0.000754624	0.000203905	1	2	1	1
1.61498e-13	0	1.57111e-10	53.0148	210512	Q9UKA4	AKAP11	Homo sapiens	A-kinase anchor protein 11	12	12	13	0.184745	13.2941	0.00737005	8.04711e-28	7.20471e-18	2.5054e-40	2.37617e-42	2.0098e-05	1.60241e-09	6.08053e-22	5.29612e-30	4.23151e-07	2.99594e-09	0.000105054	0.000201846	0.00014329	0.000179468	9.1132e-05	0.000216817	2.27819e-25	2.58445e-05	5.83098e-08	3.20258e-05	0.000196103	0.000309875	0.000645182	5.77064e-23	3.60454e-05	0.000111309	0.0001187	2.11196e-05	7.52437e-17	1.32425e-11	3.30729e-05	6	9	9	10
6.58271e-18	0	8.13125e-15	56.0869	307550	Q12802	AKAP13	Homo sapiens	A-kinase anchor protein 13	75	75	85	0.0985048	15.6371	1.03524e-10	1.54806e-48	7.45819e-29	3.55966e-47	3.15067e-57	5.80612e-17	5.49644e-40	1.65411e-49	1.26419e-44	1.30439e-33	1.76139e-20	2.95892e-25	0.000111954	8.34416e-09	9.87961e-05	2.61684e-05	5.77352e-12	8.02651e-44	1.08014e-08	7.25048e-26	1.15997e-21	2.76938e-14	1.67649e-11	2.34703e-20	4.22012e-38	3.15233e-05	1.0398e-10	2.80456e-12	5.17518e-14	2.13086e-32	1.25419e-14	4.30698e-07	64	70	66	69
5.67406e-12	0	3.6781e-09	51.8749	80735.4	Q02040	AKAP17A	Homo sapiens	A-kinase anchor protein 17A	9	9	9	0.161879	14.5225	2.69579e-05	9.43675e-17	1.04829e-20	7.36278e-40	1.57384e-26	1.18318e-07	8.68599e-20	4.28183e-24	4.20772e-31	1.75171e-08	2.73303e-05	3.48902e-05	0.000171259	0.000121926	0.000150648	3.2758e-05	2.01037e-06	3.44003e-21	5.93151e-05	1.64179e-12	1.2017e-11	1.42948e-05	0.000381635	8.2412e-21	5.45242e-21	5.77173e-05	5.42187e-07	3.17963e-05	1.82827e-09	3.26359e-06	1.67566e-05	3.23611e-05	7	8	8	9
0.0259799	0.0284686	0.0338899	34.9107	94660.5	Q9Y2D5	AKAP2	Homo sapiens	A-kinase anchor protein 2	0	0	0	NaN	NaN	0.00489682	0.00148646	0.0310908	0.0186207	0.00293732	0.01486	0.000698884	0.023191	8.10842e-10	0.0307361	0.00851659	0.0959399	0.00439666	0.000151598	0.00055646	0.00349777	0.0841635	0.0216188	0.0507297	0.142799	0.000760634	0.0157483	0.106577	0.0925401	0.0187718	0.0582393	0.0103938	0.0477476	0.016022	0.00828697	0.0310456	0.0534351	0	0	0	0
5.61479e-16	0	6.8322e-13	54.7628	76108.3	O43823	AKAP8	Homo sapiens	A-kinase anchor protein 8	13	13	14	0.119466	14.7903	6.92664e-07	3.38617e-20	9.87514e-28	1.31494e-43	3.35391e-56	3.37393e-12	2.36682e-08	1.58248e-31	8.55819e-37	1.10808e-35	1.35369e-16	4.65498e-28	0.000211158	2.7445e-05	0.000112002	4.90256e-05	6.00854e-10	1.2933e-29	0.00027777	3.6468e-15	4.94221e-07	3.5107e-10	4.96439e-06	1.27587e-15	2.03996e-26	5.228e-05	1.35111e-05	9.86433e-06	7.56494e-07	5.44145e-12	3.06035e-13	1.39427e-05	12	10	12	11
5.51111e-20	0	8.60553e-17	57.4447	71639.7	Q9ULX6	AKAP8L	Homo sapiens	A-kinase anchor protein 8-like	12	12	15	0.126377	15.1491	3.77197e-10	2.92783e-39	7.34539e-21	2.93996e-29	1.08633e-31	1.20894e-18	2.66734e-29	2.99706e-28	1.80566e-30	6.4992e-14	2.66543e-46	6.11167e-38	0.000174964	4.3267e-05	0.000100823	1.10546e-05	9.24759e-06	4.31928e-27	1.72056e-05	1.59783e-18	1.13847e-09	2.1383e-07	7.82358e-06	1.31552e-18	1.41093e-37	4.09496e-05	3.70439e-06	7.84639e-09	9.84588e-06	6.75322e-24	6.3397e-07	7.1442e-06	9	10	12	11
5.87258e-15	0	6.89695e-12	54.0453	452987	Q99996	AKAP9	Homo sapiens	A-kinase anchor protein 9	44	44	44	0.18332	17.1028	8.70454e-05	8.4289e-26	8.66281e-37	6.48434e-31	1.31791e-16	7.01406e-20	2.28345e-11	4.44392e-25	3.09451e-38	3.2527e-21	8.88241e-10	8.00034e-13	0.000113996	3.7534e-05	0.00010226	3.00683e-05	1.15167e-05	2.07978e-22	4.55228e-05	8.42107e-18	0.000580997	0.000240393	0.000385339	0.00234766	5.14222e-10	5.29348e-06	1.70018e-06	0.00019421	7.42453e-13	2.36118e-28	7.41987e-05	4.26183e-05	21	34	35	34
3.30662e-19	0	4.53545e-16	56.9448	155139	Q7Z591	AKNA	Homo sapiens	Microtubule organization protein AKNA	20	20	21	0.135901	14.2246	1.87938e-05	8.12582e-17	2.73007e-25	1.25137e-29	2.02989e-23	6.25449e-05	8.66851e-20	2.36158e-72	1.05252e-35	3.14789e-19	9.65271e-14	4.85781e-20	0.000120555	7.38152e-05	9.99756e-05	9.51708e-05	2.22004e-06	5.06883e-09	0.00118524	3.13618e-08	5.22795e-05	1.16237e-07	0.000385339	8.96412e-09	2.59939e-10	0.000120794	6.37989e-05	0.000201569	2.71468e-08	3.44051e-18	1.25179e-12	6.12071e-05	11	15	14	17
8.39327e-15	0	9.7447e-12	53.9353	36573	P14550	AKR1A1	Homo sapiens	Aldo-keto reductase family 1 member A1	22	22	28	0.0965416	19.6283	6.86047e-13	4.44332e-28	4.77954e-29	1.33021e-43	3.99722e-37	1.3331e-10	4.2376e-18	3.55596e-52	2.10232e-58	4.88853e-31	1.66714e-12	1.02841e-35	0.000141866	1.20848e-06	0.000102093	3.00683e-05	1.17114e-08	3.18122e-32	3.78595e-06	2.89589e-23	1.44925e-07	1.16635e-11	1.87867e-05	4.92281e-23	1.59224e-23	5.55413e-05	5.89222e-07	2.04549e-12	3.33795e-11	2.56926e-24	4.76383e-07	5.45259e-06	20	21	21	22
1.87857e-16	0	2.28902e-13	55.0936	35853.4	P15121	AKR1B1	Homo sapiens	Aldo-keto reductase family 1 member B1	21	21	35	0.118856	18.5985	8.62642e-15	8.24312e-29	7.60298e-30	3.50758e-40	5.11485e-47	3.5864e-13	6.81381e-14	1.58256e-46	2.46799e-43	1.00501e-17	6.60302e-28	7.99693e-25	0.000111954	2.43694e-05	9.87961e-05	3.00683e-05	2.83787e-08	5.00607e-42	2.02128e-09	5.99963e-24	1.56014e-14	2.99802e-12	2.76076e-05	1.01429e-29	1.2182e-30	5.55146e-05	1.04769e-06	1.98827e-14	1.86717e-08	3.14236e-23	1.91902e-07	6.00318e-07	21	21	21	21
1.06193e-19	0	1.57121e-16	57.2629	36853.2	P42330	AKR1C3	Homo sapiens	Aldo-keto reductase family 1 member C3	13	13	14	0.223105	15.3913	2.51641e-05	2.96047e-30	4.35426e-17	3.05327e-38	2.81125e-38	7.96266e-06	3.579e-16	5.30034e-33	3.47637e-42	4.65592e-22	5.79957e-20	1.30418e-23	0.000111954	1.24147e-05	0.000133403	2.95851e-05	5.9373e-08	8.81508e-33	0.000147405	1.61915e-22	3.50564e-28	6.12282e-16	1.45781e-05	1.30032e-19	2.3139e-22	4.4012e-05	4.91205e-10	1.9895e-09	1.03116e-05	1.23646e-20	6.92711e-05	1.63934e-05	10	11	11	13
1.61679e-18	0	2.06547e-15	56.4932	39589	O43488	AKR7A2	Homo sapiens	Aflatoxin B1 aldehyde reductase member 2	14	16	22	0.115574	17.153	2.33726e-14	5.45457e-32	2.08124e-27	1.57452e-34	3.78385e-46	2.50676e-08	7.24944e-13	2.39506e-26	2.28783e-45	2.13695e-15	1.08237e-13	1.49105e-21	0.000135084	2.88539e-05	0.000106166	6.27822e-05	2.01857e-10	6.29359e-31	6.75406e-06	7.58358e-14	2.95155e-14	1.0229e-08	7.40596e-05	1.05629e-18	4.72832e-48	3.67581e-05	3.71085e-06	1.87625e-16	3.57629e-09	3.57911e-27	2.5235e-06	5.01442e-06	13	14	14	13
4.67123e-13	0	4.10978e-10	52.6793	55686.4	P31749	AKT1	Homo sapiens	RAC-alpha serine/threonine-protein kinase	14	14	16	0.162982	14.8493	2.37733e-10	1.56748e-34	1.40598e-13	1.24167e-26	1.01497e-35	9.55602e-10	6.83536e-18	2.80989e-48	1.82274e-33	9.89831e-10	1.67255e-08	3.96938e-13	0.000111954	0.000121753	0.00010141	4.80281e-05	1.52783e-06	1.40396e-26	7.73618e-08	7.80327e-16	5.48425e-09	5.3507e-12	0.000385339	0.000413207	6.52242e-21	1.39348e-05	2.01553e-07	1.15747e-14	2.85276e-06	6.84298e-15	0.000116866	1.90997e-05	13	14	13	14
7.27642e-09	0	1.30096e-06	49.335	27383.3	Q96B36	AKT1S1	Homo sapiens	Proline-rich AKT1 substrate 1	2	2	2	0.224039	13.9933	0.0619297	0.000157547	0.000609292	4.22143e-12	1.5902e-27	6.26502e-07	3.3233e-08	4.52642e-29	2.30916e-18	0.00395147	0.00482335	6.74996e-07	0.000232157	0.039789	0.00102465	4.09848e-05	0.000324781	0.000683102	0.0017482	9.97856e-08	0.000528501	1.65208e-05	2.10737e-05	5.65654e-13	4.37224e-06	0.000617484	0.0124139	6.06877e-10	8.92662e-05	0.000357174	2.23669e-05	3.50339e-05	0	2	2	2
2.05441e-21	0	4.72531e-18	58.3355	55768.8	P31751	AKT2	Homo sapiens	RAC-beta serine/threonine-protein kinase	16	16	18	0.160653	14.8288	6.81591e-26	6.78039e-50	5.39014e-18	7.19893e-31	1.93451e-33	1.88838e-09	8.26362e-13	1.18972e-40	2.78274e-49	1.29594e-19	1.31361e-16	1.03095e-18	0.000111954	4.04418e-05	9.87961e-05	3.98795e-05	1.79447e-15	3.25614e-38	4.39808e-06	3.73014e-17	4.14977e-07	3.05173e-14	2.78172e-11	2.58433e-12	4.23038e-44	2.65126e-05	7.56579e-13	3.48432e-17	1.73109e-06	9.1434e-15	1.02722e-08	1.28388e-11	15	16	16	16
8.4927e-07	0.00018093	3.5442e-05	47.2526	55774.5	Q9Y243	AKT3	Homo sapiens	RAC-gamma serine/threonine-protein kinase	1	1	1	0.336985	13.4525	0.130962	6.85754e-15	8.30047e-06	3.19477e-08	6.32173e-08	0.000399136	0.000924597	7.76291e-06	8.29664e-27	0.000531	0.00401501	0.0109422	0.005272	0.129892	0.0461193	0.111036	0.0202539	0.153733	0.077871	0.136253	0.00469386	0.0878446	0.0791879	0.186255	3.47342e-07	0.00037857	0.0005906	0.0154948	0.00030031	0.00987451	5.75318e-07	0.000756835	0	1	1	1
5.51018e-11	0	2.52546e-08	51.1154	33128	Q9H8T0	AKTIP	Homo sapiens	AKT-interacting protein	4	4	4	0.250942	13.3757	1.15088e-06	7.03862e-10	9.06543e-20	4.01557e-37	2.58931e-18	0.000192041	6.8434e-20	3.12927e-13	1.13974e-27	4.84209e-14	2.7044e-17	6.73215e-06	0.000232204	9.24145e-05	0.000144149	0.000278376	0.000340891	1.32346e-25	0.000346759	0.00178657	0.000370859	0.00074605	0.00126309	0.012597	3.28932e-15	0.000177636	0.000164967	0.000241009	2.62851e-05	0.00250024	0.000341727	0.000282266	3	3	3	3
1.31958e-15	0	1.59585e-12	54.5028	36294.9	P13716	ALAD	Homo sapiens	Delta-aminolevulinic acid dehydratase	15	16	20	0.184618	16.9726	1.42945e-08	2.41395e-26	3.76759e-26	5.68666e-38	3.86998e-39	1.44388e-11	2.75912e-18	1.78031e-39	2.566e-42	5.15151e-23	3.30732e-14	3.76371e-49	0.000133605	3.41029e-05	9.87961e-05	3.00683e-05	1.04154e-10	4.33103e-36	1.51005e-05	6.55757e-21	2.87961e-20	6.82287e-14	1.5841e-05	7.71443e-20	1.29126e-33	3.7262e-05	4.8053e-06	3.56276e-15	9.11695e-08	1.59762e-21	1.22678e-08	6.5878e-06	15	15	15	15
1.7533e-11	0	9.63681e-09	51.502	69366.68;69366.68-1	P02768;P02768-1	ALB;	Homo sapiens;	Albumin;	23	23	29	0.254464	20.1051	8.96876e-09	2.21776e-32	9.49042e-21	1.62525e-45	1.73784e-32	1.25181e-08	1.62692e-22	1.66292e-42	2.85891e-51	4.6337e-20	3.59239e-15	4.12622e-14	0.000176982	3.17782e-05	0.000104474	4.95009e-05	7.504e-12	1.36571e-23	8.84009e-05	1.07133e-20	1.73069e-15	1.88666e-08	0.000186122	2.46909e-17	7.90469e-25	7.26708e-05	4.47553e-05	0.000220421	3.40544e-05	1.14145e-05	0.000110888	6.4951e-05	17	20	20	21
4.36754e-09	0	8.76637e-07	49.5339	65102.3	Q13740	ALCAM	Homo sapiens	CD166 antigen	4	4	4	0.296283	12.952	0.00319263	1.39717e-29	2.48443e-14	8.34479e-26	3.23452e-38	0.000395349	1.73027e-13	3.98567e-47	4.42848e-28	7.45102e-15	3.61364e-07	2.32699e-32	0.000232157	0.000741535	0.000198526	0.00634727	0.0187895	0.0759198	0.014251	0.00245487	0.114711	0.026744	0.0494104	0.138749	4.25751e-05	0.000388755	0.000226598	0.00040353	0.00488915	0.00219535	0.00172535	0.000272356	3	3	3	3
4.01685e-15	0	4.76576e-12	54.1621	85127.4	Q8IZ83	ALDH16A1	Homo sapiens	Aldehyde dehydrogenase family 16 member A1	21	21	27	0.074085	16.4479	2.19708e-08	3.77253e-34	1.04371e-23	9.40601e-45	1.19905e-42	3.13729e-07	4.5101e-22	6.58751e-30	2.34068e-44	1.97027e-23	5.21764e-13	1.94628e-24	0.000124142	3.45562e-06	0.000100063	1.48149e-05	1.50514e-18	1.61427e-34	3.94499e-07	5.32878e-22	9.68693e-13	6.97497e-20	1.11447e-06	4.34944e-31	4.63321e-30	3.97373e-05	3.73671e-09	1.13949e-13	1.43617e-13	1.21049e-24	2.77664e-10	3.48364e-07	20	21	21	20
9.61441e-20	0	1.43349e-16	57.2906	87302.3	P54886	ALDH18A1	Homo sapiens	Delta-1-pyrroline-5-carboxylate synthase	38	38	47	0.132567	16.7041	4.35646e-16	2.54131e-38	8.68151e-29	3.18247e-51	5.3101e-43	6.34199e-17	2.4703e-36	1.13306e-54	1.65915e-48	7.68573e-38	3.70564e-20	1.99572e-36	0.000111954	4.99633e-10	9.87961e-05	3.00683e-05	8.66976e-08	2.67449e-28	4.99076e-07	1.95311e-19	2.97693e-21	2.32429e-10	5.17768e-06	1.76782e-37	5.41873e-29	3.04059e-05	2.74371e-08	9.5712e-18	3.66521e-15	6.01815e-21	8.57557e-12	3.70303e-06	32	35	37	37
0.179514	0.18119	0.278288	25.5667	54861.8	P00352	ALDH1A1	Homo sapiens	Aldehyde dehydrogenase 1A1	0	0	0	NaN	NaN	0.1615	0.0556672	0.0763182	0.0662015	0.0789008	0.0631331	0.0927517	0.0711585	0.00065716	0.00121651	0.0957827	0.110429	0.115209	0.126048	0.142858	0.068765	0.00143079	0.152435	0.115736	0.146325	0.150193	0.167996	0.169836	0.208196	0.0724783	0.0361952	0.124036	0.0698672	0.0357643	0.0340418	0.0693666	0.0299998	0	0	0	0
9.35579e-16	0	1.13509e-12	54.6076	57249.3	P30837	ALDH1B1	Homo sapiens	Aldehyde dehydrogenase X, mitochondrial	17	17	21	0.127434	15.3674	3.39766e-07	3.48277e-35	2.39881e-19	8.87252e-38	3.20961e-44	3.19527e-10	2.0366e-14	7.3646e-41	1.02163e-40	4.85437e-22	8.37042e-27	7.42816e-27	0.000111954	6.76963e-08	9.87961e-05	3.00683e-05	1.49537e-14	2.17305e-33	8.54392e-11	2.46683e-11	2.42638e-12	2.58958e-10	6.96572e-07	4.86599e-17	2.3358e-30	9.48764e-05	1.65041e-11	3.30085e-12	7.43796e-08	3.16941e-20	2.53468e-06	2.48369e-05	13	14	15	14
1.3144e-11	0	7.54586e-09	51.5979	56381.3	P05091	ALDH2	Homo sapiens	Aldehyde dehydrogenase, mitochondrial	14	14	14	0.165372	13.6419	9.70614e-09	1.55381e-34	1.00805e-25	2.57872e-49	9.85988e-35	3.09297e-08	3.16179e-12	1.85338e-15	3.92262e-26	1.32291e-19	4.10644e-11	3.33354e-14	0.00020125	0.000663165	0.0001048	3.0796e-05	2.67279e-05	7.57008e-21	0.000248516	2.89882e-20	0.00336381	1.07648e-07	0.000385339	0.0118493	1.14805e-18	0.000264732	1.93693e-06	2.97262e-09	1.39861e-05	2.09322e-17	2.65579e-05	2.39756e-05	8	13	11	11
7.54176e-17	0	9.18297e-14	55.3671	54847.8	P51648	ALDH3A2	Homo sapiens	Aldehyde dehydrogenase family 3 member A2	9	9	11	0.19023	14.364	7.13329e-15	1.60935e-26	5.50315e-24	2.88706e-26	1.38933e-40	1.75875e-06	7.52321e-14	1.27481e-51	1.92368e-31	1.43567e-13	3.55348e-24	1.99492e-13	0.000232157	2.44774e-05	0.000150311	5.39433e-05	1.0817e-05	3.19986e-27	1.24253e-09	5.06581e-15	5.71616e-08	1.55784e-14	8.165e-08	4.61983e-14	1.09066e-24	2.8029e-05	7.66944e-06	5.82989e-09	3.04328e-11	1.00909e-16	1.95254e-11	9.02882e-06	8	8	8	7
2.0937e-15	0	2.51647e-12	54.3618	61719.5	P30038	ALDH4A1	Homo sapiens	Delta-1-pyrroline-5-carboxylate dehydrogenase, mitochondrial	6	6	6	0.170163	13.5721	0.000114367	2.29555e-21	2.34644e-32	5.35434e-24	1.06716e-35	3.06407e-05	1.38301e-06	3.91284e-23	4.60449e-30	9.56811e-15	6.20627e-09	4.30429e-09	0.000117232	0.00037393	0.000166774	6.46625e-05	0.000297171	5.24791e-19	0.000155366	1.86682e-18	0.000128283	0.000657991	0.000385339	0.000423349	9.98968e-13	0.000145233	8.70998e-06	0.000245028	0.000104229	3.55433e-07	0.000205481	8.63214e-05	3	3	2	4
1.32817e-16	0	1.61792e-13	55.1977	57214.8	P51649	ALDH5A1	Homo sapiens	Succinate-semialdehyde dehydrogenase, mitochondrial	20	20	23	0.138415	16.7596	2.04136e-06	2.23738e-23	3.72359e-21	1.0931e-35	7.62734e-35	3.37241e-11	7.16876e-20	4.05537e-42	2.74928e-62	8.09156e-17	6.48085e-23	3.19452e-26	0.000140241	3.69327e-05	9.87961e-05	3.51507e-05	2.8842e-08	5.36338e-30	3.03954e-07	8.39527e-24	4.59733e-12	7.21685e-10	1.58546e-05	2.11255e-26	6.21615e-34	3.78709e-05	4.47608e-10	6.55947e-05	1.45198e-05	3.13892e-09	5.03504e-10	1.20325e-05	18	19	19	18
2.06427e-12	0	1.53068e-09	52.2037	57839.7	Q02252	ALDH6A1	Homo sapiens	Methylmalonate-semialdehyde dehydrogenase [acylating], mitochondrial	28	30	43	0.0905526	17.3563	2.26325e-12	2.51748e-35	1.05803e-31	5.40577e-40	7.22662e-41	1.10571e-11	2.66521e-15	3.34796e-39	3.25851e-49	4.84365e-25	2.84632e-18	2.98181e-17	0.000128034	2.83118e-05	9.87961e-05	3.00683e-05	6.34295e-15	2.64915e-37	1.62301e-08	2.6184e-23	4.95495e-15	6.19136e-13	1.89295e-09	9.5064e-20	2.92662e-35	2.0665e-05	3.56641e-11	7.37612e-15	6.90717e-08	5.63482e-09	4.73281e-11	5.8157e-06	27	27	28	28
1.00111e-08	0	1.65986e-06	49.2087	58487.2	P49419	ALDH7A1	Homo sapiens	Alpha-aminoadipic semialdehyde dehydrogenase	7	7	7	0.229182	13.3639	0.00010203	1.45658e-14	4.41049e-14	1.95907e-32	2.97887e-06	3.36608e-06	4.07528e-08	5.05056e-35	1.04067e-23	2.69192e-23	5.29948e-08	1.60649e-27	0.000168135	4.11205e-05	0.000115285	4.01468e-05	0.000144238	1.57188e-09	4.51154e-05	0.00033873	4.69116e-08	0.00017087	4.50918e-06	0.000153968	1.316e-06	0.000222306	0.000146579	0.00143337	0.000618656	0.000192977	0.000390526	0.000319449	5	7	5	5
2.58628e-18	0	3.25803e-15	56.3579	53801.9	P49189	ALDH9A1	Homo sapiens	4-trimethylaminobutyraldehyde dehydrogenase	30	34	46	0.138324	19.2498	3.27158e-10	1.12229e-27	5.47868e-26	2.81649e-44	4.56388e-44	5.5535e-13	1.55181e-19	1.8464e-35	2.79572e-56	4.23781e-23	3.59898e-15	1.99438e-25	0.000121275	3.66557e-05	0.00010361	2.63236e-05	1.49966e-07	2.62995e-54	7.80195e-06	8.00964e-22	5.76712e-15	1.04092e-10	8.96373e-08	5.18602e-30	2.34783e-24	3.7262e-05	7.80394e-09	7.50031e-19	5.55409e-10	1.3186e-20	5.20079e-08	1.41858e-05	29	29	29	29
1.40465e-15	0	1.69753e-12	54.4838	39420	P04075	ALDOA	Homo sapiens	Fructose-bisphosphate aldolase A	28	31	50	0.112632	21.2562	2.06638e-18	2.6065e-25	1.85152e-33	4.44879e-36	5.36418e-49	1.23774e-14	1.43272e-22	2.90431e-52	7.33645e-43	9.91286e-31	5.08146e-19	5.95101e-17	0.000111954	3.02619e-06	9.87961e-05	3.13711e-05	8.33307e-14	4.49323e-25	3.8274e-06	2.85065e-18	1.51379e-09	2.57504e-13	1.43443e-08	8.04159e-19	3.1788e-20	3.74119e-05	2.15099e-13	4.69402e-23	2.07214e-10	1.06243e-21	2.93179e-08	5.06578e-07	27	28	28	28
5.59694e-22	0	1.5843e-18	58.6784	39455.9	P09972	ALDOC	Homo sapiens	Fructose-bisphosphate aldolase C	28	29	43	0.161379	18.5643	2.35178e-08	1.4944e-34	1.07e-26	1.80152e-34	9.87634e-48	4.07215e-09	1.29132e-17	5.01161e-40	8.98359e-58	2.98131e-24	6.94822e-26	1.7413e-33	0.000111954	2.10919e-06	9.87961e-05	3.10725e-05	2.81411e-11	3.16833e-35	3.35686e-07	4.076e-30	1.7441e-23	7.22003e-20	9.99697e-14	3.38757e-29	1.01839e-23	3.7262e-05	3.54952e-09	7.26584e-11	6.63503e-11	4.90459e-21	8.89718e-06	2.69221e-06	27	28	28	27
2.04997e-14	0	2.29229e-11	53.6591	52518.1	Q9BT22	ALG1	Homo sapiens	Chitobiosyldiphosphodolichol beta-mannosyltransferase	6	6	10	0.225921	13.8844	2.66175e-05	2.40056e-28	5.93726e-15	1.30306e-32	1.2794e-34	1.96575e-12	1.69241e-18	4.23122e-33	2.97684e-29	5.5688e-14	8.57011e-18	1.53952e-13	0.000111954	0.000103509	0.000165309	4.20328e-05	2.76394e-12	1.16791e-15	0.000344788	9.36567e-13	6.35758e-21	4.31344e-06	0.000385339	2.11904e-13	1.04773e-23	7.181e-06	3.45366e-10	3.0896e-05	4.34458e-06	2.80858e-24	7.84176e-09	2.41547e-05	6	6	6	6
3.12774e-12	0	2.19821e-09	52.0692	55606.07;55447.93	Q5BKT4;Q5I7T1	ALG10;ALG10B	Homo sapiens	Dol-P-Glc:Glc(2)Man(9)GlcNAc(2)-PP-Dol alpha-1,2-glucosyltransferase;Putative Dol-P-Glc:Glc(2)Man(9)GlcNAc(2)-PP-Dol alpha-1,2-glucosyltransferase	4	4	4	0.262548	13.2914	0.000818922	1.64874e-13	1.04574e-07	1.16194e-30	8.62738e-50	3.55952e-18	2.89311e-24	1.10828e-09	3.99604e-21	3.25535e-10	5.77966e-19	4.74377e-07	0.000210456	0.00234447	0.000432897	0.000204866	2.27544e-08	0.000387764	1.54352e-05	1.67753e-06	0.000366436	0.0010062	0.000385339	7.76076e-07	0.000415767	0.000242233	8.28232e-05	0.000224974	0.000407527	3.65952e-11	0.000920897	0.00224951	2	3	3	3
1.45078e-18	0	1.86018e-15	56.5243	55651	Q2TAA5	ALG11	Homo sapiens	GDP-Man:Man(3)GlcNAc(2)-PP-Dol alpha-1,2-mannosyltransferase	3	3	4	0.232072	12.4797	0.000379682	1.18298e-27	5.89845e-05	6.76746e-15	5.77285e-16	0.000282548	1.10561e-16	1.82335e-24	8.62129e-35	1.54617e-13	7.23161e-05	1.90528e-05	0.000232157	0.000163405	0.000554514	0.000188297	2.74868e-05	0.00123504	0.000568228	0.00183149	5.08713e-05	0.0010661	0.00108409	0.00225062	6.32498e-18	3.79149e-05	3.50093e-05	3.47421e-13	0.000409612	3.50575e-07	2.50471e-11	8.11496e-05	3	3	3	2
2.11069e-09	0	4.94962e-07	49.8113	54654.7	Q9BV10	ALG12	Homo sapiens	Dol-P-Man:Man(7)GlcNAc(2)-PP-Dol alpha-1,6-mannosyltransferase	4	4	4	0.198246	14.674	0.00572463	1.34919e-05	5.96859e-07	2.63001e-24	4.0937e-15	0.000246239	8.40952e-08	3.44797e-05	1.29581e-17	9.21486e-22	1.87442e-09	2.6815e-06	0.000127054	3.91762e-05	0.000128517	0.000158027	0.000263101	2.8667e-16	0.00110179	2.84821e-11	3.02806e-05	5.00858e-05	4.34653e-05	3.39353e-18	1.18249e-08	9.48016e-05	2.76491e-05	4.75695e-05	6.8665e-05	8.98872e-15	1.51012e-06	0.00010487	3	3	3	3
3.16086e-13	0	2.89204e-10	52.803	126056	Q9NP73	ALG13	Homo sapiens	Putative bifunctional UDP-N-acetylglucosamine transferase and deubiquitinase ALG13	1	1	1	0.470601	12.6589	0.00800333	2.84202e-05	0.00130603	0.0721651	0.00737838	0.0040773	0.0508034	0.0964827	1.38969e-12	0.00181508	5.6758e-08	6.26597e-07	0.000252307	0.000126911	0.00331949	0.000126498	0.00345138	0.0621845	0.00370223	0.00153045	0.00678532	0.14446	0.165487	0.00557991	0.0628386	1.29838e-05	0.0278081	0.123006	2.74368e-05	0.0298208	0.125829	0.0985859	1	1	1	0
0.019826	0.0220576	0.0283797	35.8613	24150.5	Q96F25	ALG14	Homo sapiens	UDP-N-acetylglucosamine transferase subunit ALG14 homolog	0	0	0	NaN	NaN	0.14804	0.087294	0.0760355	0.0429551	0.0756381	0.0724901	5.53937e-07	0.0957339	0.0722698	0.0463186	0.0996636	0.111148	0.113161	0.110164	0.0767585	0.134098	0.116085	0.152404	0.140976	0.128804	0.1195	0.102633	0.146975	0.212018	0.0751315	0.110662	0.113656	0.113015	0.0773089	0.0964105	0.0819615	0.116509	0	0	0	0
6.91458e-22	0	1.88839e-18	58.623	47091.5	Q9H553	ALG2	Homo sapiens	Alpha-1,3/1,6-mannosyltransferase ALG2	14	14	17	0.20956	15.6817	2.35483e-09	1.00861e-37	1.2989e-46	4.35739e-35	1.05885e-31	1.55863e-06	6.49583e-18	1.82419e-48	2.94792e-33	4.19184e-18	7.09738e-14	7.30611e-25	0.000117232	3.18578e-05	9.87961e-05	3.00683e-05	4.61125e-16	1.63629e-15	8.56686e-12	3.00438e-37	1.64598e-09	5.08634e-07	2.59222e-05	7.23343e-15	2.39523e-24	3.408e-05	1.07187e-05	7.22368e-15	5.19423e-12	7.225e-38	6.37398e-09	1.31034e-05	8	14	14	14
9.31138e-20	0	1.3918e-16	57.2995	50126.4	Q92685	ALG3	Homo sapiens	Dol-P-Man:Man(5)GlcNAc(2)-PP-Dol alpha-1,3-mannosyltransferase	2	2	2	0.256889	13.7429	0.000976365	0.00092519	2.67606e-05	2.03222e-42	1.22536e-25	1.2254e-05	2.57374e-18	4.04014e-28	2.37002e-46	3.25591e-06	5.11122e-05	0.000741618	0.00161933	0.000235006	0.000526326	0.000906031	0.00220105	0.00261745	0.00136993	6.87245e-09	5.29868e-14	0.000646143	0.002794	2.95622e-05	3.54719e-21	0.000156662	8.64567e-05	7.66863e-05	0.00106321	2.56468e-17	2.3054e-06	4.22081e-05	1	2	2	2
3.03394e-17	0	3.6978e-14	55.6379	36946.1	Q9Y673	ALG5	Homo sapiens	Dolichyl-phosphate beta-glucosyltransferase	11	11	13	0.16148	15.3035	3.44876e-07	1.95816e-44	8.03016e-21	1.14307e-50	1.82059e-45	1.44697e-11	7.43128e-23	1.16245e-30	5.12183e-43	2.9196e-19	2.83919e-16	1.01298e-19	0.000118407	9.30845e-06	0.000102156	2.63173e-05	2.60424e-10	1.1208e-35	2.1725e-06	5.20788e-08	6.57421e-11	0.000156493	3.20785e-17	2.0773e-30	1.85392e-32	3.82496e-05	1.42342e-05	5.26305e-08	1.01166e-06	1.23646e-20	8.84411e-08	1.08461e-05	10	10	10	10
1.27105e-11	0	7.3336e-09	51.609	58120.6	Q9Y672	ALG6	Homo sapiens	Dolichyl pyrophosphate Man9GlcNAc2 alpha-1,3-glucosyltransferase	4	4	5	0.322334	14.1299	0.00015062	1.88034e-10	1.43812e-15	2.87216e-40	4.42062e-23	0.000507707	0.000212479	2.15379e-20	5.30557e-22	2.56058e-17	0.000152209	1.09237e-15	0.000228894	3.80395e-05	0.000134728	0.000101303	3.67305e-10	1.70013e-19	0.0007794	1.82885e-07	0.000525407	5.7542e-07	0.000385339	0.000356985	4.08677e-15	0.000212193	0.000238579	1.00762e-07	2.11271e-05	1.77567e-08	0.000102627	0.000147995	3	4	4	4
8.79311e-16	0	1.06732e-12	54.6265	60087.6	Q9BVK2	ALG8	Homo sapiens	Probable dolichyl pyrophosphate Glc1Man9GlcNAc2 alpha-1,3-glucosyltransferase	1	1	1	0.246027	13.999	0.000155831	1.97047e-20	0.000705273	5.49816e-21	2.68275e-05	0.00010919	1.43134e-05	6.55362e-46	3.96771e-17	4.71022e-31	9.70602e-09	2.53614e-20	0.000235646	0.00199053	0.000196126	7.72631e-05	0.000113434	1.99055e-05	0.00729698	1.59854e-29	0.000219051	0.0127429	0.00290249	0.137001	7.7785e-07	7.70347e-05	2.50205e-05	0.000238016	3.34634e-06	2.05551e-07	0.00150183	0.000118777	1	1	1	1
4.38341e-08	0	4.9393e-06	48.6031	69863.4	Q9H6U8	ALG9	Homo sapiens	Alpha-1,2-mannosyltransferase ALG9	3	3	3	0.14927	13.7246	0.00536109	2.57334e-18	9.79924e-12	1.64472e-32	1.2751e-19	3.95789e-06	7.42621e-12	1.82441e-37	1.79815e-13	0.00044972	8.23889e-05	0.00183282	0.00159771	0.000947403	0.00399649	0.00199817	0.00326105	2.96521e-08	0.00814062	1.85871e-15	5.48731e-06	0.00521824	0.00319288	0.0187417	2.59859e-24	6.5134e-05	1.4432e-05	0.000650111	4.185e-05	0.000272959	8.92717e-05	3.9595e-05	2	3	3	2
0.00489769	0.00589623	0.00880809	39.729	33374.7	Q96Q83	ALKBH3	Homo sapiens	Alpha-ketoglutarate-dependent dioxygenase alkB homolog 3	2	2	2	0.322434	15.4398	0.154611	0.00363646	0.0123541	0.00165033	4.21183e-05	0.00109546	3.42634e-07	0.00849514	1.3648e-14	0.0492148	0.00718032	0.0206095	0.00426574	0.0157127	0.00173949	0.0622694	0.0251736	0.014926	0.129879	0.105883	0.00649169	0.16118	0.00999692	0.157336	1.86249e-11	0.0719944	4.06756e-05	0.00931298	0.000371294	0.00211694	0.00330257	0.00367786	0	2	1	1
1.65358e-10	0	6.28826e-08	50.7353	33837.9	Q9NXW9	ALKBH4	Homo sapiens	Alpha-ketoglutarate-dependent dioxygenase alkB homolog 4	4	4	4	0.2651	13.2918	0.00409224	7.93662e-18	3.26585e-11	9.86394e-09	1.46811e-07	0.000610266	4.88509e-08	3.74241e-32	4.12512e-19	5.56074e-11	3.51926e-07	1.04094e-06	0.000165212	7.98093e-05	0.000195353	0.000147109	0.000501984	5.84712e-05	0.00117116	0.00207324	0.000184758	0.00220399	0.00402897	0.00139349	2.73563e-09	0.00030253	9.15077e-05	0.000256618	0.000369193	0.00314472	0.000364145	8.7269e-05	2	3	3	3
7.21599e-15	0	8.42068e-12	53.9819	44255.9	Q6P6C2	ALKBH5	Homo sapiens	RNA demethylase ALKBH5	13	13	15	0.0957469	15.2099	1.1551e-05	8.35837e-34	8.0967e-29	9.47978e-40	2.86086e-44	1.48738e-09	4.93293e-14	4.62419e-39	6.39381e-28	3.63491e-28	4.77798e-21	5.85644e-19	0.000111954	1.07575e-05	0.000102156	2.91457e-05	2.46047e-18	5.24372e-37	0.000109616	7.04761e-12	3.79626e-07	5.325e-07	0.000128459	1.90975e-18	9.46375e-22	6.71785e-05	6.44795e-08	0.000152589	5.8555e-07	1.80637e-18	1.00198e-06	1.5997e-05	12	12	13	13
2.07807e-06	0.00018093	6.0758e-05	46.7976	75208.4	Q96BT7	ALKBH8	Homo sapiens	Alkylated DNA repair protein alkB homolog 8	1	1	1	0.419236	12.2181	0.0186173	0.000787112	1.09521e-07	0.00264498	2.61705e-06	0.0109757	1.35295e-05	0.0591818	3.11792e-12	0.000641432	0.030976	0.0317204	0.00382616	0.0331113	0.121575	0.112133	0.0170968	6.8543e-06	0.00656896	0.0824374	0.123806	0.00619764	0.119448	0.203074	0.0127899	0.00566534	0.00870254	0.00318853	0.00391542	0.00318641	0.00607064	0.000820905	1	1	1	1
0.0357292	0.0379624	0.0429209	33.7027	461062	Q8TCU4	ALMS1	Homo sapiens	Centrosome-associated protein ALMS1	0	0	0	NaN	NaN	0.161285	0.00811649	0.0183211	0.0772074	0.0312921	0.0521839	0.0694836	0.0538352	0.00153121	0.00510325	0.00472765	0.000281925	0.000402321	0.020901	0.0494384	0.000251502	0.00162277	0.0299084	0.0153102	0.00373716	0.0141249	0.0385028	0.022045	0.195702	0.00547386	0.0101801	0.0244637	0.0251926	0.00756841	0.0413745	0.0183989	0.0293903	0	0	0	0
3.1377e-14	0	3.43015e-11	53.527	77983.2	P09917	ALOX5	Homo sapiens	Polyunsaturated fatty acid 5-lipoxygenase	17	17	18	0.407531	13.8573	4.78357e-12	1.74307e-35	2.73152e-14	2.83005e-42	5.53769e-40	6.65315e-21	3.62124e-24	1.67115e-32	6.41851e-34	5.83253e-15	2.47648e-07	4.30021e-07	0.000232317	3.46819e-05	9.87961e-05	0.000276854	0.00206148	0.0344148	0.059909	0.046467	0.000835593	0.0197587	0.0499437	0.0627374	9.04658e-29	3.60536e-05	2.10269e-05	4.03242e-09	4.01677e-08	1.37753e-13	1.29804e-11	1.75902e-05	14	14	16	17
1.53859e-07	0	1.1806e-05	48.0562	18157.1	P20292	ALOX5AP	Homo sapiens	Arachidonate 5-lipoxygenase-activating protein	4	4	5	0.261761	18.2507	0.000132739	1.78491e-07	2.21788e-11	5.76551e-17	5.18118e-32	5.95421e-06	4.95157e-08	1.62387e-23	2.08064e-10	2.10735e-08	2.68979e-16	4.41171e-07	0.000232157	0.000168285	0.000140855	0.000128302	5.55688e-10	5.47326e-14	0.000135904	1.96866e-09	0.000659655	5.018e-06	0.000179301	0.000752227	9.0722e-18	5.36136e-05	0.000218202	9.03511e-05	2.26495e-05	9.29745e-05	6.62297e-06	9.56971e-05	4	4	4	4
0.4214	0.427954	0.618137	18.4889	201272	Q96L96	ALPK3	Homo sapiens	Alpha-protein kinase 3	0	0	0	NaN	NaN	0.146377	0.0262481	0.0031747	0.073185	0.0719163	0.0300581	0.0505681	0.0696242	0.0762828	0.0507025	0.0991888	0.0179762	0.112035	0.131176	0.15317	0.126684	0.108497	0.128719	0.125193	0.133214	0.151652	0.12746	0.155465	0.101912	0.0896063	0.0881203	0.118185	0.0968521	0.125137	0.092632	0.116267	0.046551	0	0	0	0
1.75364e-13	0	1.69392e-10	52.9889	26887.9	Q86V81	ALYREF	Homo sapiens	THO complex subunit 4	16	17	25	0.0801996	18.5954	1.11151e-12	5.40353e-48	5.43594e-16	1.94177e-23	2.79275e-40	2.04584e-07	6.4053e-14	1.86617e-39	7.91922e-30	8.28524e-20	5.9434e-14	1.48798e-17	0.000112436	2.9384e-05	0.000141329	3.00683e-05	3.02441e-06	2.5508e-22	7.75164e-05	1.58511e-15	1.31543e-09	3.42372e-08	6.12798e-05	8.59032e-12	4.5012e-20	4.57058e-05	9.05376e-06	3.14139e-20	3.40104e-07	1.92817e-12	9.33461e-07	1.13474e-05	16	16	16	16
1.09646e-09	0	2.93511e-07	50.0555	43747.9	Q9Y303	AMDHD2	Homo sapiens	N-acetylglucosamine-6-phosphate deacetylase	9	9	11	0.0911551	15.2878	2.70357e-05	1.19813e-21	1.17567e-17	1.07071e-42	5.9123e-38	3.98506e-05	5.7966e-14	6.63483e-24	8.89622e-47	8.37686e-21	1.33385e-08	7.12219e-09	0.000232157	0.000150541	0.000145921	0.000155872	0.000254438	2.02902e-12	7.53008e-05	1.71555e-06	2.20877e-15	0.00011383	0.000385339	6.17948e-06	5.65421e-31	7.13393e-05	8.62033e-06	2.94677e-09	3.63129e-07	6.12808e-07	0.000320058	1.84327e-05	7	9	9	9
0.00177335	0.00256849	0.00303585	41.4889	72995.8	Q9UKV5	AMFR	Homo sapiens	E3 ubiquitin-protein ligase AMFR	2	2	2	0.258764	12.7291	0.0012518	0.00569129	0.00124281	0.00112296	0.0503627	1.37567e-05	8.01457e-05	0.00024926	4.62864e-07	0.0360641	0.000557389	1.29513e-13	0.000179226	0.00201557	0.131803	0.00881275	0.00173082	0.00503451	0.0151727	0.0363098	0.00412917	0.0426391	0.00062734	0.175595	0.00221629	0.000855176	0.00227326	0.00182766	0.000374632	0.00184211	0.00422664	0.0873823	1	1	1	1
2.03612e-21	0	4.68944e-18	58.3379	100688	Q01433	AMPD2	Homo sapiens	AMP deaminase 2	30	30	36	0.0882948	17.919	6.46006e-12	2.89364e-28	3.56999e-29	5.58039e-44	5.25391e-42	1.25061e-08	4.2779e-16	1.35007e-41	2.06369e-41	6.22212e-25	2.49016e-19	8.35908e-31	0.000111954	9.35651e-06	9.87961e-05	3.00683e-05	7.5209e-14	8.60928e-37	7.74722e-08	1.36662e-24	1.25728e-10	2.48721e-13	1.5082e-13	2.76447e-22	6.1875e-34	3.17289e-05	2.00623e-07	7.9108e-12	2.3336e-12	4.35104e-27	6.20908e-06	1.00136e-06	28	28	27	29
1.57513e-21	0	3.77043e-18	58.406	88812.3	Q01432	AMPD3	Homo sapiens	AMP deaminase 3	23	23	28	0.11513	15.8217	6.31112e-12	1.09883e-28	4.99609e-22	2.32768e-57	1.18188e-47	2.98683e-18	3.79696e-33	6.99314e-42	2.49504e-59	3.32718e-21	2.14888e-31	1.21405e-29	0.00012373	5.7136e-05	9.87961e-05	3.00683e-05	1.48928e-21	6.34929e-34	5.17676e-06	3.11574e-28	5.22097e-11	2.47713e-19	5.20573e-05	2.88299e-17	1.23861e-43	4.69481e-05	1.20287e-06	1.3369e-12	1.40957e-08	4.54615e-33	1.36116e-05	1.52793e-06	20	20	22	22
0.000207121	0.000696258	0.000625246	43.8018	41263.4	Q86W34	AMZ2	Homo sapiens	Archaemetzincin-2	1	1	1	0.227183	13.8863	0.00107779	0.0012667	0.000453796	1.23433e-15	0.00673733	0.00110838	0.00117509	0.000100834	0.000669556	0.000618725	0.000939652	4.93282e-05	0.000234821	0.00271838	0.000104474	0.118586	0.00286121	0.00446491	0.0285396	0.146977	0.000934209	0.00899786	0.011219	0.196059	0.000125862	0.0391058	0.0220636	0.00236326	0.0014875	0.0340292	0.0121258	0.0119645	1	1	1	1
2.48428e-11	0	1.29387e-08	51.3852	216500	Q9H1A4	ANAPC1	Homo sapiens	Anaphase-promoting complex subunit 1	23	23	23	0.152007	13.3966	2.78527e-05	1.65019e-22	2.77329e-18	1.23114e-14	1.37859e-14	1.66986e-05	4.56986e-16	6.33766e-19	1.70322e-26	1.51035e-12	4.31772e-08	3.41466e-17	0.000232157	1.05649e-06	0.000120434	0.000315633	2.89922e-06	2.4396e-13	6.23096e-05	1.55481e-15	0.000107567	0.000180801	0.000395012	0.000111738	6.48579e-23	0.000144221	4.39587e-06	1.05592e-07	2.48328e-07	8.27415e-06	1.91018e-08	1.01267e-05	14	18	19	19
1.27315e-05	0.000356824	0.000167013	45.7794	93828.1	Q9UJX6	ANAPC2	Homo sapiens	Anaphase-promoting complex subunit 2	5	5	5	0.185433	13.5764	0.0927657	2.18178e-06	2.59148e-07	5.32355e-13	7.24776e-09	0.000352621	0.0054476	3.11692e-13	4.70445e-36	0.000335494	0.000352554	0.00288893	0.00562242	0.000177942	0.0693118	0.000427214	0.00123253	0.00409767	0.00241311	0.00389929	4.49651e-05	9.05125e-05	0.00557312	0.005162	0.00494833	0.000427101	0.00268809	0.000300734	5.65722e-06	0.000525839	0.000334171	1.67251e-05	0	4	4	3
1.61833e-13	0	1.5741e-10	53.0141	92116.4	Q9UJX5	ANAPC4	Homo sapiens	Anaphase-promoting complex subunit 4	9	9	11	0.160028	14.0633	0.00119689	4.95436e-31	9.362e-24	3.1107e-37	2.1784e-40	2.16803e-18	8.84038e-14	2.90287e-28	1.408e-24	8.56855e-31	4.30255e-19	9.94732e-09	0.000232157	0.000114691	0.000104474	3.12003e-05	4.14762e-07	9.34921e-30	9.95636e-05	2.14652e-18	4.87559e-08	5.05948e-06	0.000226266	0.000912571	2.544e-38	3.95896e-05	0.000274146	5.54798e-11	7.6654e-06	6.75859e-18	1.6303e-05	2.96545e-05	4	6	7	8
2.18825e-10	0	7.9196e-08	50.6368	85076.9	Q9UJX4	ANAPC5	Homo sapiens	Anaphase-promoting complex subunit 5	11	11	12	0.236804	13.0319	0.00131125	1.47958e-32	1.09091e-12	3.7797e-12	7.97354e-05	0.000378501	3.27632e-05	2.4918e-10	7.96658e-49	5.59772e-18	7.91518e-05	0.0161817	0.000232157	0.00239385	0.000198526	0.00138554	0.00525364	5.74339e-19	0.00090994	3.66851e-15	0.000485558	0.00199176	0.000385339	0.0126061	1.53037e-20	0.000142474	1.85713e-06	0.000239494	0.000344198	2.45629e-07	0.000414467	8.02332e-05	4	5	7	7
2.05086e-18	0	2.60051e-15	56.4248	63133.1	Q9UJX3	ANAPC7	Homo sapiens	Anaphase-promoting complex subunit 7	15	15	16	0.163417	14.7226	9.96495e-25	2.86567e-50	1.8803e-23	2.58346e-43	1.78412e-25	1.50157e-10	1.39755e-29	2.23652e-40	4.12265e-56	7.76506e-28	2.21375e-10	4.08728e-16	0.00012805	2.77194e-05	9.87961e-05	3.00683e-05	2.29583e-07	1.10286e-31	8.45506e-09	8.14993e-23	2.39385e-06	8.27999e-05	3.16813e-05	4.91945e-21	8.06934e-29	4.16205e-05	1.43376e-05	2.74926e-05	8.62324e-06	2.15987e-16	1.76635e-05	1.03571e-05	12	15	15	13
1.85395e-11	0	1.01034e-08	51.4833	62339	Q5VTE6	ANGEL2	Homo sapiens	Protein angel homolog 2	5	6	7	0.264615	13.4861	0.000176193	5.85345e-20	3.53945e-29	4.82925e-22	1.20964e-39	1.34996e-06	2.61999e-14	1.87486e-31	1.20453e-19	2.58474e-14	3.06535e-08	2.61656e-26	0.000214638	8.25917e-06	0.00010705	5.89651e-05	6.02686e-05	3.14325e-12	0.000675172	0.00150688	0.0205585	0.000491447	0.000385339	4.93352e-13	4.24871e-23	5.82091e-05	6.6795e-05	0.000255486	1.9961e-06	1.18076e-16	6.2792e-06	1.99763e-05	2	4	5	5
0.00180554	0.00256849	0.0030902	41.4633	206265	P16157	ANK1	Homo sapiens	Ankyrin-1	1	1	1	0.397533	13.5711	0.000494404	0.0121554	0.00465557	0.00735228	0.00896995	0.0028071	6.07098e-06	0.0164801	0.0025551	0.00253959	0.0251688	0.000318001	0.000232317	0.000109986	0.0227122	0.00222664	0.0116498	0.00248878	0.00857664	0.0979328	0.0547024	0.00281002	0.011099	0.0257364	0.118678	0.000272685	0.000677688	0.000321053	0.00051936	0.00309863	0.0248344	0.000313552	1	1	1	1
9.42296e-16	0	1.14317e-12	54.6055	480410	Q12955	ANK3	Homo sapiens	Ankyrin-3	42	42	48	0.142979	14.8204	2.64636e-14	2.97003e-38	6.45527e-34	6.56567e-53	3.66351e-39	2.53138e-16	3.98603e-20	4.9366e-41	3.29813e-55	2.38493e-20	9.23487e-20	4.60594e-26	0.000111954	9.08498e-06	9.87961e-05	3.00683e-05	4.0405e-11	5.28529e-44	6.03648e-06	1.54933e-09	1.41228e-09	1.73025e-10	0.000358131	6.83559e-13	6.17085e-39	2.05741e-05	6.3666e-07	2.80505e-14	2.74619e-12	1.08055e-19	3.17517e-12	7.62763e-06	34	38	38	38
8.2727e-18	0	1.0185e-14	56.0202	128399	Q9P2R3	ANKFY1	Homo sapiens	Rabankyrin-5	35	35	45	0.0827507	15.71	5.84334e-13	7.53576e-41	1.85777e-33	2.32197e-45	1.01206e-52	4.1801e-12	1.13378e-18	3.21158e-57	1.95658e-40	4.14761e-26	6.89273e-20	9.71291e-38	0.000111954	2.4886e-06	9.87961e-05	3.00372e-05	2.15383e-17	9.37817e-37	1.0148e-05	5.11051e-23	3.77886e-11	2.08815e-09	2.60252e-14	1.85758e-16	8.50348e-30	3.38003e-05	1.27325e-17	5.23658e-14	1.20353e-13	1.15712e-22	7.49173e-07	3.7101e-06	29	34	32	35
7.07641e-17	0	8.61615e-14	55.3861	269458	Q8IWZ3	ANKHD1	Homo sapiens	Ankyrin repeat and KH domain-containing protein 1	26	27	28	0.209373	14.5195	1.7865e-11	3.6443e-22	3.76925e-40	1.6153e-41	6.08358e-39	9.80211e-08	1.2196e-18	3.15147e-35	2.18647e-46	1.79624e-24	1.90967e-09	4.27423e-14	0.000111954	8.33567e-07	0.00010459	3.00683e-05	2.78985e-08	1.01295e-11	0.000815133	1.36054e-20	6.71675e-22	2.1224e-09	1.80455e-08	0.000859657	1.86467e-18	3.70795e-05	2.04971e-07	1.36982e-19	3.44264e-08	3.6392e-31	5.78236e-08	3.34233e-05	20	23	25	26
3.1341e-05	0.000356824	0.00026215	45.2098	66890.3	Q8NAG6	ANKLE1	Homo sapiens	Ankyrin repeat and LEM domain-containing protein 1	1	1	1	0.385764	14.6849	0.000730698	0.000909615	2.94699e-08	2.00323e-06	1.25475e-08	0.000318933	9.08264e-05	3.5605e-07	0.000259701	0.000441327	6.01834e-05	6.14126e-05	0.000232289	0.000262694	0.00120033	0.0003318	0.000443442	0.000233045	0.00589229	0.00159879	0.000776451	0.00367116	0.000986426	0.0154657	0.00113844	0.00379372	0.00565927	0.000363774	0.000226387	0.0077629	0.0008456	0.00648095	1	1	1	1
1.73332e-07	0	1.27875e-05	48.0025	104114	Q86XL3	ANKLE2	Homo sapiens	Ankyrin repeat and LEM domain-containing protein 2	4	4	4	0.41377	12.9197	0.0130273	0.000193466	0.00022938	4.08044e-14	1.71519e-09	0.000284588	0.000184411	5.60065e-15	1.3631e-13	1.18273e-07	0.000712151	0.00404639	0.000232157	0.018373	0.0012024	0.112865	0.000454744	0.013145	0.00755418	0.00374925	5.93794e-06	0.00706952	0.0177766	0.187097	1.58648e-21	0.000899677	0.00135232	0.000215507	0.000361008	3.51315e-08	0.000411925	0.00445969	2	4	4	4
0.0188771	0.0207749	0.0275428	36.0267	49298.7	Q8IV38	ANKMY2	Homo sapiens	Ankyrin repeat and MYND domain-containing protein 2	0	0	0	NaN	NaN	8.62471e-05	0.0113961	0.0206489	0.00382841	0.0655725	0.0407145	0.0901074	0.0943922	0.0831319	0.000616328	0.0125765	0.00183642	0.0281194	0.000220645	0.000196871	0.0145899	0.0414634	5.03039e-05	0.0262251	0.119264	0.168098	0.0368502	0.144383	0.209014	0.0068838	0.128341	0.0745423	0.00851499	0.0403983	0.120517	0.127495	0.0101554	0	0	0	0
0.00738122	0.00819124	0.0136386	38.7806	297913	Q6UB99	ANKRD11	Homo sapiens	Ankyrin repeat domain-containing protein 11	1	1	1	0.632622	14.9167	0.0185223	0.00649533	0.00480724	0.00483404	0.00302128	0.00964436	0.010017	0.000145582	0.0270306	0.00723788	0.00693882	0.0078788	0.0330424	0.00166885	0.133626	0.00913672	0.0404048	0.0104828	0.00132328	0.00666476	0.00703367	0.00636337	0.000370696	0.00770398	0.0569015	0.0791166	0.0143464	0.0863715	0.116978	0.0644887	0.046582	0.0230399	1	1	1	1
2.4532e-08	0	3.2429e-06	48.8456	235652	Q6UB98	ANKRD12	Homo sapiens	Ankyrin repeat domain-containing protein 12	12	12	12	0.233154	17.8328	9.99683e-06	1.28136e-15	2.13239e-16	5.97806e-20	0.000122158	1.30711e-05	7.43621e-08	2.51766e-11	6.16385e-44	2.84679e-06	4.60435e-10	3.23349e-18	0.000232157	6.93633e-05	0.00023345	0.00167258	0.000301286	0.00234761	0.00126188	0.00149508	0.000702717	0.00586577	0.00602415	0.0259858	4.65795e-24	6.7061e-05	0.000243003	2.04108e-11	2.7852e-05	0.00010812	1.2143e-06	7.40425e-05	4	10	10	12
4.61614e-22	0	1.351e-18	58.7287	67619.1	Q8IZ07	ANKRD13A	Homo sapiens	Ankyrin repeat domain-containing protein 13A	22	22	28	0.117503	15.3894	1.07101e-12	2.02623e-33	2.26397e-25	4.6783e-41	4.3955e-43	9.6206e-08	6.36733e-28	4.67377e-46	1.48076e-42	1.1181e-26	4.02463e-32	3.30582e-33	0.000137833	3.67934e-05	9.87961e-05	5.27881e-05	3.24251e-13	1.06186e-29	3.28889e-05	2.33016e-30	4.42474e-23	6.28326e-11	5.09723e-05	3.86666e-23	1.0616e-41	3.83778e-05	2.08823e-06	2.7493e-32	3.03792e-09	1.27281e-26	3.41916e-07	1.06846e-06	16	20	18	21
0.0231305	0.0249467	0.0313132	35.3274	60818.3	Q8N6S4	ANKRD13C	Homo sapiens	Ankyrin repeat domain-containing protein 13C	0	0	0	NaN	NaN	0.000107008	0.00670929	0.00584499	0.00809858	0.0191263	0.00294774	0.0295238	0.0580243	0.0187599	0.000389107	0.014176	0.0226378	0.0211077	0.0854288	0.0340386	0.00920564	0.000627723	0.100464	0.0261555	0.130347	0.099895	0.032453	0.0853738	0.105736	0.0932664	0.0520104	0.0663573	0.068529	0.11962	0.00847844	0.110412	0.0512678	0	0	0	0
0.00119921	0.00137646	0.0020945	42.0101	68171.8	Q6ZTN6	ANKRD13D	Homo sapiens	Ankyrin repeat domain-containing protein 13D	6	6	6	0.284226	12.7439	0.0821562	0.000107207	0.000232141	2.83627e-26	2.37231e-17	0.000221909	3.40121e-13	3.92343e-20	1.72029e-22	0.000564753	0.00116166	1.38916e-05	0.000232157	0.00690808	0.000531559	0.00709538	0.000112113	0.00758989	0.00725017	0.0717787	0.00518544	0.112106	0.00097597	0.00245365	1.54711e-08	0.0026099	0.000311926	0.00239405	0.0057879	0.0118185	0.00455127	0.00146545	0	6	6	5
7.94487e-09	0	1.39162e-06	49.3004	274258	O75179	ANKRD17	Homo sapiens	Ankyrin repeat domain-containing protein 17	4	4	4	0.467981	13.4817	0.0538493	0.00767929	0.00233929	1.6263e-05	0.000239142	0.00701462	6.53999e-05	0.0147091	0.00914196	0.000579877	0.0149977	0.000637744	0.00298554	0.00662856	0.0501686	0.010669	0.00202834	0.00468852	0.00214272	4.15264e-12	0.00343629	0.0207751	0.0708393	0.103623	4.26691e-07	0.0395528	0.00912035	0.000256618	0.00794927	0.0150981	6.81008e-05	7.87903e-05	0	3	3	3
0.0822182	0.0862234	0.0905067	29.9575	116984	Q96NW4	ANKRD27	Homo sapiens	Ankyrin repeat domain-containing protein 27	0	0	0	NaN	NaN	0.128602	3.34189e-05	0.000235025	0.0377484	0.0292697	0.0190164	0.0207566	0.0246446	0.071427	0.000772169	0.00489611	0.000359889	0.000232168	0.0139287	0.0512304	0.0110881	0.00367061	0.0256483	0.0706898	0.00960489	0.07957	0.0532715	0.0108383	0.174963	0.0493594	0.0982098	0.0941962	0.0482092	0.0474674	0.00991138	0.0633163	0.00777357	0	0	0	0
2.80274e-06	0.00018093	7.23593e-05	46.6392	112966	O15084	ANKRD28	Homo sapiens	Serine/threonine-protein phosphatase 6 regulatory ankyrin repeat subunit A	3	3	3	0.329245	13.3495	0.0266806	8.10663e-12	0.000325644	4.8747e-06	0.000452896	4.06325e-05	0.00166686	3.92617e-29	5.50722e-14	6.7359e-15	1.81738e-06	0.00102888	0.0257461	0.000266074	0.00047317	0.038466	0.00031582	0.00218737	0.00809757	0.0171938	0.00562455	0.00691603	0.0113436	0.0165152	0.000857541	0.00131173	1.91615e-05	0.000410998	0.000534047	8.26527e-19	0.000536311	0.0011044	2	3	3	2
0.20904	0.215616	0.291001	24.5862	210816	Q8N7Z5	ANKRD31	Homo sapiens	Ankyrin repeat domain-containing protein 31	0	0	0	NaN	NaN	0.14036	0.000831629	0.00235725	0.00765733	0.0190768	0.0755769	0.050996	0.0320575	0.0487953	0.0900558	0.0502006	0.102729	0.0968351	0.0533226	0.00469186	0.0615282	0.00787945	0.0937253	0.0887669	0.0902744	0.11895	0.127701	0.175119	0.205338	0.107861	0.0541944	0.0901844	0.0853671	0.0382957	0.0678251	0.0964355	0.0862863	0	0	0	0
0.18447	0.187824	0.280153	25.3956	214500.24;199748.11	A6QL64;Q5JPF3	ANKRD36;ANKRD36C	Homo sapiens	Ankyrin repeat domain-containing protein 36A;Ankyrin repeat domain-containing protein 36C	0	0	0	NaN	NaN	0.157913	0.0785293	0.00693585	0.0607625	0.0518596	0.0811312	0.0788522	0.0898333	0.0782034	0.000588643	0.0255467	0.102105	0.112249	0.120295	0.119264	0.126146	0.0992061	0.0836017	0.131693	0.12615	0.141166	0.12573	0.0915588	0.114217	0.0305492	0.0990915	0.120285	0.102283	0.0603703	0.0687012	0.0298241	0.00619012	0	0	0	0
8.90264e-19	0	1.16291e-15	56.6639	107603	Q8N8A2	ANKRD44	Homo sapiens	Serine/threonine-protein phosphatase 6 regulatory ankyrin repeat subunit B	47	47	68	0.0572238	16.5305	5.49748e-20	1.94013e-33	1.08837e-27	9.17105e-56	2.35111e-45	6.12318e-16	1.77217e-44	1.4559e-53	1.42961e-45	3.43198e-23	2.00679e-20	5.79558e-29	0.000111954	1.27115e-05	9.87961e-05	2.7808e-05	4.96322e-12	1.42377e-39	6.12494e-09	1.25014e-25	1.22615e-16	1.01966e-13	5.81114e-08	1.39744e-29	1.41158e-27	8.8367e-06	5.93541e-11	6.60875e-18	1.23206e-09	1.01872e-22	4.46088e-09	3.69801e-07	37	43	41	44
2.04796e-06	0.00018093	6.0238e-05	46.8052	32505.5	Q6NXT1	ANKRD54	Homo sapiens	Ankyrin repeat domain-containing protein 54	1	1	1	0.250481	13.1679	9.20159e-05	0.000381596	0.0111286	0.00142505	0.00201939	3.40152e-06	0.00103656	8.32077e-12	1.25318e-06	0.000399143	0.0723708	0.00653292	0.000350306	0.0883602	0.105637	0.106999	0.00132948	0.0680138	0.115719	0.0517732	0.136203	0.149464	0.139673	0.00174119	1.1199e-09	6.43174e-05	0.00133949	0.000449919	0.00026256	7.61645e-05	0.000142154	1.27887e-05	1	1	1	1
1.01892e-10	0	4.21306e-08	50.904	123108	Q92625	ANKS1A	Homo sapiens	Ankyrin repeat and SAM domain-containing protein 1A	2	2	2	1.38056	12.5296	0.145025	0.0692557	0.0576305	0.0741684	0.000498436	0.00396804	0.00159821	0.00266036	5.95907e-07	0.0221115	0.00280945	0.0827969	0.0918297	0.0246127	0.0795572	0.000444902	0.0243617	0.0101817	0.0632023	0.114312	0.0088921	0.0413697	0.0164047	0.169826	0.0730876	0.0465081	0.0167386	0.000460912	0.011366	0.0508765	0.118692	0.0118778	0	0	0	0
0.00186262	0.00273832	0.00318695	41.4186	138066	Q7Z6G8	ANKS1B	Homo sapiens	Ankyrin repeat and sterile alpha motif domain-containing protein 1B	1	1	2	0.30363	15.3998	0.000757559	0.0022799	0.00181277	8.78558e-05	1.69719e-05	0.000225494	0.00154294	4.38278e-22	8.05814e-21	4.00788e-05	0.00439853	0.00215437	0.000425358	0.00177306	0.00172252	0.00805506	0.000345702	0.000646528	0.000191027	0.000429741	0.00283407	0.00142783	0.000474004	0.0321668	0.00160279	0.00434879	0.00112776	0.00417701	0.000391774	0.00192132	0.00193893	0.00171917	1	1	1	1
2.47852e-17	0	3.02311e-14	55.6977	80926.8	Q9H8Y5	ANKZF1	Homo sapiens	tRNA endonuclease ANKZF1	9	9	9	0.157219	14.0824	1.76258e-15	3.94343e-15	1.08358e-16	3.45619e-29	4.33862e-34	7.74929e-08	6.76694e-14	4.61414e-24	4.51278e-34	2.75964e-18	9.16248e-23	8.55194e-12	0.000230296	6.35975e-05	0.000148697	0.000119109	1.32162e-07	3.70603e-16	0.000201737	2.3279e-12	2.58568e-10	9.29856e-05	0.000199539	5.94115e-12	8.98732e-14	0.000107294	3.53048e-05	9.26987e-12	9.64085e-08	1.48463e-25	2.72313e-05	1.46869e-05	5	5	8	9
1.82056e-18	0	2.31691e-15	56.4591	106165	Q4KMQ2	ANO6	Homo sapiens	Anoctamin-6	12	12	13	0.146676	14.5018	4.78697e-05	1.00825e-28	1.63438e-21	1.55561e-28	9.82253e-39	2.87169e-09	4.33764e-14	2.82794e-33	6.05758e-47	1.8981e-30	1.13055e-14	3.60496e-24	0.000111954	2.2689e-05	9.87961e-05	3.75353e-05	5.69645e-17	2.42487e-31	9.21533e-06	6.53278e-10	4.87492e-26	1e-12	2.82733e-05	0.000487446	5.47381e-30	3.7262e-05	2.61512e-11	1.18143e-09	1.67899e-06	1.34907e-14	8.26455e-07	3.66315e-05	11	12	12	12
4.20283e-15	0	4.9809e-12	54.1482	28585.4	P39687	ANP32A	Homo sapiens	Acidic leucine-rich nuclear phosphoprotein 32 family member A	12	12	17	0.0987757	19.7983	6.25974e-13	1.41097e-25	6.85086e-25	1.52282e-26	1.55975e-45	5.18549e-07	1.83036e-13	8.13683e-38	2.2324e-41	9.43385e-19	5.56602e-07	5.86444e-26	0.00012373	4.83543e-05	0.000137213	4.08875e-05	3.30469e-15	2.29793e-27	9.67776e-05	3.77719e-12	5.87285e-06	1.70316e-26	1.20135e-07	2.79028e-18	2.53179e-16	7.19344e-05	1.60754e-05	9.17605e-08	1.03946e-05	9.30314e-07	9.21456e-06	6.8459e-06	10	11	11	11
3.26316e-09	0	6.97958e-07	49.6459	28787.7	Q92688	ANP32B	Homo sapiens	Acidic leucine-rich nuclear phosphoprotein 32 family member B	6	7	10	0.112334	18.8549	3.40242e-06	2.9423e-12	9.23691e-13	4.49478e-18	1.25412e-10	1.3201e-07	5.15794e-21	6.82474e-34	1.1263e-18	8.46044e-12	1.63197e-14	9.18859e-10	0.000232157	0.000133387	0.000176292	5.39769e-05	5.68575e-05	1.12487e-19	2.21849e-05	1.50766e-19	6.89961e-05	2.74302e-12	0.000185155	1.18338e-18	1.6935e-15	3.50042e-05	3.84729e-05	0.000146274	7.35955e-05	8.72433e-07	9.69989e-05	1.14034e-05	6	6	6	6
8.85596e-17	0	1.07841e-13	55.3191	30692.5	Q9BTT0	ANP32E	Homo sapiens	Acidic leucine-rich nuclear phosphoprotein 32 family member E	9	9	13	0.0671752	19.2338	1.15088e-06	1.10312e-28	1.45975e-22	2.54365e-35	1.80049e-22	5.27746e-05	6.35363e-09	1.09744e-30	4.21178e-38	1.34519e-18	4.09486e-11	2.50999e-18	0.000224006	0.000132244	0.000101407	4.12823e-05	3.55748e-06	9.95268e-25	6.68579e-05	4.55938e-16	1.61843e-06	1.66608e-10	4.89719e-08	3.02578e-28	3.85828e-29	0.000115063	1.53246e-05	5.54462e-10	7.62874e-07	9.93498e-16	2.20718e-06	2.78925e-05	9	9	9	9
3.60105e-22	0	1.1013e-18	58.7935	53666.2	P58335	ANTXR2	Homo sapiens	Anthrax toxin receptor 2	9	9	10	0.279993	14.5731	1.31121e-07	4.49752e-42	6.30578e-26	8.15649e-33	7.8935e-24	1.17269e-20	2.6818e-09	2.06654e-51	8.80627e-51	6.23088e-21	5.72457e-14	9.60802e-17	0.000232157	6.19568e-05	0.000114044	0.000114431	3.62169e-05	1.94422e-14	2.52086e-05	1.95737e-09	2.52911e-15	0.000131364	0.000370654	1.79393e-15	1.1428e-19	3.95761e-05	2.97765e-05	6.2711e-11	3.36569e-06	2.47756e-27	2.0427e-05	4.067e-06	5	7	5	7
1.28295e-19	0	1.87158e-16	57.2103	38714.2	P04083	ANXA1	Homo sapiens	Annexin A1	30	33	57	0.187699	21.4429	5.2319e-11	8.56863e-43	6.32701e-30	1.24005e-34	2.51751e-29	1.07527e-10	8.71465e-27	3.2125e-41	2.21918e-46	9.63567e-30	2.10212e-23	1.1533e-23	0.000134148	2.55324e-05	9.87961e-05	3.00683e-05	8.61601e-20	3.22484e-34	1.75784e-07	3.06726e-22	1.26778e-14	7.14471e-25	5.56167e-20	9.94122e-43	1.68342e-31	3.82236e-05	7.58433e-07	3.66539e-15	7.49156e-08	6.61691e-16	1.53713e-07	1.14282e-05	30	30	30	30
3.757e-21	0	7.93026e-18	58.1746	54389.7	P50995	ANXA11	Homo sapiens	Annexin A11	25	27	43	0.132234	18.9194	1.28876e-12	3.84689e-43	4.03304e-25	8.94513e-37	9.6684e-48	3.63232e-07	9.28555e-19	1.3253e-38	3.29458e-39	5.18089e-43	8.84005e-17	2.01539e-23	0.000111954	1.51541e-06	9.87961e-05	3.00683e-05	1.52464e-08	3.644e-32	6.92146e-09	1.70979e-19	3.1176e-14	3.95452e-11	1.27951e-05	9.6342e-19	2.45378e-30	3.5709e-05	4.6598e-07	2.87641e-09	1.6943e-07	6.60621e-15	2.82503e-08	5.31309e-06	25	25	25	25
8.28973e-19	0	1.08611e-15	56.6843	38604	P07355	ANXA2	Homo sapiens	Annexin A2	35	38	56	0.256504	21.1027	3.08295e-25	3.94111e-32	2.64179e-21	3.49093e-25	7.6807e-25	1.76024e-10	5.30682e-22	2.65204e-39	5.83175e-55	1.1388e-24	8.05831e-15	4.48192e-25	0.000111954	5.34142e-06	0.000105343	3.00683e-05	5.09572e-09	1.37776e-21	9.55225e-08	8.24103e-14	1.46643e-10	9.67961e-12	2.6237e-08	2.01681e-21	1.80089e-41	2.39174e-05	1.2872e-05	8.4168e-16	1.81572e-06	1.98977e-20	1.45257e-09	9.54633e-08	35	35	35	35
1.04043e-14	0	1.1985e-11	53.869	35882.7	P09525	ANXA4	Homo sapiens	Annexin A4	22	22	29	0.19008	17.1659	2.02606e-07	7.0256e-25	1.75287e-29	1.97251e-29	4.17565e-40	1.23719e-07	2.54818e-28	1.07014e-43	8.63911e-49	4.32905e-21	4.05887e-14	4.15606e-22	0.000136203	5.11945e-05	0.000109084	4.07673e-05	1.46289e-08	2.52186e-48	4.29862e-08	2.61209e-21	7.34171e-14	2.90964e-15	6.45015e-08	2.44497e-34	9.09118e-20	5.228e-05	2.30068e-07	1.54857e-14	7.26552e-09	2.05351e-21	2.43115e-07	1.02945e-05	21	21	21	22
2.10267e-14	0	2.34825e-11	53.6512	35936.8	P08758	ANXA5	Homo sapiens	Annexin A5	30	33	49	0.208155	20.3323	3.84687e-15	8.74069e-30	1.42707e-21	6.23663e-32	1.40294e-25	9.76441e-14	1.18096e-13	1.15284e-42	1.40147e-57	8.00122e-19	4.3691e-12	8.3713e-19	0.000111954	2.4213e-06	9.87961e-05	2.92114e-05	3.17616e-09	8.42546e-35	1.40792e-05	4.11484e-21	1.86155e-21	1.73596e-10	4.45085e-06	6.6583e-18	4.55601e-26	3.74119e-05	1.11322e-13	1.28108e-19	2.96292e-06	4.3946e-16	2.85884e-08	1.23199e-05	27	29	29	29
7.33835e-18	0	9.04979e-15	56.0552	75873.3	P08133	ANXA6	Homo sapiens	Annexin A6	61	75	114	0.187325	22.2233	2.29336e-10	2.41869e-31	5.31736e-28	1.36043e-36	2.79933e-46	5.72944e-14	2.69321e-28	7.23343e-57	2.14025e-46	2.46598e-18	2.66747e-15	3.65747e-38	0.000111954	2.51046e-05	9.87961e-05	3.00683e-05	5.88395e-12	2.13399e-52	2.59162e-06	8.39533e-15	1.14417e-14	1.70578e-13	1.64877e-14	2.17641e-17	7.18381e-27	1.43906e-05	1.21084e-05	5.02675e-16	8.80445e-10	2.23393e-23	4.50122e-08	1.91854e-06	57	59	58	61
1.72369e-17	0	2.10668e-14	55.8048	52739.2	P20073	ANXA7	Homo sapiens	Annexin A7	23	25	33	0.0980695	18.8572	3.31936e-10	7.11284e-41	3.85351e-18	9.54914e-44	2.23576e-26	6.95894e-06	3.08429e-16	4.65543e-51	2.89051e-38	6.00348e-38	2.54019e-13	6.12365e-17	0.000114842	4.90076e-05	0.000108688	3.00683e-05	2.35701e-09	7.61646e-26	1.4353e-05	5.54751e-21	1.60428e-13	1.31315e-19	0.000121192	4.92961e-11	1.3418e-20	5.53577e-05	6.18166e-06	5.11971e-09	6.81191e-10	1.62272e-15	2.8129e-06	7.54147e-07	23	22	23	23
0.00123792	0.00137646	0.00215611	41.9701	65104.5	P28039	AOAH	Homo sapiens	Acyloxyacyl hydrolase	1	1	1	0.315504	12.5647	0.0717084	0.0208033	0.00363441	0.00479036	0.00129657	0.00386426	0.0284234	0.0134622	0.031815	0.00175805	0.111558	0.00654538	0.0190658	0.0526188	0.0152947	0.0478354	0.0128518	0.00554067	0.0516327	0.00386029	0.0199447	0.0168807	0.00380311	0.194416	0.0105056	0.00223639	0.0180836	0.00284887	0.00208299	0.021345	0.00371621	0.0110715	0	0	1	1
3.19157e-17	0	3.88933e-14	55.6229	104607	Q10567	AP1B1	Homo sapiens	AP-1 complex subunit beta-1	25	26	31	0.0709363	16.3038	2.23341e-09	3.8728e-32	4.61436e-31	5.19069e-51	4.964e-51	1.69325e-14	8.65615e-46	3.37046e-42	5.29636e-46	2.43824e-22	7.05723e-14	1.17569e-29	0.000112263	2.62748e-05	9.87961e-05	3.02421e-05	3.51934e-10	9.73682e-31	2.8372e-07	6.67651e-17	4.82466e-25	9.63974e-13	3.69036e-05	9.17029e-31	4.8488e-30	1.40316e-05	1.99212e-06	6.96664e-16	2.11658e-13	1.74109e-25	1.79183e-08	1.37805e-07	25	25	24	24
3.55314e-17	0	4.32877e-14	55.5911	91351.4	O43747	AP1G1	Homo sapiens	AP-1 complex subunit gamma-1	29	30	36	0.0912226	16.5102	1.45786e-10	3.04348e-30	4.06217e-26	7.73194e-51	2.5014e-52	1.04459e-09	1.05702e-45	4.39521e-52	4.37974e-39	1.61983e-27	1.03946e-15	1.27608e-14	0.000111954	2.64586e-05	9.87961e-05	1.36769e-05	4.67721e-14	1.44313e-49	1.84762e-10	3.37988e-21	2.45451e-19	4.81052e-13	2.41202e-16	1.45643e-26	2.97054e-31	3.56025e-05	1.81613e-08	2.35365e-12	8.72723e-10	1.86354e-21	8.45972e-11	1.56717e-07	25	27	27	26
1.64859e-16	0	2.00862e-13	55.1328	87116.6	O75843	AP1G2	Homo sapiens	AP-1 complex subunit gamma-like 2	26	26	29	0.134456	16.0782	5.37063e-12	4.42793e-33	4.6939e-23	1.63932e-37	7.19402e-32	8.80531e-11	5.81436e-26	6.64122e-36	1.02769e-50	3.17308e-30	2.31429e-16	2.88008e-25	0.000112263	2.46875e-05	0.000108688	5.02169e-05	1.95099e-07	4.68127e-23	1.63966e-05	5.15971e-15	7.86993e-12	1.21113e-12	7.90169e-05	1.41879e-13	1.61232e-20	1.64126e-06	2.8635e-10	2.63859e-19	2.0886e-10	2.5679e-26	5.26753e-09	1.8987e-07	19	23	24	25
3.28425e-16	0	4.00152e-13	54.9251	48586.9	Q9BXS5	AP1M1	Homo sapiens	AP-1 complex subunit mu-1	24	24	33	0.0700616	17.1739	8.77236e-11	1.34142e-42	1.4884e-24	1.65239e-48	4.61696e-39	1.09757e-15	2.22998e-22	2.67748e-35	8.02035e-42	1.91329e-22	2.15697e-11	1.6558e-43	0.000112263	3.30344e-05	9.87961e-05	3.00372e-05	6.56416e-15	6.48232e-49	2.1426e-06	1.4684e-20	7.85915e-10	1.84209e-13	2.81406e-12	1.07479e-24	5.33496e-34	3.24406e-05	7.45916e-07	1.23195e-10	1.12338e-05	1.99745e-18	2.23137e-06	1.73135e-06	21	23	23	23
1.25008e-14	0	1.42954e-11	53.8122	18733	P61966	AP1S1	Homo sapiens	AP-1 complex subunit sigma-1A	5	5	5	0.179875	14.7732	0.000144112	2.18427e-29	1.68743e-31	3.06817e-30	2.81373e-32	3.48004e-06	1.90856e-13	4.32985e-20	6.84933e-43	2.84168e-17	1.3675e-06	1.18904e-17	0.000154694	4.03585e-05	9.97101e-05	2.45075e-05	8.78622e-07	1.91365e-07	0.000887623	2.59714e-12	1.90082e-16	8.31661e-05	0.000385339	1.12899e-10	4.05475e-30	6.07072e-05	5.47268e-06	1.53957e-05	2.43856e-05	5.92473e-08	7.2721e-07	2.96143e-05	4	5	5	5
2.00894e-20	0	3.45951e-17	57.7217	18614.7	P56377	AP1S2	Homo sapiens	AP-1 complex subunit sigma-2	7	7	8	0.123642	15.3106	4.93061e-05	1.2948e-24	9.60735e-14	3.00666e-23	1.4812e-53	4.21211e-10	5.09842e-12	1.00632e-24	2.60615e-39	3.08008e-26	1.24452e-30	1.36732e-12	0.000112263	2.88901e-05	0.000104474	7.78742e-05	1.32886e-05	2.19701e-30	0.000704643	4.18433e-17	1.43971e-09	1.0194e-05	2.8982e-06	5.51025e-18	3.39959e-36	3.59757e-05	1.60561e-05	3.84105e-05	8.05924e-07	3.16831e-21	1.93129e-10	1.723e-06	6	7	7	7
1.61449e-18	0	2.06263e-15	56.4936	107546	O95782	AP2A1	Homo sapiens	AP-2 complex subunit alpha-1	44	44	55	0.0767359	18.0332	1.53418e-22	3.3308e-38	4.4031e-18	1.39322e-35	2.74311e-54	7.4878e-13	1.06033e-28	2.57825e-60	3.65629e-58	1.18314e-28	2.34394e-20	3.589e-23	0.000111954	8.50432e-07	9.87961e-05	3.00683e-05	3.10224e-18	5.793e-41	2.98099e-07	1.55612e-24	3.38671e-20	1.1932e-32	5.0387e-14	6.91902e-26	2.73158e-32	2.23773e-05	1.66066e-10	2.98399e-17	1.50385e-07	4.38249e-27	1.00475e-07	1.18192e-05	38	42	41	42
3.79878e-16	0	4.62748e-13	54.8811	103960	O94973	AP2A2	Homo sapiens	AP-2 complex subunit alpha-2	29	29	41	0.0817951	16.1007	3.50572e-14	1.46955e-44	3.3495e-26	1.68119e-46	1.13075e-44	5.13883e-18	3.31268e-29	5.05299e-53	4.61252e-54	3.85558e-21	5.05997e-23	1.05747e-28	0.000119865	1.86928e-06	9.87961e-05	3.00683e-05	3.8065e-17	3.34262e-38	3.96996e-06	8.86144e-21	7.97866e-09	1.02881e-10	9.8331e-09	1.52581e-29	1.10623e-37	3.96275e-05	5.57639e-08	1.6362e-23	4.94689e-14	2.07266e-20	3.74196e-07	9.02882e-06	26	27	28	26
6.30761e-20	0	9.73459e-17	57.4074	104553	P63010	AP2B1	Homo sapiens	AP-2 complex subunit beta	49	51	70	0.0630877	17.7405	1.41372e-17	5.77128e-38	1.63685e-33	8.06813e-57	7.13707e-45	1.35522e-25	2.854e-34	1.44411e-45	3.32414e-51	5.22878e-29	1.34825e-16	5.76622e-41	0.000111954	2.26547e-07	9.87961e-05	2.67183e-05	1.40828e-22	2.51636e-34	4.4738e-12	4.03483e-26	6.37564e-14	2.0994e-14	1.11014e-06	5.01396e-30	1.28308e-36	3.7262e-05	2.17703e-07	3.10987e-18	1.25538e-14	3.18362e-23	7.71568e-09	3.65666e-07	45	47	45	48
8.42201e-14	0	8.63073e-11	53.219	49654.7	Q96CW1	AP2M1	Homo sapiens	AP-2 complex subunit mu	24	24	32	0.0809974	17.9511	3.90465e-09	4.62875e-22	8.90166e-27	4.97791e-46	2.22928e-38	6.41116e-11	3.49545e-22	1.78653e-42	2.34117e-34	7.62399e-19	7.35041e-18	3.18436e-26	0.000196506	4.27969e-05	0.000107928	3.75407e-05	3.72228e-13	2.46689e-41	1.34446e-05	6.91775e-16	6.43125e-16	2.60084e-11	3.80568e-07	6.85611e-37	3.84109e-25	3.97373e-05	1.1169e-06	3.76104e-16	2.36344e-06	6.11276e-10	5.12007e-07	1.45016e-05	22	23	23	21
2.35281e-19	0	3.29375e-16	57.0406	17017.7	P53680	AP2S1	Homo sapiens	AP-2 complex subunit sigma	6	6	10	0.100559	15.5877	2.34666e-06	7.41184e-22	3.66456e-22	1.29045e-38	3.87512e-41	6.12612e-09	1.89631e-25	2.53152e-30	1.83093e-44	9.94697e-20	3.06287e-10	2.41262e-10	0.000131227	2.83935e-05	9.87961e-05	3.51303e-05	3.95842e-08	4.61519e-23	4.69877e-09	1.49255e-21	5.98508e-06	5.87554e-09	6.76352e-05	4.66145e-20	1.16643e-22	8.2669e-05	4.01929e-06	1.58666e-08	7.03784e-06	5.89122e-22	1.39245e-17	1.21554e-05	6	6	6	6
5.00142e-22	0	1.44346e-18	58.7078	121320	O00203	AP3B1	Homo sapiens	AP-3 complex subunit beta-1	46	46	56	0.124292	16.133	7.31162e-13	8.12393e-33	2.59608e-28	1.12708e-54	1.48619e-51	2.07495e-10	1.40583e-45	4.38422e-59	2.10232e-58	3.01443e-41	1.50303e-26	2.65263e-29	0.000111954	6.36942e-07	9.87961e-05	2.74323e-05	2.40629e-15	3.07729e-34	8.68656e-06	6.37909e-17	2.16712e-23	2.92366e-24	8.53392e-05	1.30841e-26	2.12757e-25	4.87285e-08	1.62662e-08	9.28755e-14	3.93901e-09	8.12238e-24	7.003e-10	5.80979e-12	41	42	43	44
1.30172e-17	0	1.59452e-14	55.8874	130158	O14617	AP3D1	Homo sapiens	AP-3 complex subunit delta-1	36	36	45	0.115818	15.7527	2.53953e-08	6.96144e-47	4.37058e-26	7.58747e-46	1.26707e-40	4.18958e-18	1.75822e-30	5.91463e-44	8.0808e-51	5.35453e-19	1.23186e-23	6.95009e-27	0.000151866	2.10769e-05	9.99679e-05	1.11402e-05	1.44498e-20	1.46907e-26	3.39688e-06	2.21123e-23	2.39873e-19	1.11695e-20	2.62803e-11	1.38956e-28	3.23632e-29	2.63025e-05	2.81993e-12	1.15906e-18	8.0194e-07	3.60091e-26	8.53734e-09	3.47497e-06	31	31	33	34
3.23953e-14	0	3.53503e-11	53.517	46939.2	Q9Y2T2	AP3M1	Homo sapiens	AP-3 complex subunit mu-1	13	13	15	0.121249	15.466	2.4653e-12	2.8779e-36	5.06207e-21	1.1767e-35	2.8996e-35	2.05268e-05	1.65572e-21	1.71172e-35	3.05722e-41	9.17654e-19	1.16842e-12	4.68356e-14	0.000144847	1.5102e-05	0.000120434	3.00683e-05	6.49354e-05	2.88512e-47	2.33737e-06	3.86035e-23	1.46214e-10	1.82949e-20	1.67945e-05	2.39963e-27	2.3598e-13	0.000125913	6.49841e-07	2.51475e-13	7.8741e-06	1.17707e-19	9.54061e-09	1.93102e-05	12	13	12	13
8.22196e-15	0	9.55265e-12	53.9416	46977.3	P53677	AP3M2	Homo sapiens	AP-3 complex subunit mu-2	7	7	8	0.168358	13.706	0.000212693	1.45883e-26	4.77318e-14	1.13922e-11	3.75436e-08	0.000223137	4.42036e-13	6.38794e-17	2.6283e-40	9.9921e-14	8.69647e-08	2.32352e-05	0.000232073	0.000996739	0.000185443	0.000412531	0.000391106	2.06798e-15	0.000256709	0.00313398	1.70193e-08	8.36555e-05	1.53239e-05	2.07668e-07	1.22352e-15	4.05326e-05	4.89394e-06	1.10661e-07	2.22259e-05	2.58928e-10	5.72176e-05	4.46579e-06	5	5	6	7
5.68503e-20	0	8.85296e-17	57.4361	21732.1	Q92572	AP3S1	Homo sapiens	AP-3 complex subunit sigma-1	9	9	10	0.0875451	15.797	2.38443e-12	3.66832e-29	8.41761e-13	5.55239e-19	4.78095e-26	0.000141545	4.81196e-20	3.15608e-28	7.00528e-18	1.31763e-24	1.80477e-10	9.8136e-19	0.000162886	6.42747e-05	0.000104474	3.00683e-05	9.00605e-06	1.7564e-23	7.95806e-05	4.4983e-12	6.1431e-07	1.93938e-11	2.78172e-11	2.26981e-23	7.84416e-23	4.05289e-05	2.54084e-05	6.70444e-06	3.4997e-07	6.30778e-14	6.98419e-05	2.78925e-05	7	7	6	7
0.00038469	0.000696258	0.000879329	43.2451	83259.5	Q9Y6B7	AP4B1	Homo sapiens	AP-4 complex subunit beta-1	2	2	2	0.365084	13.5757	0.07354	0.00344393	0.00962564	2.33578e-29	8.36459e-08	0.0106539	0.0703015	0.00672432	0.00178968	0.0508699	0.0066265	0.0521482	0.0257685	0.0425434	0.0377346	0.0961194	0.0108165	0.122784	0.015051	0.0125365	0.0687582	0.0505585	0.0158629	0.0633832	0.00882369	0.00958769	0.054189	0.028239	0.00992202	0.0245108	0.0228499	0.0122293	0	1	1	2
0.000726983	0.0010377	0.00137013	42.596	49977	O00189	AP4M1	Homo sapiens	AP-4 complex subunit mu-1	1	1	1	1.2648	11.8583	0.160258	0.00115954	0.0480017	0.0579123	0.00593067	0.000107379	0.00778521	0.0957118	0.00136085	0.094594	0.110039	0.0940972	0.102261	0.0685902	0.147883	0.125847	0.0446453	0.103754	0.0293134	6.34355e-07	0.00123428	0.0740829	0.0348376	0.209302	0.00517533	0.126467	0.115365	2.98747e-07	0.113338	0.110761	0.1182	0.0161074	0	1	0	0
1.79596e-11	0	9.8351e-09	51.4939	17004.8	Q9Y587	AP4S1	Homo sapiens	AP-4 complex subunit sigma-1	1	1	1	0.171791	15.2116	3.09711e-05	7.31604e-08	1.23926e-11	3.5004e-32	1.43762e-12	0.000104661	1.16159e-07	1.89146e-14	1.92143e-20	8.81105e-06	1.02295e-09	3.47308e-11	0.000232157	0.00421708	0.00791318	0.000374324	0.000513148	8.43075e-05	0.000364374	0.00159515	0.000931847	0.00346531	0.00319633	0.00328364	1.01776e-23	9.29069e-05	1.11873e-05	2.03403e-06	0.000235909	2.2904e-20	9.11732e-05	2.18597e-05	1	1	1	1
1.68759e-08	0	2.45894e-06	48.9987	93949.4	Q2VPB7	AP5B1	Homo sapiens	AP-5 complex subunit beta-1	3	3	3	0.358906	12.379	0.160084	3.97925e-21	3.5897e-27	1.23174e-16	2.42035e-07	4.60935e-06	9.0363e-08	8.81307e-13	1.50332e-19	3.03669e-11	1.9244e-05	4.67606e-17	0.00322687	0.0136205	0.00460001	0.000108332	0.00076007	0.00988699	0.0511659	0.0830723	0.155174	0.145842	0.151533	0.205782	3.32321e-17	0.000204247	0.000284986	0.00222239	0.000363235	0.000175323	3.62533e-05	6.26691e-05	0	2	2	1
0.00234135	0.00324232	0.00401516	41.0748	54766.9	Q9H0R1	AP5M1	Homo sapiens	AP-5 complex subunit mu-1	1	1	1	0.3635	12.8589	0.0244581	0.0148424	0.00665649	0.0248372	0.0751638	0.0595806	0.0170389	0.0307955	0.0113192	0.0633715	0.00263887	0.000299341	0.000175532	0.00297648	0.0223846	0.000461373	0.00159817	0.0109435	0.00850026	0.0600478	0.0243474	0.0114161	0.0262432	0.209559	0.110259	0.0937235	0.0900659	0.103088	0.0764438	0.104613	0.069812	0.0730368	1	1	1	0
0.000695627	0.000866852	0.00132399	42.6441	22522	Q9NUS5	AP5S1	Homo sapiens	AP-5 complex subunit sigma-1	3	3	3	0.264107	12.6477	0.000720611	0.00232988	1.50255e-15	3.76613e-09	0.0016729	0.00330665	2.11719e-05	0.000799201	1.63057e-07	0.000504047	0.0179071	0.00156002	0.00211576	0.00110777	0.000113706	0.0123387	0.0025952	0.0846273	0.0735137	0.0547525	0.000843772	0.0108005	0.0260689	0.185564	0.00331965	0.00350281	0.0003167	0.0018309	0.000373182	0.00792297	0.00275051	0.000868057	2	2	3	3
2.22961e-14	0	2.48268e-11	53.6331	88605.2	O43299	AP5Z1	Homo sapiens	AP-5 complex subunit zeta-1	3	3	3	0.251203	13.1261	0.0192389	0.00342724	3.54033e-12	0.000124689	0.00199701	0.000347445	5.93634e-06	4.59548e-05	6.3046e-17	0.000475903	2.67034e-05	0.000254702	0.00341135	0.0833683	0.0633821	0.0218655	0.00364861	0.00227828	0.000488207	4.93398e-12	1.66441e-22	0.000421394	0.0382863	0.1754	0.00120966	0.00179527	0.000613532	0.000250478	0.00074171	4.49438e-13	0.00221109	0.000525734	2	2	3	3
5.99486e-16	0	7.2927e-13	54.7429	141840	O14727	APAF1	Homo sapiens	Apoptotic protease-activating factor 1	12	12	13	0.20664	13.7203	7.96936e-21	2.58418e-32	2.34726e-19	2.58909e-41	1.98574e-46	3.69774e-06	3.05546e-28	3.45635e-42	9.36562e-38	4.97923e-22	4.10154e-16	1.69359e-12	0.000111954	3.60783e-05	0.000134304	3.13674e-05	1.52301e-05	7.12822e-37	0.000254415	1.76083e-22	0.000395361	0.000261154	0.000227993	3.70123e-10	6.25951e-18	2.25378e-05	1.00185e-14	8.72181e-07	2.65014e-12	1.97909e-18	1.2146e-05	4.09709e-06	7	9	10	8
2.61358e-05	0.000356824	0.000240148	45.3288	82512.1	Q99767	APBA2	Homo sapiens	Amyloid-beta A4 precursor protein-binding family A member 2	2	2	2	0.590473	13.4902	0.0671132	4.3462e-08	0.00313664	0.00253635	3.76342e-05	0.000205483	0.0411391	0.00800496	5.23287e-35	1.07301e-05	0.00333534	0.0271093	0.00392741	0.000243714	0.0558274	0.00922317	0.00278168	0.00535439	0.00136008	0.103242	0.0466536	0.0668169	0.0816953	0.00663814	7.2914e-17	0.00152506	0.000249311	0.00526062	0.0436003	5.63444e-05	0.000433497	0.00481783	0	2	2	2
2.03489e-11	0	1.09318e-08	51.4522	77244.2	O00213	APBB1	Homo sapiens	Amyloid beta precursor protein binding family B member 1	8	8	8	0.26234	13.6092	3.92923e-09	4.1302e-28	7.42925e-14	9.18986e-29	6.14278e-33	0.000251742	1.26513e-20	2.43033e-15	3.88519e-51	6.02284e-10	0.000816122	3.55795e-09	0.000218005	4.08258e-05	9.87961e-05	2.09024e-05	0.000146845	1.02734e-20	0.00119602	6.10003e-21	1.62856e-13	1.17839e-08	0.000332221	1.2834e-22	1.73014e-06	0.000110051	6.57864e-05	0.000256618	0.0022186	0.00151308	0.00149077	0.00103838	5	8	7	6
1.16595e-16	0	1.42014e-13	55.2368	73182.7	Q7Z5R6	APBB1IP	Homo sapiens	Amyloid beta A4 precursor protein-binding family B member 1-interacting protein	25	25	30	0.0634187	17.2914	3.32763e-13	2.17348e-32	1.02356e-24	1.0562e-41	4.91257e-44	9.98644e-20	1.20856e-17	3.94585e-41	1.06797e-60	1.00544e-36	9.76897e-20	2.4302e-23	0.000111954	1.56777e-08	9.87961e-05	3.00683e-05	1.53463e-10	8.05979e-32	2.78167e-07	1.48249e-17	6.55499e-25	2.78478e-12	5.44113e-14	4.15027e-30	9.2851e-31	3.60454e-05	2.94327e-06	3.03218e-14	1.95423e-07	3.72768e-27	2.66698e-10	1.3791e-05	22	24	24	25
0.232438	0.240825	0.307515	23.8621	52585.1	O95704	APBB3	Homo sapiens	Amyloid-beta A4 precursor protein-binding family B member 3	0	0	0	NaN	NaN	0.155418	0.0685313	0.0114244	0.000378256	0.0013796	0.0050192	0.0674329	0.0684056	0.0641005	0.0256437	0.093618	0.0957768	0.101427	0.118274	0.129407	0.12795	0.0984722	0.0798329	0.14263	0.115178	0.0952879	0.141424	0.158908	0.212932	0.105639	0.00191078	0.111048	0.0554066	0.0813108	0.00355148	0.104486	0.0761598	0	0	0	0
0.0254551	0.0276822	0.033412	34.9848	243949	O95996	APC2	Homo sapiens	Adenomatous polyposis coli protein 2	0	0	0	NaN	NaN	0.147979	0.075274	0.0694265	0.0214097	5.08158e-07	0.0148811	0.00506331	0.0577967	0.000602091	0.0478099	0.0410486	0.0521381	0.0664975	0.128497	0.140932	0.126117	0.0921255	0.105943	0.111779	0.0796492	0.049169	0.132673	0.14903	0.0154616	0.0825805	0.0283247	0.074767	0.0333945	0.0949445	0.105083	0.0351383	0.0505427	0	0	0	0
8.90282e-17	0	1.08413e-13	55.3175	81224.6	P13798	APEH	Homo sapiens	Acylamino-acid-releasing enzyme	26	27	31	0.0699096	17.6318	1.06819e-19	1.08158e-32	4.68386e-38	5.85865e-49	1.382e-56	3.49036e-24	4.2385e-26	2.93708e-27	7.04828e-44	1.08504e-28	9.00591e-16	5.69518e-20	0.000111954	4.25135e-05	9.87961e-05	2.69315e-05	1.1918e-07	4.75372e-31	1.06489e-05	1.4249e-25	6.36817e-12	5.86133e-20	3.60097e-12	3.63095e-33	1.05674e-23	3.74119e-05	1.65091e-07	2.16098e-19	1.35056e-08	2.23699e-16	2.63873e-07	1.92447e-05	23	24	25	25
2.68631e-16	0	3.27346e-13	54.9858	35554.5	P27695	APEX1	Homo sapiens	DNA-(apurinic or apyrimidinic site) endonuclease	30	30	44	0.0817445	19.3222	1.68218e-15	5.15678e-27	9.22471e-30	1.1967e-45	2.49633e-30	1.44393e-08	4.07745e-16	3.98302e-27	1.7876e-37	2.29549e-18	5.63014e-16	1.14292e-23	0.000120378	3.36696e-05	9.87961e-05	6.51174e-05	5.78123e-09	1.33545e-27	1.00087e-06	1.75055e-14	2.27451e-06	1.089e-17	1.04636e-05	6.65857e-24	5.56694e-27	6.02507e-05	1.97156e-08	3.444e-14	1.64905e-06	5.20513e-14	6.66243e-08	6.34215e-06	28	29	28	28
2.5403e-17	0	3.09814e-14	55.6904	59004.6	Q9BZZ5	API5	Homo sapiens	Apoptosis inhibitor 5	28	28	41	0.053384	18.0328	4.55493e-10	2.13697e-51	6.88767e-29	1.71664e-32	3.02496e-43	4.88833e-08	2.01036e-34	3.59945e-53	1.67265e-46	1.85854e-32	2.62189e-13	1.43582e-28	0.000161259	2.47509e-05	9.87961e-05	3.12003e-05	2.23885e-20	1.32622e-25	6.1764e-05	2.22644e-14	1.14241e-10	9.47031e-14	1.71276e-07	5.14537e-18	1.65749e-27	7.32814e-05	1.36865e-08	8.52932e-07	9.06893e-09	3.29963e-17	7.69191e-11	1.60613e-05	27	28	28	28
6.06811e-23	0	2.62714e-19	59.2527	27125.2	Q96GX9	APIP	Homo sapiens	Methylthioribulose-1-phosphate dehydratase	15	15	19	0.208013	15.7575	2.29009e-07	5.80629e-30	3.40045e-24	3.59051e-31	3.1915e-48	5.73116e-07	2.0436e-13	6.34132e-48	6.90585e-44	2.609e-28	1.57753e-16	5.76267e-31	0.000111954	2.15377e-05	9.87961e-05	3.13711e-05	2.841e-10	9.56856e-14	0.000100174	2.40584e-19	1.05686e-06	1.4434e-13	4.86233e-05	7.39198e-25	1.71366e-37	6.24047e-09	3.2153e-05	5.00607e-18	1.68345e-10	1.27532e-20	1.5742e-10	3.24447e-06	13	13	11	12
3.31144e-16	0	4.03461e-13	54.9226	46480.4	Q9HDC9	APMAP	Homo sapiens	Adipocyte plasma membrane-associated protein	27	28	37	0.0866726	18.8547	7.81507e-09	2.50369e-23	1.38534e-24	1.09887e-45	3.74209e-47	4.11408e-08	1.83357e-22	1.53167e-37	3.69032e-56	1.3308e-22	8.30142e-10	8.23005e-26	0.000136164	4.46888e-07	9.87961e-05	3.11556e-05	3.70355e-16	7.18641e-32	4.09497e-06	1.15248e-22	1.21424e-12	1.42025e-11	2.59579e-07	9.49727e-23	4.61398e-31	3.85145e-05	1.19626e-07	3.3035e-13	3.80167e-08	3.4716e-15	9.7451e-07	1.27523e-05	24	27	26	27
0.00147366	0.00223253	0.00253743	41.7436	30777.8	P02647	APOA1	Homo sapiens	Apolipoprotein A-I	2	2	2	0.458523	14.1291	0.0191551	0.00124825	0.037623	0.0031266	4.84825e-05	0.000375726	0.00431348	0.00748658	0.0506033	3.26066e-06	0.000658763	0.000301352	0.000232157	0.0569774	0.000208588	0.000711561	0.0175623	0.123668	0.0278678	0.0190235	0.107287	0.00920439	0.158397	0.196293	1.45044e-12	0.00313501	0.000358309	0.0548882	0.0536784	0.00495362	0.00968932	0.00899585	1	2	0	1
0.00071177	0.0010377	0.00134771	42.6191	515605	P04114	APOB	Homo sapiens	Apolipoprotein B-100	5	5	5	0.175866	15.4262	0.000728368	0.00189828	0.00067219	0.00221714	0.00215484	0.000961695	0.00310597	0.00354031	2.80491e-06	0.000603016	0.000199447	1.2691e-15	0.00021849	0.000336689	0.000210502	0.000147903	0.00295644	0.0457634	0.0322297	0.00551679	0.00272342	0.0163063	0.0135352	0.0217842	0.00110858	0.00184168	0.00833255	0.000762945	3.91355e-05	0.00273435	0.00271443	0.00051246	3	4	4	4
9.07003e-19	0	1.18386e-15	56.6586	22825.9	Q9NRW3	APOBEC3C	Homo sapiens	DNA dC->dU-editing enzyme APOBEC-3C	4	4	5	0.24141	15.9906	1.73342e-05	1.13408e-24	1.30639e-25	2.64672e-31	2.25984e-27	1.06148e-07	1.11647e-14	2.5491e-71	7.66729e-49	2.81006e-24	2.22846e-08	2.72352e-19	0.000232157	5.08688e-05	0.000102094	2.79635e-05	7.23435e-14	3.06977e-23	3.09572e-05	2.07682e-21	3.79379e-09	1.94253e-06	9.74644e-06	4.27328e-14	1.07273e-14	0.000199228	6.56573e-06	3.25639e-10	2.34053e-06	8.95445e-17	5.58737e-06	7.65682e-06	4	4	4	4
1.72126e-14	0	1.94093e-11	53.7133	46598.4	Q96AK3	APOBEC3D	Homo sapiens	DNA dC->dU-editing enzyme APOBEC-3D	3	3	4	0.556321	13.5923	0.000297779	1.11768e-32	3.42833e-16	1.35668e-14	5.64056e-08	3.7803e-07	1.21004e-13	2.31904e-24	1.52222e-16	1.4157e-21	1.5777e-19	1.19045e-18	0.000365726	0.00195492	0.000197198	0.000749367	0.000347249	0.00544226	0.00454195	0.0028433	8.74271e-17	0.00138282	0.000118725	1.30272e-12	3.50799e-16	3.24406e-05	1.00224e-08	8.48122e-10	1.13158e-06	7.47784e-08	0.00010059	3.35363e-06	2	3	3	3
1.48655e-12	0	1.14801e-09	52.3095	45020.2	Q8IUX4	APOBEC3F	Homo sapiens	DNA dC->dU-editing enzyme APOBEC-3F	6	6	8	0.177352	15.396	2.36534e-10	5.18433e-23	7.50147e-19	2.1216e-27	3.19506e-36	6.25664e-08	1.11673e-11	3.2599e-28	4.26968e-25	4.10364e-12	1.74302e-07	1.58166e-13	0.000148436	0.000203912	9.87961e-05	3.03305e-05	1.57529e-06	5.83245e-32	0.000348554	1.87619e-11	1.4594e-20	3.39495e-11	6.56021e-05	1.4685e-12	1.61729e-21	2.42199e-05	8.1706e-06	0.000245595	7.00382e-06	5.03863e-17	8.68211e-06	3.04499e-05	5	6	6	6
1.83841e-18	0	2.33891e-15	56.4563	46407.9	Q9HC16	APOBEC3G	Homo sapiens	DNA dC->dU-editing enzyme APOBEC-3G	13	14	17	0.325612	15.1433	1.37017e-08	7.73451e-23	6.48097e-23	1.4455e-50	3.8436e-38	4.09725e-08	3.29452e-16	9.05581e-39	6.79425e-31	5.55472e-12	7.09777e-20	4.25297e-14	0.000192366	3.29408e-05	0.000122969	8.23168e-05	8.61159e-21	1.00723e-35	3.30244e-06	1.26102e-16	3.7303e-13	8.53834e-05	1.3691e-06	2.3252e-13	6.74385e-41	3.5709e-05	5.58962e-14	3.54958e-10	1.07402e-10	7.34198e-23	2.30073e-14	2.64195e-10	12	11	13	12
6.01383e-18	0	7.43941e-15	56.1132	115634	Q0VD83	APOBR	Homo sapiens	Apolipoprotein B receptor	17	17	19	0.456441	14.2745	5.29947e-06	4.28967e-37	4.22494e-21	4.73234e-44	2.20481e-44	5.46515e-10	1.1754e-18	3.955e-38	1.71597e-39	5.6556e-31	4.0635e-10	3.05922e-22	0.000111954	5.06335e-08	9.87961e-05	7.63316e-06	7.21172e-10	5.36677e-21	9.28029e-06	1.90455e-17	1.73506e-10	1.35684e-07	5.99622e-09	1.11598e-10	1.77887e-27	1.09588e-05	1.33538e-08	1.49859e-11	1.47579e-08	6.70589e-25	5.65771e-10	4.50585e-10	12	15	13	15
1.11122e-08	0	1.79654e-06	49.1671	10852.3	P02656	APOC3	Homo sapiens	Apolipoprotein C-III	1	1	2	0.749386	15.0012	0.000585404	1.9075e-19	8.95471e-14	1.00097e-09	0.000115833	0.000348744	0.000335298	9.01716e-05	2.43645e-08	2.45447e-06	2.43358e-05	2.81436e-17	0.000205969	6.93011e-05	0.000148335	0.000112902	1.0227e-11	8.17897e-06	5.79518e-05	2.26681e-07	0.00420789	0.000665301	0.00027953	5.13949e-10	1.45517e-10	5.52051e-05	5.50954e-06	2.84326e-07	2.02496e-05	1.21961e-12	5.87243e-06	1.6761e-05	1	1	1	1
1.33049e-20	0	2.39729e-17	57.8338	37078.3	Q9BQE5	APOL2	Homo sapiens	Apolipoprotein L2	7	7	8	0.505942	14.9492	3.03816e-11	4.81641e-23	1.87778e-25	1.81896e-45	9.23493e-30	1.44681e-07	5.65619e-13	9.36889e-35	8.94537e-46	4.97754e-18	6.36371e-22	2.4349e-18	0.000118788	1.01985e-05	0.000123648	3.00683e-05	3.83288e-15	7.664e-21	0.00011107	3.97254e-10	1.97416e-10	0.0002518	0.000235315	4.18499e-16	1.79612e-14	3.15233e-05	1.14377e-06	1.7522e-15	9.89677e-07	1.41428e-19	3.0812e-06	7.17938e-06	7	7	7	7
8.86509e-17	0	1.07953e-13	55.3188	44278.2	O95236	APOL3	Homo sapiens	Apolipoprotein L3	16	16	18	0.317845	14.8746	2.56557e-08	2.16774e-26	5.62305e-13	9.77142e-25	1.24606e-27	1.62546e-10	4.06495e-10	1.6385e-43	4.19599e-38	6.85997e-23	9.30407e-08	5.37312e-23	0.000132375	3.06321e-05	0.000103792	4.14981e-05	1.28768e-12	6.71732e-32	1.71601e-05	8.48568e-18	2.68773e-07	6.07595e-14	2.15641e-12	2.83405e-20	4.88599e-21	4.0318e-05	1.55672e-06	8.6021e-13	9.54488e-07	5.05787e-09	9.03533e-05	2.23194e-07	11	15	14	14
0.025775	0.0283142	0.0337031	34.9395	21253.3	O95445	APOM	Homo sapiens	Apolipoprotein M	0	0	0	NaN	NaN	0.112382	0.0299616	8.07024e-08	0.0020315	0.0253999	0.000913558	0.0465016	0.0699246	0.0289291	0.015104	0.0154031	0.000180495	0.0732619	0.0869408	0.00374592	0.100437	0.0903166	0.137004	0.12381	0.0809281	0.160916	0.15682	0.152422	0.140493	0.0315492	0.00559516	0.00441684	0.000764096	0.0168615	0.0135899	0.123363	0.000410952	0	0	0	0
2.52147e-15	0	3.02106e-12	54.3049	22284.6	Q9BUR5	APOO	Homo sapiens	MICOS complex subunit MIC26	6	7	7	0.145002	15.501	9.18389e-06	1.37518e-15	9.73562e-12	2.74998e-11	3.32615e-25	0.00026953	3.78039e-20	5.51749e-30	3.02363e-30	8.12722e-16	5.62782e-13	4.75181e-10	0.000232157	8.67122e-05	0.000113273	8.97112e-05	4.12078e-05	2.34869e-29	4.98114e-05	3.7546e-12	8.0261e-13	3.31302e-08	0.000114364	7.00157e-14	1.23557e-19	4.89652e-05	8.91316e-10	1.02423e-11	1.91315e-07	2.45701e-17	1.87138e-05	1.5766e-05	6	6	6	6
2.59261e-21	0	5.7645e-18	58.2736	29158.9	Q6UXV4	APOOL	Homo sapiens	MICOS complex subunit MIC27	12	12	18	0.17189	15.8129	2.47268e-28	1.65455e-43	4.14288e-27	1.4248e-39	4.10056e-43	3.30691e-13	7.50184e-25	1.05499e-35	1.04688e-38	3.37867e-17	5.76133e-34	3.96794e-38	0.000131642	3.25e-05	0.000101407	4.93568e-06	2.8629e-06	2.015e-35	6.25212e-14	6.1952e-16	3.69764e-16	1.60191e-10	2.26104e-06	3.23866e-24	9.60791e-31	5.29348e-06	8.19419e-11	2.35002e-12	1.19128e-09	3.26229e-27	1.58187e-05	6.5878e-06	12	12	12	12
9.63451e-21	0	1.8025e-17	57.9213	79663.5	Q9UKG1	APPL1	Homo sapiens	DCC-interacting protein 13-alpha	25	25	29	0.103955	15.9331	9.0165e-13	1.09209e-38	1.11838e-26	9.39976e-47	9.91488e-41	2.37474e-13	8.80746e-36	2.30305e-35	1.23384e-46	6.48095e-24	6.25952e-29	2.07241e-27	0.00013689	3.89316e-08	0.000107904	2.92817e-05	1.34042e-06	1.67905e-20	2.3111e-05	2.55237e-26	1.02703e-20	7.1172e-12	8.72545e-12	1.29506e-19	7.92126e-28	3.20126e-05	3.38544e-07	2.24552e-13	2.28307e-11	6.27507e-20	2.46399e-05	5.76592e-10	19	23	21	21
5.97505e-17	0	7.27507e-14	55.4366	19607.8	P07741	APRT	Homo sapiens	Adenine phosphoribosyltransferase	15	15	23	0.133932	20.7368	5.2339e-07	4.6256e-29	4.90162e-15	5.9129e-42	3.39803e-38	8.61845e-09	6.20976e-18	4.38175e-55	3.12789e-30	4.20576e-25	4.89954e-14	2.2777e-19	0.000135939	4.08258e-05	0.000111448	3.00683e-05	1.79046e-13	4.49455e-37	3.06088e-07	3.12054e-19	2.45711e-25	4.66003e-12	5.27265e-12	5.66487e-16	2.21865e-22	5.56216e-05	7.4334e-06	3.98001e-15	8.8769e-08	7.19274e-24	9.15033e-12	1.94972e-05	14	15	15	15
3.68102e-09	0	7.67072e-07	49.5998	40740	Q7Z2E3	APTX	Homo sapiens	Aprataxin	8	8	9	0.341288	14.8911	1.65152e-05	5.42438e-38	2.3902e-20	1.40077e-21	2.2529e-31	4.75652e-06	7.03866e-14	7.34625e-40	5.62931e-46	7.27549e-08	0.000158372	4.07172e-10	0.000131336	3.93973e-05	0.000143561	3.58434e-05	0.000118676	2.8787e-18	0.000293023	5.43558e-12	9.56052e-10	5.56555e-09	0.000385339	0.0010166	6.85772e-18	4.02528e-05	9.47304e-05	2.61971e-08	0.000208692	2.46674e-07	1.31021e-05	2.57125e-05	5	7	7	6
1.26609e-19	0	1.84878e-16	57.214	171295	O60306	AQR	Homo sapiens	RNA helicase aquarius	55	55	67	0.116054	15.8645	1.76583e-15	2.14909e-44	4.88953e-26	4.86781e-66	1.25751e-40	1.59705e-11	4.66554e-27	2.49121e-49	2.71741e-47	4.19154e-27	5.10024e-32	1.59034e-31	0.000111954	8.21581e-08	9.87961e-05	3.49515e-06	1.26744e-14	2.93509e-59	8.92338e-09	5.88438e-24	2.09735e-15	1.41537e-23	3.75011e-06	2.3355e-26	8.44721e-30	2.73628e-05	1.77988e-07	4.31908e-11	6.61571e-11	1.46545e-19	1.84116e-06	8.13299e-07	47	50	49	50
2.36885e-18	0	2.99128e-15	56.3833	67585.4	P10398	ARAF	Homo sapiens	Serine/threonine-protein kinase A-Raf	12	12	13	0.0814596	14.8933	1.42363e-09	9.56902e-33	7.96329e-23	2.25032e-40	6.8274e-34	3.28961e-07	1.44066e-19	1.01367e-32	4.01772e-43	2.09829e-14	3.47229e-20	5.18824e-27	0.000111954	1.52422e-05	0.000101703	3.00683e-05	3.55514e-21	4.2278e-40	1.00449e-05	6.95974e-19	5.30439e-10	1.10986e-08	6.39789e-05	3.49143e-23	1.66074e-31	7.01714e-05	1.84729e-07	2.54755e-10	2.70799e-10	2.99965e-18	6.84754e-06	7.4193e-06	11	11	11	10
3.39378e-17	0	4.13508e-14	55.6047	162192	Q96P48	ARAP1	Homo sapiens	Arf-GAP with Rho-GAP domain, ANK repeat and PH domain-containing protein 1	30	30	31	0.121855	16.0125	1.70822e-06	1.98313e-25	7.29105e-26	5.52688e-44	3.25999e-36	6.83677e-14	9.74536e-46	6.30951e-36	4.27384e-39	1.26021e-26	3.35966e-15	2.61362e-36	0.00012296	2.93417e-05	9.96745e-05	1.90474e-06	7.32921e-11	4.43305e-26	6.89531e-07	1.17069e-19	2.86148e-15	1.02421e-15	1.08057e-07	1.22996e-19	4.84433e-20	3.62475e-05	1.05744e-05	1.59946e-05	2.03644e-07	1.65648e-13	6.95755e-07	7.81658e-07	24	27	28	30
1.94841e-05	0.000356824	0.000207682	45.5167	193452	Q8WZ64	ARAP2	Homo sapiens	Arf-GAP with Rho-GAP domain, ANK repeat and PH domain-containing protein 2	6	6	6	0.567118	14.8729	0.00270843	0.000312595	0.00396402	0.00150249	4.91563e-06	9.85325e-05	0.00212606	0.0025625	4.94032e-29	0.00241241	0.000510751	0.000338974	0.000553956	0.00131968	0.000622535	0.00741847	0.00317569	0.0207002	0.074093	0.00317323	0.00141704	0.052194	0.0509478	0.00199459	0.0723183	0.0657985	0.0561885	0.000565942	0.00851544	0.0458471	0.0404027	0.0435299	2	5	3	6
1.12258e-18	0	1.45285e-15	56.5977	57210.4	P48444	ARCN1	Homo sapiens	Coatomer subunit delta	34	35	46	0.101248	18.162	4.81707e-15	4.28632e-32	2.30017e-26	1.91677e-40	1.5988e-42	1.76682e-09	4.37e-29	3.176e-46	9.30452e-53	7.48338e-33	5.38692e-22	2.75281e-28	0.000112611	1.55372e-05	9.96745e-05	4.3777e-06	1.61977e-09	9.55356e-43	4.64329e-09	1.06472e-23	3.6531e-14	4.91635e-16	4.51162e-07	2.15298e-25	1.31994e-36	3.68151e-06	1.38232e-20	2.20259e-15	1.12586e-11	1.58157e-13	6.07717e-10	7.24936e-07	30	34	34	34
1.75033e-13	0	1.69101e-10	52.9895	20696.8	P84077	ARF1	Homo sapiens	ADP-ribosylation factor 1	12	15	19	0.0793263	20.7586	5.54074e-09	1.4153e-33	3.68822e-20	5.34116e-37	2.03756e-44	2.7996e-08	9.56546e-23	4.29695e-34	1.4146e-30	2.20769e-15	7.13027e-06	1.57006e-15	0.000190586	3.39913e-05	0.000140558	5.80389e-05	1.25611e-06	2.71911e-18	0.000169089	3.22312e-11	3.23557e-09	1.1178e-17	8.48227e-05	4.7472e-32	3.00728e-20	1.48321e-05	2.21885e-05	4.56062e-07	4.09773e-06	2.47213e-19	5.76234e-05	1.26181e-05	10	11	10	10
8.82777e-13	0	7.24804e-10	52.4765	20510.8	P18085	ARF4	Homo sapiens	ADP-ribosylation factor 4	7	7	7	0.217774	17.0344	8.20296e-08	1.0234e-25	2.32676e-20	5.69802e-21	1.66e-18	7.54001e-06	1.70934e-09	2.84254e-25	1.36674e-28	3.60456e-15	2.69968e-09	1.05248e-27	0.000138443	1.92614e-05	0.000133174	2.72913e-05	1.07456e-12	7.51711e-25	0.000237835	2.00378e-12	4.55976e-06	1.9583e-15	2.09792e-07	2.99834e-16	2.12247e-20	4.1064e-05	6.32511e-06	2.56109e-10	1.97745e-09	1.43795e-28	1.66244e-06	2.6803e-05	6	7	7	7
2.11159e-13	0	2.00639e-10	52.9304	20529.7	P84085	ARF5	Homo sapiens	ADP-ribosylation factor 5	6	8	10	0.0694929	16.8298	3.4828e-05	1.49833e-18	3.46732e-27	6.34745e-35	3.20315e-29	3.39066e-07	2.69393e-22	1.18626e-42	2.63518e-27	1.74354e-15	1.32141e-18	2.43061e-13	0.000187215	6.95436e-05	0.000146534	5.38804e-05	1.18776e-05	1.24278e-28	9.55096e-07	4.35039e-19	7.8182e-11	2.31874e-13	7.27e-05	3.41986e-24	5.3909e-18	4.36973e-05	4.72146e-05	5.04934e-06	1.91322e-07	1.15611e-19	2.2808e-05	1.0614e-05	6	6	6	6
5.67779e-14	0	5.98295e-11	53.3422	20082.2	P62330	ARF6	Homo sapiens	ADP-ribosylation factor 6	7	7	10	0.0727746	19.0947	6.24699e-08	2.04935e-42	4.71819e-16	1.11205e-36	8.26515e-24	1.39542e-20	1.48559e-11	1.24897e-53	2.36412e-38	1.0226e-15	1.06847e-15	1.12547e-17	0.00016714	3.23415e-05	0.000105343	4.18507e-05	8.72584e-09	1.40617e-21	8.25493e-07	1.25743e-14	1.70277e-06	3.68483e-08	2.52626e-05	2.13173e-13	8.23153e-32	5.01854e-05	7.06731e-08	4.68591e-13	2.14335e-10	3.93331e-20	5.15848e-07	1.27505e-05	7	7	7	7
5.08941e-14	0	5.40195e-11	53.3764	44667.9	Q8N6T3	ARFGAP1	Homo sapiens	ADP-ribosylation factor GTPase-activating protein 1	8	8	10	0.109595	14.4111	1.06277e-06	1.92233e-39	1.93224e-18	6.69193e-30	6.5619e-21	6.57192e-18	9.3859e-20	3.90975e-43	9.11639e-57	7.15688e-26	8.02851e-10	5.19302e-09	0.000118296	3.14171e-05	9.87961e-05	0.000106315	0.000236127	1.21678e-22	0.00134752	6.76881e-22	8.05368e-19	0.000247724	0.00185057	6.92822e-07	2.6185e-18	8.97942e-05	3.34609e-06	1.2935e-06	6.60403e-10	4.04611e-11	9.73479e-06	2.26156e-05	8	8	8	8
6.06811e-23	0	2.62714e-19	59.2527	56720.4	Q8N6H7	ARFGAP2	Homo sapiens	ADP-ribosylation factor GTPase-activating protein 2	19	19	24	0.105896	14.8898	9.54982e-09	2.07382e-32	2.73397e-31	3.27459e-40	1.12039e-41	1.10382e-25	5.67445e-27	3.31651e-46	8.51201e-59	2.19942e-20	2.71989e-22	6.00999e-21	0.000111954	9.70889e-06	9.87961e-05	3.00683e-05	3.47602e-12	9.52608e-25	2.39965e-05	4.85061e-27	2.68589e-16	1.28239e-15	7.81892e-08	1.58156e-29	9.10484e-35	3.71653e-05	5.39024e-09	2.21749e-15	1.17431e-07	9.72229e-22	3.52872e-07	2.30707e-05	17	17	17	18
2.05947e-17	0	2.51429e-14	55.7524	56928.4	Q9NP61	ARFGAP3	Homo sapiens	ADP-ribosylation factor GTPase-activating protein 3	13	13	13	0.253564	14.3473	9.12888e-16	2.06238e-38	2.32564e-26	3.40925e-45	9.17548e-46	2.3043e-06	6.03933e-19	5.65069e-44	9.84205e-43	5.76155e-21	4.95682e-12	2.48487e-21	0.000144847	7.12514e-05	9.87961e-05	4.00923e-05	1.74461e-06	6.66255e-14	0.000634734	2.42904e-15	1.23924e-10	7.27087e-10	0.000266476	9.62601e-20	7.76173e-27	3.82236e-05	7.55935e-05	3.01543e-10	1.46784e-08	1.05476e-26	8.81336e-06	1.22696e-05	11	10	12	12
1.74939e-17	0	2.13788e-14	55.8005	208767	Q9Y6D6	ARFGEF1	Homo sapiens	Brefeldin A-inhibited guanine nucleotide-exchange protein 1	40	40	47	0.131836	15.3318	9.4468e-21	6.27909e-43	4.25192e-25	5.46057e-47	2.60916e-50	3.78837e-12	1.314e-19	3.85885e-37	2.72399e-50	5.33709e-27	4.36902e-21	2.69327e-25	0.000111954	3.16021e-05	9.87961e-05	6.15224e-05	2.16377e-15	9.4969e-35	1.80463e-05	2.36437e-18	3.12141e-14	8.55711e-10	0.000243087	3.24092e-21	3.45579e-28	1.66203e-05	1.38636e-12	1.58818e-10	4.85739e-12	5.06402e-24	2.21331e-08	6.62819e-09	32	35	34	38
3.3699e-14	0	3.66892e-11	53.5048	202038	Q9Y6D5	ARFGEF2	Homo sapiens	Brefeldin A-inhibited guanine nucleotide-exchange protein 2	22	22	26	0.128157	14.3214	9.49993e-16	3.22185e-30	1.65625e-18	2.46104e-24	4.42562e-26	7.1459e-07	1.32765e-20	3.75024e-29	8.05539e-36	8.96061e-20	4.3847e-11	5.93378e-42	0.000125226	6.4297e-06	0.000104474	1.61325e-05	1.2401e-05	6.78037e-38	4.89587e-06	2.30836e-17	2.82292e-16	2.33159e-11	3.28005e-05	2.83377e-23	6.79827e-23	3.7262e-05	4.0741e-15	4.87874e-07	1.92429e-11	1.88603e-25	1.04371e-05	9.50942e-06	20	20	17	17
3.53228e-11	0	1.74005e-08	51.2666	41738.3	P53367	ARFIP1	Homo sapiens	Arfaptin-1	11	11	12	0.168813	14.3164	3.4528e-07	4.39146e-30	2.98306e-19	8.25908e-39	3.02097e-27	1.71672e-06	1.41296e-14	1.04526e-44	1.17353e-43	1.08509e-13	1.35903e-11	1.70764e-15	0.000163912	0.000156122	0.000133528	0.000119774	2.73075e-07	2.88576e-19	1.32426e-05	3.67773e-15	3.13847e-11	4.85858e-06	0.000385339	1.02101e-31	8.72039e-13	7.57446e-05	2.00111e-06	2.20817e-05	2.89365e-07	1.74092e-10	5.67692e-08	1.86039e-05	8	11	11	10
3.61651e-09	0	7.56531e-07	49.6066	22614.1	Q13795	ARFRP1	Homo sapiens	ADP-ribosylation factor-related protein 1	3	3	3	0.289771	13.4507	0.00143465	0.00120665	7.42251e-07	0.00130051	3.90584e-07	0.000316514	6.78406e-08	2.53721e-30	2.17894e-11	0.000522954	0.00188045	5.47362e-05	0.000232317	0.000158836	0.000291632	0.00137084	0.000380189	0.0355289	0.011139	0.00248119	0.000101473	0.00115468	0.000515951	0.00163182	6.16092e-30	0.00193034	0.000332253	2.09612e-10	0.000368761	0.000577728	0.00133903	0.00279164	2	2	3	3
4.06799e-06	0.00018093	8.95919e-05	46.4371	33216.4	Q9NWB6	ARGLU1	Homo sapiens	Arginine and glutamate-rich protein 1	5	5	5	0.116477	15.7101	0.000121351	0.000150707	4.41977e-08	1.30335e-11	6.43962e-17	0.00016394	1.44576e-18	1.90558e-16	7.05712e-23	1.14226e-07	2.36934e-07	2.77399e-06	0.000232157	0.000145195	0.000172042	0.000195129	0.000367771	9.34693e-15	0.000703983	5.81134e-10	5.80791e-12	2.19314e-05	0.000385339	0.000820484	1.34158e-08	0.000157847	8.54757e-05	0.000216241	3.97591e-05	0.000396113	0.000325616	5.87214e-05	5	5	5	5
1.41764e-19	0	2.05321e-16	57.1824	50435.8	Q07960	ARHGAP1	Homo sapiens	Rho GTPase-activating protein 1	23	23	32	0.0778988	18.1187	7.17922e-13	5.13001e-37	3.76962e-29	7.10539e-50	2.14092e-38	3.28436e-08	4.94598e-47	2.72563e-40	1.25212e-42	1.04948e-20	1.64882e-11	1.20047e-19	0.000111954	3.06768e-05	9.99756e-05	3.00683e-05	2.03914e-11	4.17938e-26	4.62354e-05	5.93242e-22	1.0877e-09	7.01429e-15	4.76315e-06	1.97403e-25	1.89779e-33	2.54351e-05	9.03424e-06	1.11811e-08	8.09367e-09	9.61756e-20	2.41037e-07	1.07892e-05	23	23	23	23
6.58999e-18	0	8.14011e-15	56.0866	54544.5	Q53QZ3	ARHGAP15	Homo sapiens	Rho GTPase-activating protein 15	18	18	23	0.0891626	16.7105	7.8043e-08	2.23277e-30	1.85043e-21	5.63204e-50	6.5924e-35	9.7357e-11	2.24709e-23	3.07978e-40	9.70106e-37	5.53363e-21	2.15157e-09	1.44836e-21	0.000155296	4.85467e-05	0.000104474	5.61324e-05	1.11904e-14	1.29541e-45	9.45037e-05	4.69329e-15	1.97633e-12	1.13244e-10	2.12508e-06	2.82163e-11	1.61273e-19	5.28028e-07	8.74332e-07	2.02835e-14	2.07688e-08	4.89251e-17	4.01766e-09	4.77763e-06	18	18	18	17
3.51458e-17	0	4.2819e-14	55.5943	95436.7	Q68EM7	ARHGAP17	Homo sapiens	Rho GTPase-activating protein 17	22	23	30	0.0482334	16.8109	9.785e-14	2.05553e-35	1.32914e-22	2.98908e-44	3.01694e-44	2.34622e-08	1.07279e-20	3.67056e-38	5.31427e-63	7.77019e-25	8.32097e-16	2.9129e-20	0.000117232	4.29887e-07	9.87961e-05	3.03305e-05	1.85309e-10	8.00489e-45	2.40023e-07	4.54582e-16	1.50494e-15	3.00958e-13	2.57557e-06	1.31343e-21	1.0258e-22	4.23355e-05	2.0696e-07	6.60706e-09	5.91625e-11	2.93656e-18	6.69637e-14	9.50133e-10	20	22	19	20
2.71112e-17	0	3.30563e-14	55.6712	73435.2	P42331	ARHGAP25	Homo sapiens	Rho GTPase-activating protein 25	44	44	63	0.0504933	17.8235	1.18628e-08	1.03972e-46	2.94157e-30	1.52385e-39	2.31794e-52	7.35642e-18	3.39634e-14	5.68955e-43	1.97999e-49	1.0288e-18	3.85135e-20	2.88895e-30	0.00012373	1.28678e-07	9.87961e-05	8.87793e-06	7.1996e-13	4.02483e-27	4.79046e-07	7.35952e-26	3.21778e-13	1.33221e-17	1.51944e-08	2.52208e-17	1.15061e-29	3.83129e-05	1.48461e-07	3.25845e-08	7.00021e-08	8.91689e-22	2.89558e-06	2.10327e-06	41	42	41	41
1.70864e-09	0	4.1847e-07	49.8906	92235	Q9UNA1	ARHGAP26	Homo sapiens	Rho GTPase-activating protein 26	1	1	1	0.419028	12.7855	0.156088	1.39854e-25	8.7955e-14	0.00317082	0.000378865	2.79729e-07	2.33061e-08	2.92035e-10	0.00344317	0.0007453	0.0329863	0.000824141	0.0983075	0.113818	0.136365	0.00343739	0.000342782	0.080377	0.0190708	0.0618421	0.00634587	0.157409	0.166999	0.204784	3.86729e-13	0.000644081	5.2543e-05	0.00332644	0.000409451	1.71825e-24	0.000364888	0.00158505	0	1	1	1
5.13061e-16	0	6.24511e-13	54.7901	98396	Q6ZUM4	ARHGAP27	Homo sapiens	Rho GTPase-activating protein 27	18	18	21	0.12545	15.3665	1.91967e-10	4.346e-37	1.19935e-21	7.34407e-40	6.46732e-44	9.16197e-11	5.61933e-33	6.96586e-52	3.36272e-38	4.71726e-22	1.58711e-15	2.99369e-38	0.000141105	3.89843e-08	0.000105745	2.72913e-05	1.09096e-13	5.98326e-42	3.3422e-09	6.91815e-15	1.03646e-10	5.30341e-10	1.16319e-09	2.82819e-20	1.11534e-20	4.86806e-05	4.06034e-07	3.71019e-15	5.87629e-09	5.94765e-23	1.1174e-05	4.61427e-05	15	16	14	14
2.41056e-21	0	5.41629e-18	58.293	118582	Q7Z6I6	ARHGAP30	Homo sapiens	Rho GTPase-activating protein 30	39	39	45	0.0789075	16.7256	4.41564e-08	2.24428e-41	6.7587e-27	9.45806e-52	5.76924e-36	6.42601e-17	2.13588e-33	1.18831e-39	2.22216e-44	2.94026e-40	6.26925e-17	1.38606e-27	0.000156993	6.0564e-06	9.87961e-05	2.98468e-05	1.76239e-09	9.69144e-38	4.30236e-06	3.09189e-30	7.10706e-16	2.68649e-11	4.91027e-06	3.54133e-22	1.81382e-38	1.72933e-05	3.27011e-11	8.09076e-13	5.36519e-06	1.99458e-21	2.12142e-11	1.97801e-06	32	36	35	35
0.0207965	0.0228468	0.0292365	35.6981	230529	A7KAX9	ARHGAP32	Homo sapiens	Rho GTPase-activating protein 32	0	0	0	NaN	NaN	0.106311	2.86621e-11	0.0531527	0.0011764	0.0409007	0.0437211	0.0741739	0.0712661	0.0217448	0.0820795	0.048828	0.000254698	0.000510612	0.000179708	0.0165844	0.000538363	0.00285573	0.0191598	0.0899401	0.0794165	0.155614	0.151148	0.0374425	0.172832	0.0137046	0.0308846	0.0189367	0.0221617	0.0152702	0.00859119	0.0074746	0.0105414	0	0	0	0
0.00205799	0.00307587	0.00352142	41.2722	170514	Q9NRY4	ARHGAP35	Homo sapiens	Rho GTPase-activating protein 35	1	1	1	0.246364	13.6827	0.15388	0.090591	0.0744176	0.0118277	0.00813452	0.0149726	3.70592e-12	1.3987e-10	0.000709195	0.0888303	0.108661	0.112775	0.108783	0.111924	0.109188	0.082343	0.111955	0.00669625	0.0235735	0.0464024	0.0779886	0.1204	0.148052	0.0701981	0.0185416	0.0115537	0.0268432	0.11059	0.0757751	0.0996739	0.119517	0.0639756	0	0	0	1
6.02319e-18	0	7.45079e-15	56.1128	105026	P98171	ARHGAP4	Homo sapiens	Rho GTPase-activating protein 4	42	42	56	0.092482	17.1964	2.13789e-11	3.42007e-32	3.63253e-27	4.02406e-56	5.30982e-59	1.57441e-20	3.07845e-27	7.03233e-66	4.18905e-49	8.02204e-33	7.91769e-22	6.1801e-39	0.000122657	6.09205e-06	9.87961e-05	1.92268e-06	5.46144e-15	2.80935e-41	1.33437e-09	1.52216e-22	1.4359e-20	8.39721e-18	8.9828e-08	1.34171e-27	1.45681e-44	3.75582e-05	1.66672e-08	1.4955e-11	4.86884e-11	4.18522e-28	5.28911e-10	1.78128e-09	38	39	42	40
2.10564e-19	0	2.96865e-16	57.0717	124614	Q92619	ARHGAP45	Homo sapiens	Rho GTPase-activating protein 45	49	50	71	0.0811983	18.0672	1.64149e-17	7.29329e-44	1.6489e-21	7.18877e-47	3.1991e-41	7.26586e-13	1.19731e-29	2.2315e-49	4.94445e-51	3.71205e-27	9.56836e-21	1.75689e-32	0.000111954	3.55687e-07	9.87961e-05	3.00683e-05	2.19208e-17	4.177e-41	1.2279e-05	3.51936e-21	2.13268e-17	4.22565e-22	3.1883e-16	2.24277e-31	2.98206e-28	3.7262e-05	2.23116e-07	1.22467e-13	1.91864e-09	2.66119e-21	3.58647e-16	2.06248e-07	46	49	49	48
0.000216158	0.000696258	0.000638773	43.7653	172460	Q13017	ARHGAP5	Homo sapiens	Rho GTPase-activating protein 5	6	6	6	0.243386	13.1071	0.0858877	4.13781e-14	4.51719e-06	3.26918e-14	8.25285e-05	4.01078e-06	0.00177636	1.15958e-29	2.55872e-14	0.0016971	0.0187339	0.00395622	0.0421351	0.00845931	0.116318	0.0892523	0.003286	0.0386022	0.0443171	0.00551642	0.0141612	0.117294	0.0832913	0.0956963	0.0095235	0.00267817	0.00153449	0.00812352	0.000607985	0.0124558	0.00336542	0.000814238	0	6	5	5
2.09087e-15	0	2.51312e-12	54.3622	83259.6	Q9BRR9	ARHGAP9	Homo sapiens	Rho GTPase-activating protein 9	20	20	27	0.0985868	15.9891	3.31943e-11	1.05635e-38	1.45233e-23	7.94493e-37	2.37796e-50	4.31263e-11	6.08845e-23	7.2218e-29	1.72998e-33	8.07954e-26	1.68397e-14	8.72114e-19	0.000112263	2.29702e-05	0.000103645	3.00683e-05	5.84336e-14	2.11847e-29	4.5558e-09	2.51311e-19	1.23401e-23	2.83083e-09	2.76088e-05	6.13831e-31	9.43123e-22	3.20126e-05	1.25134e-05	5.97692e-16	3.04328e-11	7.77564e-26	3.80326e-07	1.81989e-06	15	19	19	19
1.90084e-17	0	2.32171e-14	55.776	23207.1	P52565	ARHGDIA	Homo sapiens	Rho GDP-dissociation inhibitor 1	14	17	27	0.118578	19.8616	3.56119e-15	1.02192e-28	8.2442e-21	5.05633e-56	2.18839e-44	8.24226e-08	2.81945e-14	1.7551e-37	8.06358e-41	7.00709e-17	1.34011e-07	1.1467e-32	0.000111954	3.28405e-05	0.000106068	3.02421e-05	4.27508e-15	1.13835e-41	2.27387e-05	9.44929e-12	7.24256e-07	3.30809e-16	1.45965e-09	1.82126e-21	7.032e-19	7.42187e-07	8.16955e-06	8.05997e-11	2.36344e-06	1.93612e-29	2.26326e-06	2.05363e-05	13	14	14	14
1.02344e-17	0	1.25672e-14	55.9579	22988	P52566	ARHGDIB	Homo sapiens	Rho GDP-dissociation inhibitor 2	20	23	40	0.134811	21.7178	4.25292e-07	4.90014e-29	2.25446e-17	1.79018e-30	1.38973e-44	1.28028e-09	5.47822e-29	7.1387e-36	1.89574e-42	9.67699e-20	7.51345e-15	2.05331e-38	0.000111954	2.7816e-06	0.000105956	4.45552e-05	7.38239e-12	9.58622e-32	3.38817e-05	6.55524e-15	1.44743e-08	3.58877e-15	1.27004e-07	1.1326e-17	6.51921e-33	6.13294e-07	7.35365e-10	4.17237e-23	2.44154e-10	1.45083e-31	2.51977e-07	9.67286e-06	19	20	19	19
1.58521e-17	0	1.9386e-14	55.8295	102435	Q92888	ARHGEF1	Homo sapiens	Rho guanine nucleotide exchange factor 1	55	59	86	0.0728796	18.8389	1.80341e-16	2.08465e-46	3.85348e-32	1.86561e-47	4.37768e-58	3.86854e-14	1.08328e-29	1.70407e-42	4.24913e-49	9.22194e-31	4.54505e-23	6.87245e-33	0.000111954	4.88532e-07	9.87961e-05	7.01774e-06	6.06212e-17	1.44239e-39	1.78015e-07	2.98121e-22	1.07349e-17	7.85642e-22	1.88978e-11	2.51643e-39	9.59476e-44	5.83656e-06	1.34005e-18	8.24987e-12	6.92002e-14	2.22352e-22	2.88208e-08	5.17681e-06	53	53	54	53
0.00187182	0.00273832	0.00320258	41.4115	167704	O15085	ARHGEF11	Homo sapiens	Rho guanine nucleotide exchange factor 11	4	4	4	0.412215	13.5341	0.0228523	0.0477391	0.0449614	0.0023214	0.00318674	0.030303	0.000967195	0.0814231	0.0737095	0.00192647	0.00187444	0.054495	0.0574553	0.0208734	0.0547123	0.0817075	0.0854204	0.00672563	0.00949777	0.119814	0.00140419	1.09766e-06	0.000385339	0.0573963	0.106559	0.0611859	0.0618809	0.097655	0.0785083	0.0227823	0.0434553	0.0321563	0	0	0	1
2.09562e-19	0	2.95545e-16	57.0731	151642	Q6ZSZ5	ARHGEF18	Homo sapiens	Rho guanine nucleotide exchange factor 18	45	45	56	0.219055	16.7322	4.27835e-13	1.12944e-42	1.06669e-39	8.15435e-50	1.05242e-48	1.49015e-19	1.19774e-25	3.50074e-55	3.88097e-56	2.53248e-26	1.13009e-41	5.438e-52	0.000111954	2.48874e-06	9.87961e-05	7.98003e-06	1.59492e-16	6.2776e-40	5.05131e-08	1.17069e-19	6.70377e-20	3.18341e-34	4.68923e-12	1.17322e-25	8.13458e-24	3.70588e-05	5.50478e-09	6.16614e-28	3.86541e-11	2.14038e-19	5.42268e-08	4.74476e-06	41	44	40	43
6.42799e-17	0	7.82653e-14	55.4148	111543	Q92974	ARHGEF2	Homo sapiens	Rho guanine nucleotide exchange factor 2	34	34	41	0.135662	15.873	2.71203e-09	2.49386e-48	1.99897e-24	5.10572e-50	2.09517e-35	4.25748e-13	1.55285e-28	7.33543e-56	1.9038e-53	4.60431e-21	1.05061e-10	1.31181e-27	0.000111954	8.42839e-09	9.87961e-05	3.19479e-05	1.0308e-07	2.11646e-40	7.16931e-07	3.09659e-19	1.90432e-13	2.24827e-16	1.39145e-07	2.58138e-34	7.20468e-34	3.84218e-05	3.60988e-09	1.36065e-17	8.63522e-13	9.81823e-24	7.91952e-06	4.33984e-06	29	31	32	31
0.0882552	0.092122	0.101108	29.5929	97345.6	Q96DR7	ARHGEF26	Homo sapiens	Rho guanine nucleotide exchange factor 26	0	0	0	NaN	NaN	0.146184	0.00092763	0.00384954	0.00685853	0.0220074	0.00119695	0.0461056	0.0656733	0.0473378	0.000363056	0.00063451	0.00489389	0.0285804	0.0162781	0.0437095	0.0967469	0.00721811	0.09268	0.0950298	0.0525595	0.164997	0.168283	0.0338294	0.201724	0.0262008	0.0554039	0.0679988	0.0948998	0.071081	0.1203	0.0898147	0.0696328	0	0	0	0
0.669541	0.674266	0.95225	10.5833	191891	Q8N1W1	ARHGEF28	Homo sapiens	Rho guanine nucleotide exchange factor 28	0	0	0	NaN	NaN	0.0466205	0.0731269	0.0656556	0.0669998	0.0777511	0.0516153	0.068619	0.0755845	0.058725	0.0775759	0.101658	0.0715861	0.0817736	0.096033	0.102054	0.0667004	0.0854591	0.129971	0.122217	0.126198	0.133163	0.149166	0.133296	0.187424	0.0905692	0.105885	0.0144837	0.0829955	0.0809529	0.0847541	0.0133397	0.0823395	0	0	0	0
0.315743	0.321944	0.418631	21.4626	59782.7	Q9NR81	ARHGEF3	Homo sapiens	Rho guanine nucleotide exchange factor 3	0	0	0	NaN	NaN	0.0150986	0.0933571	0.0787604	0.0801637	0.0764194	0.0356801	0.0952678	0.0868417	0.0847809	0.0851226	0.0975109	0.0934969	0.108641	0.00246449	0.00807714	0.122219	0.0963658	0.087463	0.098897	0.0922434	0.16832	0.156934	0.150659	0.208544	0.096692	0.112066	0.0916816	0.121921	0.111186	0.119155	0.0418421	0.0453297	0	0	0	0
0.0301832	0.0319478	0.0377593	34.3543	79066.5	Q9NR80	ARHGEF4	Homo sapiens	Rho guanine nucleotide exchange factor 4	0	0	0	NaN	NaN	0.0443304	0.0365923	0.0144013	0.000722168	0.00968906	0.000904758	4.3303e-06	0.00260027	0.000157528	0.000494343	0.00299311	0.0281195	0.0112608	0.0472903	0.0278641	0.000162447	0.0119397	0.0462825	0.0975906	0.0463822	0.0719039	0.0271143	0.018124	0.0771143	0.0320849	0.010191	0.0622367	0.0732772	0.0253666	0.0649104	0.105701	0.0578279	0	0	0	0
1.55408e-19	0	2.23626e-16	57.1568	87498.8	Q15052	ARHGEF6	Homo sapiens	Rho guanine nucleotide exchange factor 6	40	40	50	0.0721612	16.9068	2.13986e-12	3.24294e-38	6.2322e-30	1.79677e-36	3.52255e-44	1.36312e-13	1.94261e-32	2.95626e-45	6.27328e-53	6.28272e-32	2.21805e-17	1.74418e-47	0.000111954	2.13202e-05	9.87961e-05	3.00683e-05	7.75676e-11	1.4002e-44	6.48178e-06	1.07751e-22	4.93875e-28	1.84838e-16	1.8797e-09	6.62121e-22	3.96692e-37	2.92396e-05	2.68297e-07	4.63823e-22	2.27291e-10	1.11989e-27	2.88208e-08	1.02262e-06	34	36	38	39
6.06811e-23	0	2.62714e-19	59.2527	90012	Q14155	ARHGEF7	Homo sapiens	Rho guanine nucleotide exchange factor 7	21	21	21	0.0717244	15.3832	1.87042e-07	3.10931e-36	3.87741e-26	1.91558e-36	6.87787e-38	4.15306e-13	1.18945e-32	8.42996e-52	2.78203e-47	1.51613e-20	4.97287e-26	1.18937e-20	0.000148205	3.76416e-05	9.87961e-05	3.00683e-05	2.21021e-08	1.16787e-37	1.43172e-06	5.8201e-27	9.19137e-26	3.66254e-15	1.45148e-05	1.13027e-21	3.25074e-30	3.36797e-05	3.81355e-06	9.29266e-10	3.47161e-12	3.06338e-19	1.46772e-09	1.16144e-06	19	19	18	19
3.94791e-17	0	4.80869e-14	55.5598	242045	O14497	ARID1A	Homo sapiens	AT-rich interactive domain-containing protein 1A	50	50	59	0.0680904	15.1417	4.02899e-09	6.86362e-37	5.65003e-31	6.15306e-37	2.48059e-40	8.62156e-11	4.40009e-41	3.10514e-54	3.12559e-59	5.30433e-20	1.35859e-16	2.48413e-40	0.000115239	4.18036e-06	9.87961e-05	2.71538e-05	1.54846e-18	4.22654e-36	4.96101e-08	2.40203e-16	1.05155e-15	1.08639e-14	3.4847e-08	3.60022e-29	6.18095e-35	3.16086e-05	1.77167e-10	3.2657e-22	3.09978e-12	1.59021e-30	7.204e-10	4.27175e-07	41	46	47	48
3.5155e-22	0	1.07979e-18	58.7998	243943	Q8NFD5	ARID1B	Homo sapiens	AT-rich interactive domain-containing protein 1B	31	32	35	0.106989	14.0824	5.63753e-07	8.09324e-33	6.51837e-20	6.42397e-42	5.99031e-31	3.31559e-06	5.17975e-19	7.57949e-34	9.14561e-36	2.33507e-23	2.39328e-27	7.76524e-28	0.000116039	3.60864e-05	0.000136712	3.00683e-05	7.97153e-10	1.70391e-29	1.45815e-05	2.16848e-18	6.46381e-09	4.54533e-11	0.000127244	2.31624e-11	1.75218e-17	3.7262e-05	1.51983e-09	2.26387e-09	9.83538e-10	1.06124e-20	9.36382e-10	1.34487e-10	27	30	27	28
6.85547e-14	0	7.13076e-11	53.2834	197391	Q68CP9	ARID2	Homo sapiens	AT-rich interactive domain-containing protein 2	18	18	18	0.167884	14.2179	2.32493e-05	3.84086e-43	1.10438e-12	9.07047e-57	1.06365e-35	8.3107e-05	2.56191e-11	5.57144e-50	4.62036e-48	7.95425e-09	4.08555e-06	1.01648e-14	0.000232157	5.17748e-05	0.000153923	3.98154e-05	0.000131003	1.91679e-30	0.00049779	2.41063e-09	6.55743e-15	3.23735e-05	0.000382813	9.40404e-10	3.26961e-17	0.000109894	0.000192034	2.25484e-13	2.14263e-05	3.63589e-14	6.35149e-05	2.72409e-05	12	14	17	13
5.49496e-09	0	1.04775e-06	49.4449	60637.1;62888.93	Q8IVW6;Q99856	ARID3B;ARID3A	Homo sapiens	AT-rich interactive domain-containing protein 3B;AT-rich interactive domain-containing protein 3A	1	1	1	0.211355	14.2259	1.0237e-12	1.58488e-23	3.05053e-05	2.20848e-23	5.13131e-14	8.04003e-06	3.89449e-07	1.5604e-05	4.37272e-40	0.00417638	6.05696e-06	7.99578e-12	0.00107931	7.70298e-05	0.000204958	0.000344841	3.97822e-07	5.11848e-05	0.000618728	0.00164182	0.000497351	0.164337	0.164665	0.00466339	0.000784588	0.00627923	0.000527965	0.000572415	0.00343661	0.000924136	0.00175901	0.00610514	1	1	1	1
1.41019e-19	0	2.04317e-16	57.1839	142752	P29374	ARID4A	Homo sapiens	AT-rich interactive domain-containing protein 4A	13	13	13	0.163359	14.0274	6.64028e-05	4.78843e-45	2.35229e-37	5.48318e-38	2.67201e-37	0.000167029	3.8487e-14	3.11515e-06	1.83343e-51	1.93836e-20	3.34337e-24	6.84151e-58	0.000173051	3.73958e-05	9.87961e-05	3.03305e-05	1.78285e-09	7.29893e-13	0.000647424	2.12259e-05	0.000542884	8.95603e-11	0.000385339	0.0023992	5.6087e-09	6.92072e-05	1.34935e-05	3.1841e-07	2.13057e-05	3.5677e-12	0.000280967	2.77226e-05	9	11	10	12
1.07871e-17	0	1.32382e-14	55.9425	147809	Q4LE39	ARID4B	Homo sapiens	AT-rich interactive domain-containing protein 4B	17	17	17	0.171773	14.3817	2.7001e-07	2.58874e-40	1.91145e-22	2.1859e-65	1.10126e-42	5.80612e-17	3.04435e-12	7.06214e-36	2.07427e-43	4.96833e-19	6.8953e-27	5.27809e-23	0.000164254	2.10747e-06	0.000143753	2.50496e-05	7.72607e-15	5.4176e-23	0.000109752	3.24921e-19	2.06325e-12	1.85941e-08	3.53543e-06	5.29135e-07	4.07549e-27	4.75073e-05	8.64061e-06	4.27679e-11	5.36519e-06	3.05244e-21	5.24995e-05	2.30209e-05	15	16	15	16
1.10654e-16	0	1.34771e-13	55.2525	64117.8	Q9Y4X5	ARIH1	Homo sapiens	E3 ubiquitin-protein ligase ARIH1	13	14	21	0.102114	14.7779	6.32125e-14	7.84053e-31	1.11512e-21	9.3716e-43	1.17526e-31	2.0776e-05	5.58732e-20	1.9335e-52	1.71834e-35	1.15549e-28	1.57991e-08	8.3079e-25	0.000111954	3.81633e-06	0.000100343	5.40178e-06	1.28545e-06	1.95168e-41	4.04617e-05	2.27662e-22	1.23416e-17	5.71128e-10	2.36714e-06	2.38488e-14	7.35646e-30	7.85671e-05	1.35945e-05	1.0288e-13	8.56641e-09	2.85515e-18	3.21149e-06	1.0164e-05	11	12	12	12
5.85124e-19	0	7.78836e-16	56.7833	57818.9	O95376	ARIH2	Homo sapiens	E3 ubiquitin-protein ligase ARIH2	7	7	9	0.129576	13.6889	4.69077e-13	2.70392e-36	5.23261e-16	3.61985e-29	3.44859e-41	4.03672e-06	4.53806e-25	4.65517e-44	4.84251e-23	4.92042e-11	3.22997e-16	1.11891e-35	0.000111954	2.60277e-05	0.000146534	4.19308e-05	4.20162e-07	2.09338e-37	0.000197038	5.17166e-19	8.06186e-05	1.19156e-08	5.65615e-06	1.56501e-16	5.96615e-33	4.69812e-05	0.000132521	3.16922e-05	3.85082e-06	1.46562e-08	2.65516e-07	2.2216e-05	5	6	7	7
1.38298e-13	0	1.36311e-10	53.0635	43395.1	Q96B23	ARK2N	Homo sapiens	Protein ARK2N	5	5	5	0.186196	14.8335	7.34286e-08	1.50352e-11	8.92321e-05	6.75217e-11	8.33892e-05	0.0001834	3.06799e-07	1.2394e-13	4.39473e-34	0.00159258	0.000147031	0.00279745	0.000232157	0.0121853	0.000331875	0.000406118	0.000143197	3.28934e-19	0.00486366	0.0105897	0.00245634	0.0060925	0.000385339	0.00165006	7.6514e-07	7.31677e-05	2.52543e-05	0.000256618	0.000142492	3.93472e-10	7.34687e-05	2.76846e-05	5	3	4	2
1.25498e-19	0	1.83374e-16	57.2164	20417.5	P40616	ARL1	Homo sapiens	ADP-ribosylation factor-like protein 1	10	10	13	0.153353	15.9548	2.11225e-21	3.33762e-39	9.40353e-28	1.7538e-46	1.92504e-47	2.72574e-10	7.87786e-19	2.01471e-34	2.08495e-44	1.32058e-32	1.75808e-13	1.64884e-29	0.000161259	3.32131e-05	0.000110628	3.00683e-05	7.24295e-15	1.76629e-38	2.31902e-07	9.25763e-22	2.99914e-10	1.48433e-14	6.96499e-08	1.00184e-46	3.14668e-22	4.86895e-05	1.21597e-08	2.04327e-10	1.22436e-08	2.89295e-22	3.1526e-05	3.9712e-05	9	10	9	10
8.69117e-14	0	8.88572e-11	53.2092	20878	P36404	ARL2	Homo sapiens	ADP-ribosylation factor-like protein 2	6	6	6	0.0965889	15.2378	2.39729e-05	3.50446e-19	1.31e-22	3.87886e-40	4.03446e-32	4.66301e-07	5.29592e-19	5.68952e-59	7.13303e-46	1.43438e-27	3.40822e-11	5.52196e-24	0.000175172	3.84341e-05	9.87961e-05	0.000130308	3.8813e-08	3.47221e-38	0.000133954	1.54716e-12	1.14145e-05	3.87607e-05	0.000267765	6.41012e-05	2.39867e-32	9.23341e-05	7.81455e-06	7.21812e-18	1.1737e-09	1.23557e-15	9.56012e-11	6.11045e-08	6	6	6	6
1.08567e-12	0	8.70403e-10	52.4103	18822.1	Q9Y2Y0	ARL2BP	Homo sapiens	ADP-ribosylation factor-like protein 2-binding protein	5	5	5	0.150635	15.2317	1.24187e-13	1.24746e-28	5.45819e-11	4.74312e-16	2.36689e-34	7.61081e-06	3.19901e-08	3.66005e-16	1.66662e-34	3.87422e-21	2.24348e-06	1.21131e-07	0.00015816	2.40057e-05	0.00011898	9.83335e-05	7.35757e-07	7.84572e-24	1.25859e-05	6.10789e-20	4.31627e-05	2.41682e-07	1.45397e-05	5.48501e-19	8.18573e-23	5.16712e-05	5.75076e-05	0.000236808	3.67161e-09	7.77877e-18	2.69008e-11	1.66279e-05	5	4	4	4
2.25856e-10	0	8.1281e-08	50.6256	20455.5	P36405	ARL3	Homo sapiens	ADP-ribosylation factor-like protein 3	8	8	8	0.114879	15.7175	2.44149e-07	3.38634e-32	5.55374e-12	1.13876e-29	3.50737e-34	1.90521e-10	1.97892e-16	2.71215e-34	6.32006e-28	5.01281e-13	4.87596e-06	8.95471e-28	0.000232157	5.56736e-05	0.000135129	3.11542e-05	5.73803e-10	5.45124e-18	0.000492698	3.37687e-12	2.14873e-09	4.17126e-05	0.000385339	0.000159997	2.48575e-32	3.63812e-05	1.32942e-07	0.000165736	1.91729e-09	6.31347e-17	3.13004e-05	2.28632e-05	7	8	7	8
0.017581	0.0199901	0.026394	36.2627	21097.5	Q9H0F7	ARL6	Homo sapiens	ADP-ribosylation factor-like protein 6	0	0	0	NaN	NaN	0.160455	0.00582561	0.0160059	2.79201e-08	0.00136438	0.000558888	0.0265344	0.074074	0.00338187	0.0067544	0.00314003	0.105088	0.107986	0.116515	0.153962	0.132477	0.00229977	0.147991	0.136602	0.0351765	0.025989	0.0570719	0.162594	0.189633	0.000755234	0.106653	0.00263875	0.000437779	0.000381382	0.014639	0.00279284	0.0070385	0	0	0	0
6.27043e-07	0	2.93593e-05	47.4011	23362.8	Q15041	ARL6IP1	Homo sapiens	ADP-ribosylation factor-like protein 6-interacting protein 1	2	2	2	0.317222	15.0395	1.87252e-07	5.66005e-19	6.96526e-10	1.61817e-17	1.04773e-32	2.2289e-05	1.16503e-06	3.77622e-13	4.51911e-10	8.77454e-05	2.42574e-05	2.29967e-08	0.000207345	8.97981e-05	0.000213938	8.47296e-05	1.304e-05	4.25769e-17	5.92173e-05	2.80907e-16	0.000107616	2.27072e-12	0.00038933	8.17241e-21	2.29141e-05	0.000259587	4.03534e-05	4.26091e-05	3.49303e-05	3.9946e-05	7.04152e-05	5.56102e-05	2	1	2	2
5.96904e-16	0	7.26143e-13	54.7442	26374.7	Q66PJ3	ARL6IP4	Homo sapiens	ADP-ribosylation factor-like protein 6-interacting protein 4	9	9	10	0.10816	15.5996	5.45709e-07	1.17237e-29	1.06783e-19	8.35703e-42	1.16973e-32	2.7252e-07	1.19128e-11	5.62565e-34	5.54578e-57	9.113e-17	2.93817e-10	2.49055e-20	0.000193972	3.23296e-05	0.000135387	5.43903e-05	1.30551e-12	3.08609e-24	0.000285529	4.84457e-14	3.1324e-05	8.47466e-06	0.000120969	8.50745e-14	3.02331e-27	3.40799e-05	2.26274e-05	8.89088e-08	1.47862e-09	1.48277e-16	3.3162e-05	1.41337e-05	8	8	9	9
1.4644e-08	0	2.21161e-06	49.0562	21614.7	O75915	ARL6IP5	Homo sapiens	PRA1 family protein 3	7	9	12	0.112119	19.3859	1.0879e-05	2.05615e-14	1.90715e-12	2.4463e-17	9.76498e-18	0.000238036	1.311e-06	4.18844e-18	7.43981e-23	5.78279e-09	3.71284e-05	2.85004e-07	0.000217031	0.000151217	0.000124571	0.000101554	2.12795e-05	1.64072e-23	1.28187e-05	9.51358e-12	9.39941e-06	2.6073e-05	0.00025664	4.78807e-28	2.73366e-15	5.84543e-05	4.06703e-05	1.59198e-08	5.87423e-07	2.43165e-05	4.93484e-05	2.00366e-05	7	7	7	7
8.07329e-15	0	9.38582e-12	53.9472	24676.3	Q8N6S5	ARL6IP6	Homo sapiens	ADP-ribosylation factor-like protein 6-interacting protein 6	4	4	5	0.166007	15.4201	1.17391e-05	4.12407e-24	2.55912e-15	3.6067e-45	8.84131e-40	6.4699e-06	1.05203e-13	2.99439e-36	3.60947e-19	1.50068e-05	8.68807e-10	3.35007e-08	0.000232157	0.000159775	0.000140261	9.4832e-05	0.000175641	6.10977e-15	1.91707e-06	5.02236e-16	5.24055e-12	3.22446e-18	4.44918e-06	1.27065e-26	4.96701e-11	0.000202233	6.56797e-05	6.80573e-05	8.69729e-08	1.74677e-13	1.51687e-05	3.78181e-05	4	4	3	4
2.90906e-21	0	6.36282e-18	58.2429	21415.9	Q96BM9	ARL8A	Homo sapiens	ADP-ribosylation factor-like protein 8A	10	10	15	0.0825578	16.4823	1.96549e-07	3.30573e-23	1.49609e-26	9.05656e-40	5.24116e-60	3.57499e-10	3.26504e-14	1.78595e-40	2.37839e-40	6.11281e-22	3.76037e-20	3.66319e-18	0.00016714	7.24549e-05	0.000108774	3.30321e-05	1.56945e-14	2.13021e-35	1.37102e-05	6.70328e-23	3.40105e-14	3.20909e-37	1.19639e-09	1.00751e-28	5.24713e-20	4.10278e-05	2.62665e-09	1.41949e-17	1.7149e-06	2.0426e-19	1.95852e-13	6.9661e-07	6	7	8	8
4.97114e-14	0	5.2845e-11	53.3837	21539	Q9NVJ2	ARL8B	Homo sapiens	ADP-ribosylation factor-like protein 8B	5	7	10	0.11528	15.4465	2.54441e-06	1.93986e-17	2.98418e-14	3.54426e-19	1.95211e-44	2.16401e-18	4.94102e-10	6.33059e-33	2.66138e-52	2.29584e-19	5.17824e-11	9.82834e-12	0.000216912	9.77136e-05	0.000102156	4.12172e-05	7.51432e-07	3.07021e-31	3.3498e-05	2.71924e-24	1.70026e-09	5.41637e-16	1.87291e-05	8.3871e-21	6.09588e-14	7.08024e-05	5.0414e-05	9.99716e-05	7.98695e-08	2.36471e-24	9.83455e-06	1.29199e-05	5	5	5	5
3.06487e-19	0	4.22234e-16	56.9662	31280.6	Q9NVT9	ARMC1	Homo sapiens	Armadillo repeat-containing protein 1	11	12	13	0.129041	15.3804	4.44491e-11	1.3021e-18	5.06369e-24	1.45632e-37	4.91473e-39	4.30712e-08	3.68143e-08	4.14295e-30	1.60952e-35	1.94351e-17	4.66045e-10	1.89387e-18	0.000134936	2.86635e-05	9.87961e-05	3.75748e-05	4.03325e-08	7.0939e-18	0.000545401	1.21628e-10	1.4849e-08	9.04601e-06	0.000306832	2.64653e-16	4.96751e-21	4.27814e-05	4.14208e-05	0.000148098	2.34872e-05	3.25545e-15	3.22277e-06	4.27764e-05	9	10	9	10
4.83365e-10	0	1.514e-07	50.3542	37540	Q8N2F6	ARMC10	Homo sapiens	Armadillo repeat-containing protein 10	10	10	13	0.107032	15.2759	1.98258e-12	1.52369e-19	8.4078e-28	5.66821e-33	1.93292e-14	1.89549e-05	2.84012e-13	1.27337e-27	7.58546e-26	1.98111e-16	6.3086e-10	1.17315e-22	0.000131642	2.76139e-05	0.000113962	6.81124e-05	1.91198e-06	2.87585e-36	2.06806e-06	8.6249e-16	2.2074e-13	9.26312e-07	0.000101304	3.90185e-17	1.87127e-21	3.74119e-05	1.8774e-06	5.7247e-13	1.11149e-07	6.98411e-20	1.46135e-05	2.29796e-05	9	10	9	10
8.9394e-16	0	1.08494e-12	54.6215	54141.9	Q6NXE6	ARMC6	Homo sapiens	Armadillo repeat-containing protein 6	5	5	5	0.261741	13.9865	0.00013409	1.24972e-12	1.18665e-25	3.09626e-16	5.61328e-15	1.22682e-07	7.61194e-09	7.05904e-42	8.63958e-32	2.64216e-26	0.00088388	2.72129e-09	0.000206864	0.000407215	0.000163106	0.000909032	0.000295319	5.92007e-12	0.000120062	2.99031e-11	1.31018e-08	7.75876e-07	0.000385339	1.26489e-19	8.08998e-09	3.66317e-05	0.000296553	0.000256618	1.93699e-05	1.02721e-07	2.54656e-06	1.25773e-05	5	4	4	5
2.18085e-15	0	2.6195e-12	54.3493	75509.3	Q8IUR7	ARMC8	Homo sapiens	Armadillo repeat-containing protein 8	21	22	24	0.102798	15.2121	7.07123e-08	2.53137e-31	1.59574e-17	1.12982e-35	2.86779e-45	7.53193e-09	1.86206e-27	6.08846e-37	6.309e-42	1.4157e-21	6.12626e-27	1.16597e-15	0.000111954	3.05911e-05	0.000103023	2.34707e-05	2.71519e-11	1.81445e-24	5.09935e-05	1.14222e-07	9.57979e-06	2.29731e-08	5.2908e-06	2.65414e-19	8.38576e-29	4.29229e-05	5.89077e-07	3.71131e-07	1.91974e-07	5.56966e-27	4.17349e-08	1.26128e-06	19	20	18	20
1.23532e-14	0	1.41335e-11	53.8159	42500.6	Q9UH62	ARMCX3	Homo sapiens	Armadillo repeat-containing X-linked protein 3	6	6	6	0.30251	13.1267	0.0113279	2.03694e-31	9.03939e-15	2.24636e-31	5.70388e-25	6.53434e-05	2.6488e-11	1.83163e-41	5.21287e-50	4.2074e-13	2.05038e-10	0.000264745	0.000232157	0.0025652	0.00426954	4.00923e-05	0.000212995	7.08383e-09	0.0111625	0.00226219	0.0057881	0.0184964	0.026229	0.0797681	8.81728e-18	0.000618245	4.94408e-05	0.000256618	0.000162564	7.52856e-06	7.82615e-05	1.85302e-05	2	5	5	5
1.01788e-14	0	1.1735e-11	53.8757	78710.5	Q5T2E6	ARMH3	Homo sapiens	Armadillo-like helical domain-containing protein 3	8	8	8	0.241673	13.1339	0.00555319	8.07867e-18	0.00106957	1.78113e-23	5.34286e-08	0.000336938	2.47872e-21	6.84331e-10	6.9742e-22	1.41618e-10	0.000351607	0.00386905	0.000111954	0.00246449	0.00384312	0.00403264	0.000208287	1.13632e-08	0.00088595	0.00159687	0.00408981	0.000273665	0.000385339	0.00938483	5.37377e-12	0.000151409	2.97466e-05	2.21765e-06	5.75372e-08	2.17837e-18	2.24635e-06	0.000310977	3	4	4	7
8.33181e-15	0	9.67582e-12	53.9375	51172.3	Q9H993	ARMT1	Homo sapiens	Damage-control phosphatase ARMT1	15	15	19	0.276557	14.8386	3.44436e-06	8.34211e-39	2.57943e-19	8.43271e-54	2.9328e-44	2.9354e-14	6.92956e-17	1.22338e-29	2.09331e-58	5.87259e-25	6.52782e-17	6.63572e-33	0.000111954	0.000124712	9.87961e-05	3.00683e-05	3.33841e-07	3.40739e-37	9.18637e-06	4.63194e-18	3.08822e-17	2.0387e-07	1.17817e-10	1.01354e-14	2.43388e-31	2.42956e-05	6.11317e-08	6.16853e-17	2.81816e-09	5.07447e-24	1.84625e-05	2.60533e-07	10	14	14	14
7.7283e-14	0	7.96996e-11	53.2459	86636.5	P27540	ARNT	Homo sapiens	Aryl hydrocarbon receptor nuclear translocator	1	1	1	0.284049	12.6536	0.156151	0.0816234	0.0703861	4.34165e-05	0.0120883	0.0078069	0.00342952	0.0615145	0.0648219	0.0967879	0.0728162	0.110701	0.0988278	0.116137	0.104639	0.133709	0.101239	0.110393	0.00103137	0.00156211	0.158737	0.0278077	0.159576	0.192032	0.00201072	0.000194838	0.00702683	0.000256618	1.33903e-05	0.000206962	1.95747e-05	0.000102885	0	0	0	1
1.04006e-16	0	1.26667e-13	55.271	41569.3	Q92747	ARPC1A	Homo sapiens	Actin-related protein 2/3 complex subunit 1A	14	15	19	0.159743	15.1182	3.90233e-06	1.1615e-23	5.15255e-18	9.28622e-44	5.43376e-41	1.11283e-08	9.91885e-25	3.35938e-30	6.79949e-43	1.13576e-11	1.46051e-11	1.09248e-22	0.000199294	4.12424e-05	0.000120902	1.67216e-05	1.62747e-13	2.3352e-21	1.01573e-05	2.77016e-14	2.62389e-15	2.29693e-12	0.000385339	8.59488e-05	1.21892e-28	3.88151e-05	2.95195e-06	1.36608e-13	1.1474e-05	3.19321e-16	2.07427e-08	4.45448e-06	12	14	13	12
5.23501e-12	0	3.4317e-09	51.9013	40949.8	O15143	ARPC1B	Homo sapiens	Actin-related protein 2/3 complex subunit 1B	23	23	40	0.0522798	19.7564	3.87415e-08	9.72388e-22	1.15622e-24	2.93421e-42	1.79549e-38	7.71985e-09	5.32353e-13	6.72687e-42	8.72146e-42	5.7112e-15	1.66197e-12	6.32968e-20	0.000174827	7.12527e-06	0.0001012	3.66158e-05	1.17869e-14	2.43806e-27	4.21783e-06	2.07107e-18	6.34711e-12	4.6206e-20	3.47432e-05	6.84954e-19	4.98507e-32	3.88484e-05	1.02094e-05	1.67662e-10	8.51199e-08	1.61791e-17	2.24859e-06	6.67815e-06	22	23	22	23
6.06811e-23	0	2.62714e-19	59.2527	34333	O15144	ARPC2	Homo sapiens	Actin-related protein 2/3 complex subunit 2	30	34	52	0.0496413	20.3736	1.92861e-15	9.82133e-46	1.08266e-25	6.77917e-39	6.57037e-37	5.43393e-12	4.99248e-55	4.08509e-38	2.95643e-42	3.26139e-22	2.83567e-12	6.04772e-29	0.000166731	1.20777e-05	9.87961e-05	2.25143e-07	1.73118e-08	6.92946e-43	4.48811e-08	7.94503e-18	1.41602e-19	9.78263e-10	2.12377e-09	1.39483e-36	3.13653e-19	4.70581e-05	1.36224e-06	3.79762e-18	1.23992e-08	1.73068e-30	2.10439e-11	2.71961e-05	28	30	30	30
1.15808e-09	0	3.06674e-07	50.0353	20546.7	O15145	ARPC3	Homo sapiens	Actin-related protein 2/3 complex subunit 3	12	15	25	0.183069	18.7157	1.29523e-09	3.31414e-20	1.05919e-22	3.52348e-41	3.42939e-31	3.76745e-13	4.1968e-22	4.85481e-41	2.11915e-34	3.25621e-14	2.91928e-17	6.94522e-14	0.00018003	4.3267e-05	0.000127149	8.3499e-05	3.49418e-07	4.69119e-30	3.47394e-06	2.06738e-12	2.72433e-17	1.2973e-12	6.9314e-09	3.23103e-16	7.61871e-19	5.7859e-05	3.35104e-05	9.287e-07	1.37662e-05	1.05811e-05	3.79927e-05	2.84154e-05	12	12	12	12
1.66237e-10	0	6.31581e-08	50.7334	19667	P59998	ARPC4	Homo sapiens	Actin-related protein 2/3 complex subunit 4	12	15	24	0.0792032	21.5905	2.33813e-05	9.3408e-41	4.59442e-25	3.74402e-39	3.92276e-35	1.07999e-08	4.60707e-12	1.81506e-31	1.59005e-40	3.61709e-18	2.38582e-09	5.81704e-22	0.00020199	3.59858e-05	0.000142978	3.22577e-05	3.82011e-06	4.77211e-33	3.38598e-05	5.36608e-18	1.65569e-13	1.83949e-11	8.11623e-06	5.85861e-07	5.59244e-23	4.09461e-05	6.69508e-06	3.4621e-13	2.87789e-07	6.3922e-26	2.98547e-05	6.82717e-07	12	12	12	12
5.90149e-16	0	7.1796e-13	54.7477	16320.4	O15511	ARPC5	Homo sapiens	Actin-related protein 2/3 complex subunit 5	10	12	16	0.159191	19.9564	4.28865e-09	5.71126e-39	2.96094e-28	1.40442e-33	7.53534e-59	2.66933e-13	3.04384e-16	2.6454e-48	6.39788e-27	8.26276e-28	2.68082e-11	2.82746e-21	0.000136164	2.86855e-05	0.000104474	5.74731e-05	6.58238e-06	2.29543e-31	9.70727e-05	2.20262e-20	8.09627e-09	1.23006e-10	7.91877e-07	8.83087e-14	4.16698e-21	3.74119e-05	1.76644e-05	0.000205396	1.49947e-05	3.94465e-11	6.78247e-06	1.97341e-05	9	9	9	10
2.83838e-10	0	9.80395e-08	50.5447	16941.2	Q9BPX5	ARPC5L	Homo sapiens	Actin-related protein 2/3 complex subunit 5-like protein	7	8	11	0.130523	19.0233	6.42003e-05	4.26542e-27	4.12406e-22	9.55655e-32	2.93963e-32	1.36575e-05	7.90911e-15	2.90872e-29	6.76369e-39	2.34497e-15	2.97672e-11	1.41601e-14	0.000214708	7.86956e-05	0.000172639	4.67757e-05	1.94663e-07	2.16254e-20	0.000160749	7.05615e-13	1.21658e-05	1.76956e-07	1.75933e-06	7.71433e-08	6.81912e-10	0.000123774	7.09065e-05	2.25284e-05	6.26552e-05	1.37142e-07	5.68991e-05	0.000119382	7	7	7	7
8.00174e-12	0	4.94047e-09	51.7621	12323	P56211	ARPP19	Homo sapiens	cAMP-regulated phosphoprotein 19	10	10	12	0.192648	15.6565	3.85033e-09	1.03103e-16	4.32063e-09	7.99542e-25	1.6292e-12	0.000141716	5.68435e-10	4.96726e-16	2.01977e-31	8.45665e-07	0.000145669	2.12517e-12	0.000174691	6.71054e-05	0.000136811	3.31622e-05	1.02855e-09	1.76478e-23	0.000294354	6.28212e-11	2.67307e-05	8.6218e-06	0.000200509	8.89087e-10	5.12443e-17	6.03241e-05	7.34126e-05	5.41859e-11	1.91621e-05	5.00667e-06	2.54204e-05	3.39161e-05	9	9	8	9
4.58374e-05	0.000527983	0.000313357	44.9529	42778.1	P36575	ARR3	Homo sapiens	Arrestin-C	1	1	1	0.467852	12.8144	0.114045	0.043471	0.0162205	0.00123286	1.93234e-13	0.00095145	2.39474e-06	0.00385076	0.000204309	0.020349	0.0948302	0.0532824	0.109464	0.0142977	0.0727164	0.0588234	0.0214938	0.0142014	0.0667505	0.00694041	0.00309302	0.0762639	0.0309812	0.18063	2.9111e-20	0.000189568	0.000427493	0.000498765	2.58184e-05	0.000446961	0.00364363	0.000347624	0	0	1	1
4.49333e-14	0	4.80755e-11	53.4152	47065.7	P49407	ARRB1	Homo sapiens	Beta-arrestin-1	12	12	15	0.186121	15.7838	9.07115e-06	1.04007e-24	3.11622e-23	5.21698e-34	2.24961e-35	6.40887e-06	3.3745e-08	4.78658e-40	2.32067e-41	4.90248e-23	1.13908e-11	8.54169e-11	0.000125326	7.64448e-06	9.87961e-05	3.01293e-05	5.50027e-06	5.78154e-47	2.23753e-05	4.54582e-16	7.43433e-14	1.00332e-08	8.43493e-05	3.24153e-21	3.4182e-22	4.09029e-05	2.13171e-07	6.06978e-14	6.38472e-07	1.6712e-22	2.80347e-05	1.0668e-05	12	11	11	12
2.20424e-19	0	3.09854e-16	57.0589	46105.8	P32121	ARRB2	Homo sapiens	Beta-arrestin-2	20	20	28	0.0970748	16.2642	8.19029e-06	9.06955e-35	2.00304e-25	2.83541e-45	9.2424e-48	7.1218e-06	2.3691e-17	4.10704e-45	1.51909e-41	7.33539e-18	2.41482e-19	3.54347e-27	0.000122084	1.61926e-05	9.87961e-05	6.46698e-05	8.38944e-09	1.73146e-48	4.88422e-07	1.82893e-18	1.25795e-14	2.6661e-14	9.16512e-20	2.81505e-13	1.04098e-15	3.56026e-05	1.88738e-08	7.74461e-11	7.46363e-08	1.44174e-17	9.50585e-06	1.13464e-05	16	20	20	19
9.07997e-20	0	1.35991e-16	57.3065	45981.4	Q8N5I2	ARRDC1	Homo sapiens	Arrestin domain-containing protein 1	7	7	7	0.138492	14.4836	1.49769e-05	2.86159e-36	3.44359e-21	6.55619e-26	5.26448e-31	1.09541e-07	4.79265e-15	2.33075e-39	1.10251e-43	2.34498e-10	2.90175e-10	6.19899e-09	0.000228794	0.000137293	9.87961e-05	3.65633e-05	0.000360099	2.10459e-14	0.000816371	1.14663e-23	8.38866e-22	2.33961e-08	1.01954e-09	5.99925e-07	9.71788e-24	4.38104e-05	2.91867e-05	6.44047e-12	3.04328e-11	4.12295e-16	2.92829e-06	3.27567e-05	5	6	5	4
2.5982e-16	0	3.16612e-13	54.9959	53588.2	P15289	ARSA	Homo sapiens	Arylsulfatase A	8	8	10	0.341628	15.183	0.00096913	1.50572e-53	1.41059e-20	1.056e-31	9.50371e-41	3.03729e-08	4.37535e-10	5.25632e-37	2.71517e-47	4.77985e-21	3.49277e-17	2.94476e-27	0.000119369	1.33621e-06	9.87961e-05	2.81945e-05	8.16848e-18	1.31444e-28	5.91167e-05	1.99691e-13	4.98358e-19	6.28713e-07	0.000385339	5.58907e-11	5.89469e-26	1.92603e-05	4.13478e-10	9.95311e-13	3.51975e-08	2.52466e-10	7.15633e-07	7.99094e-06	6	7	6	6
1.30356e-14	0	1.4881e-11	53.7993	44659.6	Q13510	ASAH1	Homo sapiens	Acid ceramidase	16	17	17	0.192717	17.0617	3.94452e-06	2.61798e-22	1.59806e-22	8.50413e-33	4.94632e-38	9.35151e-06	8.50173e-19	8.18243e-21	1.00831e-49	4.89426e-18	4.42686e-16	1.39943e-12	0.000133265	5.05359e-05	0.000127314	3.13419e-05	4.3853e-06	1.71799e-23	3.63888e-07	1.06429e-15	9.19367e-19	2.07697e-16	7.73112e-07	1.9379e-14	5.48802e-16	5.56078e-05	4.22488e-05	0.000119054	3.14542e-07	8.09055e-12	1.64916e-05	2.92581e-05	16	16	16	16
5.60086e-14	0	5.90729e-11	53.3465	125498	Q9ULH1	ASAP1	Homo sapiens	Arf-GAP with SH3 domain, ANK repeat and PH domain-containing protein 1	24	24	26	0.123186	15.8198	1.56981e-07	9.39772e-33	1.64184e-25	3.00007e-51	3.85697e-41	1.63351e-11	1.96587e-22	1.05812e-36	3.44118e-44	5.27384e-13	1.71931e-14	7.47234e-14	0.000111954	1.75015e-05	9.87961e-05	3.00683e-05	1.29701e-17	3.20632e-13	5.11793e-05	1.75895e-13	4.06208e-07	6.82099e-06	0.000385339	5.49793e-14	6.93319e-18	0.00012964	8.3664e-08	4.61653e-11	5.85154e-06	3.84303e-18	4.11249e-05	1.29283e-05	15	21	19	21
3.37419e-10	0	1.12941e-07	50.4831	45509.5	Q8N9N2	ASCC1	Homo sapiens	Activating signal cointegrator 1 complex subunit 1	6	6	7	0.16274	14.4095	3.19441e-05	1.98451e-28	2.09957e-11	2.3932e-27	5.23661e-11	1.52359e-07	2.79545e-09	1.59602e-38	1.85997e-37	5.02752e-06	1.49813e-10	1.82843e-14	0.000118389	6.03901e-05	0.000146667	0.000191291	4.15353e-06	2.84703e-18	0.00127418	1.74988e-09	4.5725e-08	2.35174e-10	7.58298e-05	6.70302e-06	2.623e-12	8.32456e-05	6.01669e-05	1.05542e-12	7.11742e-05	7.85105e-14	3.68416e-05	8.31613e-05	5	6	6	6
4.96946e-11	0	2.31653e-08	51.1506	86360.4	Q9H1I8	ASCC2	Homo sapiens	Activating signal cointegrator 1 complex subunit 2	12	12	14	0.182819	15.0436	7.72099e-05	5.44609e-19	9.1321e-15	1.14605e-48	1.18352e-26	1.81644e-07	7.65144e-19	9.63751e-24	1.52778e-19	1.38635e-15	7.19385e-09	5.58136e-07	0.000226427	3.76802e-05	0.000111809	9.19577e-05	2.24753e-06	1.62793e-24	0.000602598	9.41142e-10	1.71184e-06	0.000451365	0.000385339	0.00402301	1.03048e-25	4.82266e-05	0.000122228	2.26952e-17	5.89799e-05	5.98544e-14	7.82773e-08	1.5561e-05	7	8	11	11
7.12201e-17	0	8.67169e-14	55.3842	251460	Q8N3C0	ASCC3	Homo sapiens	Activating signal cointegrator 1 complex subunit 3	59	59	67	0.135556	15.3196	2.83751e-08	2.16458e-34	8.20453e-40	1.582e-49	2.09814e-51	9.17125e-12	1.59008e-24	9.33097e-56	5.11391e-47	1.88321e-36	3.15166e-23	2.25112e-41	0.000112263	4.67101e-06	9.87961e-05	3.10725e-05	1.32809e-16	8.96001e-33	1.74081e-06	2.28601e-26	4.78713e-17	1.95918e-11	5.36286e-05	8.30515e-20	7.04497e-34	1.24283e-06	6.65078e-15	2.26901e-17	3.99427e-09	4.05014e-28	8.3067e-07	8.12214e-07	53	51	54	56
3.52155e-08	0	4.21986e-06	48.6953	11249.8	L0R819	ASDURF	Homo sapiens	ASNSD1 upstream open reading frame protein	1	1	1	0.278247	13.4354	0.126716	0.00410178	0.0733543	0.0783702	0.0729648	0.00362017	0.00400001	0.00443797	0.0764048	0.0791327	0.0888643	7.65919e-05	0.000232168	0.00117071	0.000193474	0.00142739	6.0102e-11	0.00380296	0.000960413	2.37709e-06	0.00128641	0.000658202	0.000509211	1.52224e-05	0.00089779	0.00519406	0.012722	0.113655	0.0124504	0.00324612	0.0353372	0.00817605	0	1	0	0
1.14424e-15	0	1.38583e-12	54.5463	22968.7	Q9Y294	ASF1A	Homo sapiens	Histone chaperone ASF1A	5	5	6	0.188197	14.9989	2.38147e-21	1.39082e-30	1.22752e-21	1.9326e-43	2.00819e-27	0.000273599	2.22518e-11	1.86529e-22	4.9031e-28	1.07288e-08	1.99434e-10	1.12925e-11	0.000177487	4.2167e-05	0.000137013	3.00683e-05	1.29797e-06	3.05146e-22	1.69842e-05	1.47161e-12	8.30204e-06	5.36297e-05	0.000128986	1.93178e-06	3.06243e-15	6.26882e-05	5.1683e-06	3.45599e-08	2.02118e-13	1.63072e-21	5.94574e-06	2.07488e-05	3	4	5	5
1.22762e-16	0	1.49532e-13	55.2213	68722.8	Q9UBL3	ASH2L	Homo sapiens	Set1/Ash2 histone methyltransferase complex subunit ASH2	17	17	20	0.0837514	15.399	8.84776e-11	2.55232e-30	3.05671e-23	8.74552e-36	1.39325e-27	1.55863e-06	2.91406e-13	1.10001e-35	6.04044e-42	8.23989e-23	1.24102e-24	8.11676e-10	0.000117773	2.64923e-05	0.000167028	7.26352e-05	3.29294e-07	2.05092e-34	4.76839e-05	7.21032e-20	1.08389e-12	3.54902e-05	8.28757e-05	4.44932e-06	3.24408e-27	4.09496e-05	4.32438e-10	1.08061e-21	5.37668e-10	1.04509e-14	1.37242e-07	7.56928e-06	16	16	17	17
2.48112e-10	0	8.78015e-08	50.5924	51658	P04424	ASL	Homo sapiens	Argininosuccinate lyase	6	6	6	0.202747	14.4033	0.000702879	5.79766e-11	5.38486e-08	5.13809e-15	0.000124437	0.000167148	2.83954e-09	2.08468e-50	2.33419e-38	9.58249e-12	3.72695e-06	3.48883e-08	0.000232157	0.000252745	0.000416276	8.9224e-05	1.07246e-06	4.44428e-08	5.29437e-05	0.00185752	2.06958e-09	0.00771223	0.00514233	0.0628319	0.000504984	0.000270156	0.000220201	0.000256618	0.000382417	0.000573669	0.00163208	6.33025e-05	5	4	5	5
1.79664e-19	0	2.55969e-16	57.1162	68856.7	O95671	ASMTL	Homo sapiens	Probable bifunctional dTTP/UTP pyrophosphatase/methyltransferase protein	17	17	19	0.207705	15.3733	6.13515e-23	1.13923e-45	1.9944e-23	6.81025e-53	3.93949e-43	3.2092e-12	2.67508e-27	1.01643e-41	8.06541e-49	2.77345e-37	1.97996e-13	1.18474e-19	0.00012754	9.65999e-06	0.000100566	3.12003e-05	1.02791e-11	8.46261e-39	0.000131746	5.214e-17	3.24657e-13	3.00654e-06	1.14201e-05	1.02246e-14	7.73028e-21	3.74119e-05	4.84097e-07	1.22548e-12	3.45837e-06	1.78036e-22	1.33004e-05	1.13768e-10	14	16	14	17
2.94863e-14	0	3.23475e-11	53.5463	64369.9	P08243	ASNS	Homo sapiens	Asparagine synthetase [glutamine-hydrolyzing]	4	4	4	1.11469	15.1793	0.000220021	1.17454e-20	4.26661e-10	7.82457e-29	8.25684e-27	0.000316534	1.52516e-16	1.37561e-25	6.68466e-24	4.63518e-08	0.000273207	7.49378e-05	0.000218593	0.000216686	0.000389769	0.000193233	0.000475175	1.71459e-37	4.15751e-05	5.04931e-07	5.41917e-22	0.000583015	0.000385339	1.81095e-13	2.78812e-10	7.83971e-06	5.43608e-06	1.09524e-07	7.83418e-06	0.000122235	1.10423e-05	9.4076e-06	3	3	3	3
3.98976e-06	0.00018093	8.86099e-05	46.4477	85862.6	Q12797	ASPH	Homo sapiens	Aspartyl/asparaginyl beta-hydroxylase	3	3	3	0.27715	14.1003	0.00107292	0.000592791	0.000558182	2.39063e-06	2.53492e-05	0.000457144	0.000124068	1.11348e-26	3.95156e-19	1.17209e-11	8.5316e-14	6.92805e-11	0.000220963	0.000552815	0.00236076	0.00227875	0.00340933	0.0621783	0.00798997	0.00519048	0.000723192	0.122456	0.101977	0.0395345	3.35622e-09	0.000305735	4.28693e-06	0.000518669	3.32453e-05	0.00240215	0.000163869	0.000190269	2	2	3	3
0.398646	0.405535	0.554424	19.1324	409800	Q8IZT6	ASPM	Homo sapiens	Abnormal spindle-like microcephaly-associated protein	0	0	0	NaN	NaN	0.0929662	0.0287169	0.00681353	0.0482433	0.0767739	0.0504127	0.0413824	0.0481382	0.0550502	0.00203003	0.0138516	0.0921593	0.10781	0.114844	0.119473	0.12319	0.119231	0.150045	0.110283	0.127356	0.161974	0.153729	0.112414	0.210076	0.116931	0.0698317	0.087017	0.102773	0.117291	0.0497714	0.127496	0.094382	0	0	0	0
1.20055e-18	0	1.54983e-15	56.5785	60183.1	Q9BZE9	ASPSCR1	Homo sapiens	Tether containing UBX domain for GLUT4	16	16	18	0.11873	14.9615	9.06656e-15	6.59187e-40	2.07982e-30	1.22976e-45	2.42667e-64	4.94586e-15	5.74046e-19	7.54696e-48	9.85906e-49	2.35931e-19	4.78273e-15	2.96113e-29	0.000111954	2.51046e-05	9.87961e-05	3.00683e-05	6.59657e-07	4.79324e-24	4.29658e-07	9.69116e-18	9.52573e-15	2.83895e-07	3.66796e-07	3.06183e-22	3.73158e-19	6.92985e-05	9.4315e-06	2.34112e-07	1.21683e-05	2.79318e-13	3.7518e-05	1.99379e-05	15	15	15	16
0.000163773	0.000696258	0.000557992	43.9979	46530.4	P00966	ASS1	Homo sapiens	Argininosuccinate synthase	1	1	1	0.878251	13.661	0.145518	0.0750587	0.0763196	0.0749245	0.0650123	0.00637902	0.0811995	0.0390438	0.0140661	0.000478532	0.00258554	0.0996392	0.103234	0.13132	0.150073	0.116018	0.112648	0.0732151	0.140219	0.113641	0.169257	0.139174	0.157089	0.207595	0.0928471	0.108777	0.122875	0.112714	1.33387e-06	0.0612773	0.117584	0.0974724	0	0	0	0
0.0478423	0.0510501	0.0539839	32.5012	77093.3	Q2TB18	ASTE1	Homo sapiens	Protein asteroid homolog 1	0	0	0	NaN	NaN	0.00137654	1.60476e-07	0.00164527	0.00278038	0.000117358	0.00031178	6.38941e-05	5.46685e-05	0.000698372	0.000377382	0.000643321	0.000456569	0.000282918	0.00153839	0.000661608	0.00377888	0.00118542	0.0204175	0.00689751	0.00118193	0.0750755	0.000814642	0.0427192	0.00727731	0.00434846	0.003264	0.00257257	0.0017068	0.00738802	0.00905712	0.0038688	0.012606	0	0	0	0
9.4806e-06	0.00018093	0.000142903	45.9555	165432	Q8IXJ9	ASXL1	Homo sapiens	Polycomb group protein ASXL1	1	1	1	0.227956	15.6654	0.00112513	2.63972e-14	0.000405877	4.67854e-19	1.71413e-10	0.00024347	9.4881e-06	5.12298e-08	4.25477e-05	0.000360551	0.000332682	0.000150647	0.000232157	0.00124603	0.0012564	0.00549753	0.00033856	0.000943494	0.000557708	0.00425385	0.000840801	0.00138007	0.00101068	0.0119886	0.000431997	6.38294e-05	0.000340263	0.00444158	0.00025289	7.67336e-06	0.000950239	0.000472567	1	1	1	1
2.35724e-16	0	2.87251e-13	55.0252	40744	Q8NBU5	ATAD1	Homo sapiens	Outer mitochondrial transmembrane helix translocase	9	9	10	0.126298	14.9014	3.32821e-22	7.53997e-23	4.56265e-15	1.98269e-27	4.71005e-42	4.03944e-09	4.59828e-32	1.13065e-39	4.05507e-38	2.93916e-14	3.10982e-14	6.55554e-20	0.000131563	2.31005e-05	9.87961e-05	3.12003e-05	7.76638e-08	4.09118e-38	0.000120159	9.38087e-22	1.11844e-13	2.02165e-08	1.56963e-08	4.27883e-18	9.86354e-15	4.3412e-05	4.52836e-08	6.2902e-07	2.37052e-08	1.56247e-08	4.37469e-06	1.0025e-05	7	6	8	8
1.49245e-06	0.00018093	4.99159e-05	46.969	158554	Q6PL18	ATAD2	Homo sapiens	ATPase family AAA domain-containing protein 2	14	14	15	0.380801	12.8985	0.000263732	6.08733e-10	1.38006e-23	1.61696e-27	2.57104e-32	1.7071e-05	4.52467e-10	2.54538e-17	3.7134e-20	7.24748e-11	0.000249779	8.62917e-05	0.000201603	0.00019081	0.00647644	0.00044848	0.000259114	0.000589084	0.00125724	0.000811585	0.00326847	0.000618811	0.00352133	0.0651726	3.50996e-05	0.000307399	0.000563667	0.000256618	0.000318216	5.5586e-05	0.000221826	0.000450401	10	10	10	13
1.21153e-20	0	2.20646e-17	57.8592	71369.1	Q9NVI7	ATAD3A	Homo sapiens	ATPase family AAA domain-containing protein 3A	31	31	34	0.0728686	16.6875	4.14905e-08	7.77421e-34	1.93757e-19	2.34584e-36	2.74483e-53	1.69496e-10	4.54783e-14	1.43929e-44	1.822e-37	1.38167e-21	3.77334e-16	1.95877e-32	0.000121275	4.47397e-06	0.000104858	3.00683e-05	5.47212e-15	1.27098e-34	1.37e-05	1.14786e-20	3.18236e-13	7.01242e-11	3.0509e-05	1.7834e-37	9.70363e-40	4.7573e-08	1.49327e-11	7.89742e-22	1.42871e-11	4.51323e-22	1.45009e-13	9.71453e-09	28	29	29	28
1.46208e-12	0	1.13139e-09	52.3148	72572.9	Q5T9A4	ATAD3B	Homo sapiens	ATPase family AAA domain-containing protein 3B	2	2	3	0.231694	14.0299	1.21229e-06	2.39035e-11	1.83256e-17	6.10622e-23	2.7457e-32	5.92433e-06	3.74105e-14	8.20546e-34	4.18088e-38	7.86931e-18	1.30885e-19	2.15659e-24	0.000232157	3.69456e-05	9.97101e-05	0.000336418	3.4494e-08	2.02024e-09	0.000351963	2.55084e-08	1.91348e-06	0.000129799	0.000385339	6.88087e-05	2.05142e-13	0.000110957	3.88809e-05	0.000261224	3.98534e-05	1.76124e-06	0.000183542	0.000205466	2	2	2	2
3.08282e-16	0	3.75633e-13	54.9442	59090.2	O95260	ATE1	Homo sapiens	Arginyl-tRNA--protein transferase 1	11	11	15	0.178945	14.6663	5.49748e-20	3.1274e-35	5.42775e-24	7.77655e-24	4.54876e-43	2.78543e-17	1.36732e-17	2.50866e-30	1.56015e-44	2.42245e-25	2.55155e-15	1.63917e-28	0.000114761	3.09986e-05	0.000138887	3.00683e-05	6.87843e-13	1.13244e-31	3.04148e-07	1.3578e-13	3.47504e-05	1.61504e-28	3.95611e-05	1.52388e-08	6.04975e-20	4.24616e-05	8.37494e-07	2.91239e-18	1.95705e-06	1.73667e-25	1.59789e-08	5.76578e-06	8	11	11	11
2.43819e-12	0	1.77004e-09	52.1499	29232.5	P18846	ATF1	Homo sapiens	Cyclic AMP-dependent transcription factor ATF-1	2	2	2	0.282994	13.7228	3.75893e-17	3.8615e-31	2.24864e-29	4.98812e-39	3.99676e-05	0.000290274	0.000690971	2.74901e-11	5.40752e-30	4.30084e-09	3.56153e-19	8.98007e-06	0.000230225	3.86864e-05	0.00102515	8.55348e-05	0.000177807	5.94019e-07	0.000745061	1.71528e-18	0.000252873	4.58835e-06	1.73961e-05	3.30031e-26	0.000866151	0.00110081	0.00241276	0.000419307	0.000876411	0.00322185	0.00115475	0.00183573	2	1	1	1
8.36268e-13	0	6.90836e-10	52.4938	54537.4	P15336	ATF2	Homo sapiens	Cyclic AMP-dependent transcription factor ATF-2	6	6	6	0.174724	12.966	2.46436e-05	1.97601e-27	8.40177e-20	4.01138e-21	2.093e-09	1.19351e-05	8.89915e-11	3.86676e-38	8.81528e-26	1.82592e-13	3.48917e-12	5.22281e-31	0.000232157	4.67219e-05	9.87961e-05	4.21525e-05	4.57579e-05	1.00531e-24	0.000900717	0.000257389	0.000139346	2.87778e-12	0.000385339	3.51702e-13	1.15776e-16	6.6232e-05	0.000237813	1.8476e-06	2.07128e-05	5.46294e-07	2.17493e-11	0.000233092	3	5	5	4
9.00197e-10	0	2.50461e-07	50.1281	136394	Q6VMQ6	ATF7IP	Homo sapiens	Activating transcription factor 7-interacting protein 1	7	7	7	0.113273	13.7657	0.000290753	5.12623e-19	1.70191e-11	2.76162e-09	1.16154e-28	0.000187753	1.67172e-08	4.14889e-19	7.97749e-28	1.3809e-07	3.32899e-09	1.96367e-21	0.000232157	0.000548824	0.00168752	0.000249676	7.32746e-05	0.000565159	0.000308651	1.15776e-08	0.000176124	0.000196252	0.00034241	0.000181741	4.09463e-16	0.000113856	6.87804e-05	5.45941e-07	0.000276467	0.000195789	0.000137749	4.23491e-05	6	7	6	7
3.61419e-10	0	1.19462e-07	50.4586	25002.6	Q9BSB4	ATG101	Homo sapiens	Autophagy-related protein 101	3	3	3	0.322043	13.7311	9.13697e-05	1.27231e-15	1.51028e-27	6.54262e-38	5.17641e-13	1.13887e-05	3.2843e-14	8.92941e-29	1.38279e-27	6.24237e-22	4.06562e-05	7.31813e-05	0.000232157	6.46306e-05	0.00023345	0.000169389	1.58252e-05	5.12142e-13	0.000370419	4.92753e-13	3.19567e-05	1.92224e-10	0.000256245	0.0104138	0.000325934	7.21333e-05	0.000319032	3.59783e-05	0.000278138	3.35922e-07	0.00014429	7.52416e-05	2	3	3	3
0.0155173	0.0175497	0.0245115	36.666	56571.8	O75143	ATG13	Homo sapiens	Autophagy-related protein 13	0	0	0	NaN	NaN	0.0368919	0.00140319	0.00116194	0.00788568	0.0165853	0.00181991	0.0205401	0.00468776	0.0146163	0.000795025	2.81643e-06	0.000195605	0.00585539	0.0477306	0.000798928	0.00237738	0.000379015	0.112443	0.0995222	0.137492	0.152949	0.160184	0.165983	0.206655	0.1163	0.0517423	0.0959205	0.0106963	0.0982054	0.0567209	0.0938208	0.0783324	0	0	0	0
3.53849e-12	0	2.44651e-09	52.0291	68265.1	Q676U5	ATG16L1	Homo sapiens	Autophagy-related protein 16-1	14	14	14	0.209601	13.6439	0.000268523	1.38414e-26	4.06015e-14	2.31771e-29	5.63296e-19	3.52575e-05	1.01862e-12	4.40019e-19	1.23845e-48	1.50185e-06	4.88861e-10	2.22934e-05	0.000148911	0.000193533	0.000146534	6.82753e-05	0.000384575	2.48772e-06	0.00146241	0.00120303	5.32263e-06	9.12318e-05	0.00861571	0.000568723	2.93815e-07	0.000126325	0.000307483	0.000244951	8.52833e-06	1.68792e-05	3.20648e-05	0.000111551	8	10	11	10
4.62184e-07	0	2.4224e-05	47.5477	212860	Q2TAZ0	ATG2A	Homo sapiens	Autophagy-related protein 2 homolog A	2	2	2	0.31719	12.5978	0.121459	0.00720695	0.000767905	7.83654e-18	0.000217398	0.000559848	0.0665184	0.0570102	0.000874937	0.000413571	0.0267703	0.00401936	0.00478835	0.0411187	0.0584693	0.026444	0.000280316	0.0303501	0.00113364	0.00126716	0.000266003	0.134739	0.0216576	0.103234	6.36711e-07	8.40878e-05	0.000105154	3.97709e-08	3.74011e-05	2.19929e-07	0.000154804	4.54545e-05	0	1	2	2
0.00125264	0.00154825	0.0021796	41.9552	232763	Q96BY7	ATG2B	Homo sapiens	Autophagy-related protein 2 homolog B	4	4	4	0.282413	13.0906	0.11849	0.000507442	2.44216e-07	0.00288495	0.0173613	0.00259326	4.08027e-07	4.82628e-06	2.44772e-14	0.000426119	2.10241e-07	0.00370546	0.000234014	0.0501949	0.0255253	0.0281904	0.000379139	0.00302605	0.00396707	0.00280689	0.00012261	0.000504687	0.0156857	0.0125053	8.53527e-10	0.00181074	0.000177863	0.000256978	4.44811e-05	0.00194262	0.0158335	3.53357e-05	0	3	2	1
3.50587e-14	0	3.80815e-11	53.4925	35864.4	Q9NT62	ATG3	Homo sapiens	Ubiquitin-like-conjugating enzyme ATG3	7	7	8	0.0828821	15.8624	4.04097e-11	1.96749e-33	4.3628e-20	1.44806e-47	8.55352e-28	2.50811e-05	1.09674e-13	1.09237e-33	3.36365e-35	2.56058e-17	1.49945e-15	1.62016e-29	0.000179884	3.46854e-05	0.000115285	5.06373e-05	2.27238e-05	7.77946e-30	5.00271e-05	1.96389e-25	3.36819e-09	1.27104e-13	0.000128017	5.35759e-26	1.37006e-25	5.68483e-05	1.27865e-07	8.66996e-11	1.55666e-07	1.02459e-31	9.48812e-05	2.25847e-05	7	7	6	7
9.99367e-19	0	1.29928e-15	56.6309	44294.4	Q9Y4P1	ATG4B	Homo sapiens	Cysteine protease ATG4B	4	4	4	0.211239	14.2946	1.52178e-05	3.60077e-13	2.94709e-27	8.11659e-40	1.80247e-29	2.85731e-26	5.66228e-17	5.73656e-20	2.03609e-19	2.67232e-16	4.39229e-07	1.81497e-25	0.000187215	2.03159e-05	9.87961e-05	3.00683e-05	6.80575e-15	8.26708e-25	5.30237e-05	2.61762e-33	0.00344379	0.000265383	0.000125612	8.08414e-09	2.00102e-06	9.14537e-05	6.8564e-06	2.22906e-11	0.000221953	2.30186e-07	0.000334282	0.00010891	4	4	4	4
4.23612e-20	0	6.77368e-17	57.5172	32447.2	Q9H1Y0	ATG5	Homo sapiens	Autophagy protein 5	10	10	12	0.103501	15.1625	3.61647e-14	1.50572e-53	5.28841e-37	4.89304e-47	1.52101e-47	5.04483e-09	3.05235e-28	4.76802e-55	1.80185e-58	1.05877e-26	6.03592e-12	1.92694e-24	0.000111954	1.32705e-09	0.000108688	3.30321e-05	1.59748e-08	3.59681e-18	5.00322e-06	2.07936e-28	1.13133e-14	2.03774e-15	5.60722e-11	2.10558e-19	1.52105e-25	5.79869e-06	5.68452e-14	3.37978e-13	2.08037e-15	1.86196e-18	3.08876e-07	9.53619e-06	10	10	10	10
2.01525e-14	0	2.25536e-11	53.6644	77959.6	O95352	ATG7	Homo sapiens	Ubiquitin-like modifier-activating enzyme ATG7	18	18	18	0.127647	14.5939	2.27746e-08	3.54555e-28	7.13857e-22	2.4233e-28	2.19223e-22	3.32398e-06	4.66277e-27	2.4418e-25	4.49473e-52	2.30704e-16	9.03681e-18	6.78575e-34	0.000172334	2.41164e-05	0.000133403	2.56619e-05	1.2059e-05	1.26832e-19	7.08884e-06	3.1754e-13	1.01788e-05	8.78257e-06	0.000385339	7.81835e-24	4.65258e-26	9.80001e-05	1.04016e-05	2.15554e-09	7.8897e-06	1.20122e-09	5.8291e-05	1.59307e-05	11	16	16	14
0.0056068	0.00705764	0.0102016	39.4339	94447.1	Q7Z3C6	ATG9A	Homo sapiens	Autophagy-related protein 9A	2	2	2	0.455049	12.4819	0.107936	0.0577684	0.00278252	0.00120236	0.0108294	0.00716342	0.00119477	0.00695791	0.000739809	0.0646239	4.98652e-06	0.0128052	0.073107	0.104002	0.129694	0.118247	0.116412	0.00189894	0.02803	0.0487955	0.0194773	0.160184	0.0558852	0.0761412	0.0165341	0.000128944	0.115227	0.0227519	0.0151333	0.0360993	0.00668291	0.0371459	0	0	2	1
6.24578e-18	0	7.72154e-15	56.1022	64615.9	P31939	ATIC	Homo sapiens	Bifunctional purine biosynthesis protein ATIC	40	42	55	0.0702189	18.8034	1.94805e-19	4.725e-32	1.52206e-19	2.33592e-41	8.04302e-36	2.28702e-09	3.91881e-34	8.01587e-44	3.00592e-57	6.12693e-22	3.31253e-16	6.48259e-24	0.00012373	3.68591e-05	0.000101083	3.00683e-05	3.05243e-11	7.14211e-44	7.29506e-10	8.6002e-20	6.20995e-18	4.51667e-24	2.84575e-17	2.19595e-20	1.14958e-31	5.25106e-07	1.43669e-09	9.61827e-17	5.56933e-08	3.41217e-23	2.95479e-07	1.80971e-06	38	39	40	40
7.67034e-08	0	7.33206e-06	48.3634	66229.2	Q8NHH9	ATL2	Homo sapiens	Atlastin-2	4	4	4	0.200055	13.4566	0.0306722	5.82788e-05	9.15335e-05	1.61213e-05	8.01264e-05	4.71877e-11	1.77113e-08	1.66297e-05	5.81825e-28	0.000461976	0.00163352	0.000503288	0.00022393	0.0798754	0.0262087	0.0131548	0.0361027	0.013553	0.00217759	0.00125338	0.000470777	0.0161362	0.0150516	0.00554293	4.8826e-24	0.00107176	4.36198e-05	0.000680394	0.00036655	1.3689e-08	0.000241319	0.000129768	0	4	4	4
9.43861e-18	0	1.1601e-14	55.9816	60542	Q6DD88	ATL3	Homo sapiens	Atlastin-3	20	20	29	0.135038	16.2802	2.44046e-14	3.03527e-32	2.4012e-23	1.54435e-37	1.20812e-32	2.74567e-19	3.62249e-42	4.42738e-55	4.13506e-55	9.72006e-19	5.53536e-21	6.44184e-25	0.000111954	1.28716e-06	0.000102896	4.01996e-05	1.53982e-19	3.39861e-31	1.30168e-06	1.00454e-21	1.29667e-18	6.41058e-13	8.42946e-06	1.59366e-25	1.39941e-31	4.29789e-05	2.85582e-12	6.80406e-18	2.44768e-07	2.71e-15	3.56917e-09	3.10562e-06	18	20	20	20
1.22807e-20	0	2.2331e-17	57.8555	350687	Q13315	ATM	Homo sapiens	Serine-protein kinase ATM	116	119	150	0.301991	16.9723	1.66648e-13	9.64459e-40	1.05622e-33	2.70748e-51	1.62794e-55	5.68688e-17	4.32235e-27	2.02734e-56	2.90098e-57	9.31118e-32	4.17801e-22	1.17142e-41	0.000111954	1.12735e-07	9.87961e-05	1.04529e-05	1.34541e-12	1.61561e-42	5.09242e-08	4.0029e-25	1.71787e-24	6.11907e-21	1.48979e-11	1.4362e-35	6.0592e-36	1.67648e-05	8.81759e-12	4.47711e-14	1.29834e-13	9.27867e-24	5.51529e-11	2.32187e-09	102	106	109	109
5.87978e-19	0	7.82453e-16	56.782	7401.62	O00244	ATOX1	Homo sapiens	Copper transport protein ATOX1	4	4	7	0.261997	14.6796	7.40086e-06	6.12362e-23	4.02458e-11	1.83539e-14	2.90197e-44	8.20488e-05	5.96232e-10	5.43259e-16	1.4557e-33	9.37498e-24	4.10138e-11	6.22807e-18	0.000116061	9.81147e-05	0.000142066	3.11953e-05	2.15378e-06	2.44437e-22	0.000398205	6.77156e-12	9.09062e-06	1.57758e-06	9.21261e-05	5.45003e-15	2.14333e-09	3.76159e-05	0.0001489	3.80819e-06	8.88204e-06	5.27835e-09	3.56809e-08	2.06427e-05	4	4	4	4
0.233321	0.241412	0.308282	23.8354	167688	O60312	ATP10A	Homo sapiens	Phospholipid-transporting ATPase VA	0	0	0	NaN	NaN	0.0210412	0.0404282	0.0109514	0.00367042	0.0107873	0.00269177	0.00376567	0.012958	0.00532426	0.00955739	0.0185279	0.03095	0.0279653	0.0863191	0.143274	0.12356	0.109657	0.0349325	0.00414725	0.0337223	0.00477034	0.0133227	0.0118073	0.205257	0.0874497	0.127564	0.0570757	0.0149446	0.124404	0.0367268	0.103214	0.115305	0	0	0	0
0.53857	0.545888	0.85908	15.089	165391	O94823	ATP10B	Homo sapiens	Phospholipid-transporting ATPase VB	0	0	0	NaN	NaN	0.0814083	0.0584402	0.0620242	0.0193375	0.0203681	0.0212563	0.0721918	0.078921	0.0769035	0.0676134	0.0856514	0.00509258	0.0532833	0.0556484	0.0930069	0.0507974	0.0704953	0.103449	0.0548721	0.128717	0.155269	0.0601461	0.0204557	0.193571	0.102169	0.104749	0.0950718	0.0953979	0.103057	0.0646229	0.109718	0.0920036	0	0	0	0
6.4287e-10	0	1.90827e-07	50.251	134190	Q9Y2G3	ATP11B	Homo sapiens	Phospholipid-transporting ATPase IF	13	13	14	0.133842	16.0485	0.000127672	1.17602e-39	1.58645e-06	5.81701e-35	2.48722e-16	1.81691e-05	1.00429e-24	1.86759e-22	9.32611e-48	3.62135e-13	7.22083e-07	5.68405e-20	0.000205451	4.82324e-06	0.000144154	2.97563e-05	3.47802e-05	3.60272e-23	0.000847598	3.32172e-07	1.93953e-05	1.7615e-08	0.000385339	2.42399e-07	5.20741e-09	4.20304e-05	3.31731e-05	2.22567e-08	1.10367e-05	2.59981e-13	3.96697e-06	1.80329e-05	11	11	13	13
4.64874e-20	0	7.3703e-17	57.4916	132955	Q9HD20	ATP13A1	Homo sapiens	Endoplasmic reticulum transmembrane helix translocase	33	33	35	0.122653	15.2501	1.31214e-05	2.39888e-30	6.82494e-31	4.31147e-57	1.78147e-44	9.40396e-13	1.14082e-22	8.16017e-38	2.62055e-40	1.71009e-24	1.12564e-20	6.4798e-36	0.000115239	1.49756e-06	0.000106166	3.73436e-05	1.14645e-16	1.04807e-39	1.47046e-05	1.34842e-19	3.69811e-14	1.1909e-12	7.57355e-06	3.59765e-16	6.16146e-24	3.7262e-05	1.39245e-11	1.36199e-17	2.38934e-17	5.32007e-29	1.78847e-09	4.28029e-06	30	32	30	28
2.29259e-18	0	2.89764e-15	56.3927	112896	P05023	ATP1A1	Homo sapiens	Sodium/potassium-transporting ATPase subunit alpha-1	48	51	68	0.0824169	18.73	9.29622e-23	9.46371e-36	1.32794e-22	9.88236e-48	3.54651e-39	5.2946e-08	4.82104e-16	1.06903e-67	4.19377e-51	1.50621e-27	1.56026e-30	1.37619e-19	0.000111954	8.97598e-07	9.87961e-05	2.24588e-05	5.75251e-16	1.73362e-34	1.54346e-06	9.20743e-33	9.96944e-17	6.08833e-12	2.47875e-06	6.06443e-23	1.08217e-34	3.05225e-05	4.33496e-07	1.75424e-15	7.59614e-10	1.44208e-19	5.00592e-12	9.74013e-06	47	48	48	47
1.42958e-07	0	1.12359e-05	48.0891	35061.3	P05026	ATP1B1	Homo sapiens	Sodium/potassium-transporting ATPase subunit beta-1	3	3	3	0.287208	13.5321	0.000678917	4.40071e-34	1.52482e-25	5.43466e-28	1.50682e-20	6.03908e-06	1.88781e-06	4.21671e-28	2.24561e-33	2.2605e-08	4.37239e-20	2.92602e-18	0.000232157	3.73451e-05	0.000141934	0.000119132	0.000319348	0.00733475	0.00273457	0.00164862	0.00124183	9.37244e-07	0.00376398	0.000839918	0.0012488	0.00503646	0.000864267	0.000256618	0.00013071	0.000698906	0.000362762	0.000649626	2	3	3	3
7.56609e-15	0	8.81547e-12	53.9673	31512.6	P54709	ATP1B3	Homo sapiens	Sodium/potassium-transporting ATPase subunit beta-3	13	14	18	0.0971191	17.9575	5.10408e-06	4.90534e-20	2.05899e-17	8.212e-23	6.35423e-50	1.86453e-18	8.87923e-15	9.46225e-40	1.85242e-38	1.69657e-23	1.06332e-22	1.97202e-12	0.000128237	5.20121e-05	9.87961e-05	3.00717e-05	2.53939e-18	3.38461e-34	1.53661e-05	1.33145e-08	5.00852e-11	5.46656e-19	6.02024e-06	9.31978e-24	7.99305e-17	4.33539e-05	5.71465e-07	8.69552e-12	5.91453e-07	2.73622e-09	3.14885e-06	2.00388e-05	12	12	12	10
2.88165e-21	0	6.31133e-18	58.2454	114757	P16615	ATP2A2	Homo sapiens	Sarcoplasmic/endoplasmic reticulum calcium ATPase 2	39	40	47	0.206499	16.3472	4.62494e-17	4.32476e-32	3.54909e-32	1.52568e-43	6.05404e-46	1.22555e-10	1.03705e-25	1.16467e-42	2.01953e-56	1.35202e-22	2.63298e-24	1.57341e-32	0.000111954	1.62075e-05	9.87961e-05	3.00683e-05	9.88715e-10	7.04256e-40	7.17865e-07	4.27336e-14	3.72256e-20	1.62509e-16	8.24863e-11	1.80349e-25	1.01557e-30	3.79722e-05	7.55162e-09	4.5951e-11	5.04052e-11	5.3963e-22	2.19355e-08	1.02601e-07	37	36	33	38
1.99819e-15	0	2.40342e-12	54.3761	109256	Q93084	ATP2A3	Homo sapiens	Sarcoplasmic/endoplasmic reticulum calcium ATPase 3	32	33	44	0.07652	17.9613	2.46485e-09	1.75652e-46	2.10177e-26	1.16093e-41	1.08166e-55	2.95379e-12	7.6193e-26	2.77459e-45	1.43178e-41	1.00435e-25	2.75874e-17	1.08133e-22	0.000111954	5.38388e-07	9.87961e-05	3.00683e-05	9.47681e-17	1.86114e-34	8.48195e-08	4.83589e-19	2.63041e-21	1.33194e-18	4.98759e-06	1.82281e-34	5.8322e-26	2.49627e-05	8.4146e-07	7.968e-13	9.64085e-08	1.59546e-17	4.16618e-10	3.77529e-07	28	31	31	30
3.322e-13	0	3.02479e-10	52.7873	134685	P20020	ATP2B1	Homo sapiens	Plasma membrane calcium-transporting ATPase 1	8	8	9	0.201952	13.8244	2.28686e-07	2.45135e-26	5.68764e-23	1.22842e-20	7.6986e-37	0.000110455	2.68684e-27	6.53273e-35	1.0337e-31	5.87829e-08	1.02145e-12	5.8435e-16	0.000112611	9.57467e-06	0.000102557	9.22014e-05	7.39506e-15	0.000480433	0.000632189	0.00119532	2.37135e-05	0.000383291	0.000372587	0.128449	2.32711e-14	4.29583e-05	8.93368e-07	2.22443e-06	7.16699e-12	5.19065e-21	4.0246e-07	1.44061e-05	6	7	6	6
7.93258e-19	0	1.04129e-15	56.6968	137920	P23634	ATP2B4	Homo sapiens	Plasma membrane calcium-transporting ATPase 4	34	34	44	0.195018	16.3744	1.25223e-12	2.82711e-45	1.05739e-26	1.667e-45	9.41232e-48	1.26083e-08	2.48144e-22	8.43087e-44	4.61764e-40	1.00252e-20	1.24617e-21	3.05839e-25	0.000112263	2.2689e-05	9.87961e-05	7.78735e-06	7.99455e-09	8.82257e-28	5.56155e-07	3.6693e-23	1.12878e-15	7.59074e-17	2.12601e-09	2.03563e-45	1.02042e-25	3.01603e-05	2.31253e-09	4.69854e-12	1.26202e-07	5.04448e-21	8.95339e-13	1.59375e-08	32	32	34	33
2.77398e-21	0	6.10844e-18	58.2556	59750.6	P25705	ATP5F1A	Homo sapiens	ATP synthase subunit alpha, mitochondrial	38	44	66	0.0912704	21.0033	3.02853e-12	7.28053e-39	2.23768e-22	2.74664e-38	2.42264e-42	1.22207e-09	2.33602e-32	1.21805e-50	3.11726e-38	2.27532e-28	8.04152e-16	4.60917e-20	0.000112263	1.39327e-07	0.000111741	3.99337e-05	2.26983e-11	2.17495e-37	7.56691e-07	1.88059e-36	6.50332e-14	2.59776e-16	9.89419e-10	2.73122e-29	1.12401e-36	3.66317e-05	1.15063e-14	1.2944e-19	7.45514e-10	8.4601e-15	3.09486e-07	2.39498e-07	38	38	38	36
6.06811e-23	0	2.62714e-19	59.2527	56559.9	P06576	ATP5F1B	Homo sapiens	ATP synthase subunit beta, mitochondrial	29	42	65	0.129399	21.0443	1.24102e-10	1.32968e-35	1.40522e-27	9.47372e-48	9.46886e-73	3.69598e-07	1.38877e-24	4.06095e-48	1.40519e-53	1.92867e-23	6.61897e-23	6.0418e-20	0.000111954	2.70145e-05	9.87961e-05	9.97207e-06	2.30886e-08	1.39717e-32	1.96111e-07	2.13706e-17	3.55943e-23	1.37579e-09	1.29308e-10	1.23766e-31	8.82376e-32	3.84218e-05	3.27293e-10	1.88211e-10	4.30975e-09	1.78919e-24	2.86498e-08	1.15384e-06	28	29	28	28
1.66389e-13	0	1.61456e-10	53.0054	32996	P36542	ATP5F1C	Homo sapiens	ATP synthase subunit gamma, mitochondrial	14	16	23	0.0919227	18.6186	2.51042e-06	1.02371e-27	1.17577e-23	1.32774e-32	1.06302e-34	4.67561e-13	3.37984e-27	1.20646e-43	5.20656e-41	2.74661e-30	1.20117e-11	1.46361e-33	0.000163515	5.34216e-05	0.000113716	8.02828e-05	4.1265e-09	1.23329e-29	2.35892e-07	1.12632e-26	4.11984e-09	3.02058e-17	3.02277e-05	3.04464e-17	3.41531e-23	1.23082e-05	1.29717e-11	1.73243e-06	2.79745e-08	7.5516e-24	1.88168e-05	5.8157e-06	13	13	13	13
6.35947e-17	0	7.7431e-14	55.418	17490	P30049	ATP5F1D	Homo sapiens	ATP synthase subunit delta, mitochondrial	5	5	9	0.200295	17.5809	5.21784e-07	5.84308e-26	8.34387e-13	1.07218e-31	7.91121e-20	1.4774e-05	1.57252e-08	6.02131e-24	8.40231e-38	1.59261e-17	6.33983e-17	1.79096e-16	0.000119369	5.05784e-05	0.000142692	7.27886e-05	1.73881e-05	3.50334e-21	5.74024e-05	6.38425e-16	0.000442892	7.09839e-21	0.000385339	5.90093e-12	9.61717e-19	6.35583e-05	3.77196e-06	6.19721e-08	5.27373e-07	1.90844e-17	3.50341e-12	3.03126e-05	5	5	5	5
1.98453e-10	0	7.30805e-08	50.6712	5779.76;5806.87	P56381;Q5VTU8	ATP5F1E;ATP5F1EP2	Homo sapiens	ATP synthase subunit epsilon, mitochondrial;ATP synthase subunit epsilon-like protein, mitochondrial	3	3	4	0.204975	16.5271	2.52193e-05	3.1995e-18	7.60608e-11	3.90594e-38	1.19706e-30	2.56509e-11	2.35503e-20	2.39152e-10	4.28067e-17	7.63231e-12	3.03443e-06	4.64796e-08	0.000127861	5.38641e-05	0.000160031	6.10035e-05	5.89795e-05	2.51526e-16	2.87598e-06	7.43786e-23	0.000229207	1.54216e-08	0.000152919	1.94245e-05	1.3311e-15	6.90904e-05	0.000275595	4.56039e-05	0.00024386	3.55701e-10	6.45453e-05	2.52014e-05	3	3	3	3
2.31479e-16	0	2.82077e-13	55.0307	12248.8	Q9UII2	ATP5IF1	Homo sapiens	ATPase inhibitor, mitochondrial	8	8	14	0.144694	16.1779	3.33722e-05	3.40175e-22	1.0269e-13	2.28846e-29	2.86395e-42	4.54665e-11	7.70368e-20	2.33474e-41	6.31782e-54	3.48817e-17	5.39512e-12	1.00039e-18	0.000111954	3.28616e-06	0.000104399	3.01177e-05	1.52899e-19	1.71435e-33	5.03787e-05	4.32711e-18	7.98652e-11	2.27127e-14	5.50945e-05	1.27995e-23	5.34859e-15	0.000168532	0.000285714	0.000132457	6.54156e-06	6.28306e-06	8.30959e-08	3.45795e-05	7	8	8	7
7.14209e-05	0.000527983	0.000383167	44.6383	14276.73;14693.07;14637.21	P05496;P48201;Q06055	ATP5MC1;ATP5MC3;ATP5MC2	Homo sapiens	ATP synthase F(0) complex subunit C1, mitochondrial;ATP synthase F(0) complex subunit C3, mitochondrial;ATP synthase F(0) complex subunit C2, mitochondrial	1	1	2	0.249024	16.1933	8.40846e-05	3.94973e-16	7.20371e-11	1.35328e-14	4.19009e-12	2.94524e-05	3.94711e-05	2.467e-33	9.47638e-13	1.55418e-07	1.83735e-05	4.88662e-05	0.000220612	4.72039e-05	0.000155629	9.08731e-05	3.80454e-06	2.13677e-08	0.000346981	7.8735e-11	0.000906361	1.70874e-05	0.000385339	0.00164346	1.32239e-06	0.000198748	0.000365535	0.00048512	0.00029803	0.000448542	0.00327095	0.000159554	1	1	1	1
5.01304e-17	0	6.10424e-14	55.4888	7933.21	P56385	ATP5ME	Homo sapiens	ATP synthase subunit e, mitochondrial	5	5	6	0.185762	18.2574	1.14295e-06	1.65073e-16	1.31429e-10	9.02331e-28	6.51041e-33	2.66018e-05	2.1591e-10	1.7435e-17	1.76135e-31	3.85542e-13	1.14272e-05	1.04539e-16	0.000224824	9.66052e-05	0.000105505	3.82559e-07	6.2902e-06	4.0912e-20	7.10193e-05	1.21941e-16	2.17746e-09	1.39976e-15	0.000323826	1.11807e-06	2.32574e-33	4.7419e-05	2.87479e-06	2.16803e-10	3.68857e-06	9.32813e-13	0.000122392	1.54983e-05	5	5	5	5
2.41454e-16	0	2.94234e-13	55.018	10917.9	P56134	ATP5MF	Homo sapiens	ATP synthase subunit f, mitochondrial	4	5	6	0.255045	18.6826	1.15127e-14	1.07341e-28	5.95968e-28	7.10357e-30	5.15166e-31	3.63524e-08	2.8595e-11	7.21505e-37	1.31847e-29	1.75101e-26	2.22826e-15	5.45905e-23	0.000132375	9.67688e-05	9.87961e-05	2.66064e-05	1.06638e-10	2.50888e-16	2.36097e-06	2.25966e-18	1.36659e-16	7.7969e-09	0.000360174	3.28981e-09	4.76451e-24	3.78709e-05	8.57867e-05	8.54089e-13	5.31072e-08	3.03339e-08	1.28712e-11	8.06334e-06	4	4	4	4
7.80832e-16	0	9.48543e-13	54.6626	11428.5	O75964	ATP5MG	Homo sapiens	ATP synthase subunit g, mitochondrial	8	8	10	0.212382	18.6522	1.05314e-07	4.81939e-17	5.27731e-17	6.62929e-34	1.41705e-32	1.99047e-05	4.39196e-16	2.38112e-39	4.58552e-35	3.42515e-15	3.07161e-10	9.774e-19	0.000152866	3.23415e-05	0.000103028	6.27478e-05	1.49887e-05	5.59978e-22	1.79726e-06	5.1863e-15	2.23816e-11	1.13199e-05	0.000323826	2.15075e-11	7.72137e-17	3.78484e-05	2.93153e-05	5.98279e-05	9.25336e-09	1.11702e-16	2.13554e-05	2.92556e-06	8	8	8	8
2.28495e-08	0	3.07786e-06	48.8749	6662.04	P56378	ATP5MJ	Homo sapiens	ATP synthase subunit ATP5MJ, mitochondrial	3	3	6	0.211637	15.1199	6.56756e-06	7.20152e-14	2.28186e-24	1.82612e-21	4.76923e-28	0.000127583	1.40374e-05	1.72494e-20	1.69215e-32	1.31985e-09	8.87988e-11	3.35384e-29	0.000151456	3.06768e-05	0.000109755	3.05852e-05	0.000180893	6.6302e-09	2.03101e-05	1.964e-11	1.52638e-05	1.68642e-05	0.000385339	1.14473e-08	1.99718e-11	0.000181104	0.000126607	1.96177e-10	1.13974e-05	3.28096e-05	2.49956e-05	1.59031e-05	3	3	3	3
3.18803e-08	0	3.92646e-06	48.7369	6457.57	Q96IX5	ATP5MK	Homo sapiens	ATP synthase membrane subunit K, mitochondrial	4	4	5	0.171296	16.3643	6.02127e-05	1.05637e-15	3.479e-12	1.94483e-13	2.31946e-09	4.46299e-06	9.1798e-07	9.96809e-45	1.46693e-13	1.77255e-08	1.26729e-14	1.68557e-05	0.000232168	0.000168346	0.000165432	0.000118105	0.000240524	7.72961e-21	0.000208812	3.7551e-10	2.61975e-06	3.56097e-08	0.000374367	5.53402e-05	2.88336e-18	9.42024e-05	1.33493e-05	0.000220363	9.41187e-06	3.54993e-05	6.86944e-05	6.2089e-05	3	3	4	3
1.61015e-16	0	1.96176e-13	55.1399	28908.6	P24539	ATP5PB	Homo sapiens	ATP synthase F(0) complex subunit B1, mitochondrial	19	21	37	0.1363	17.9616	4.99822e-06	8.5106e-30	7.93038e-22	4.24947e-42	1.01807e-48	7.65388e-10	3.08409e-21	2.3234e-57	3.99593e-37	4.42068e-23	2.15727e-17	7.32749e-37	0.000115067	1.02093e-05	0.000130995	5.1123e-05	2.02951e-17	2.01488e-35	2.26232e-11	2.01767e-17	4.35985e-16	4.28231e-10	2.75156e-06	1.10876e-15	1.70882e-24	3.78484e-05	4.85523e-07	4.02303e-11	4.75654e-12	2.14967e-26	5.64954e-12	1.26491e-06	19	19	19	19
2.35406e-13	0	2.21473e-10	52.8961	18491.2	O75947	ATP5PD	Homo sapiens	ATP synthase subunit d, mitochondrial	14	15	24	0.141461	18.7756	4.6462e-11	8.01773e-23	7.70829e-18	1.66521e-24	5.61299e-40	1.32156e-11	8.52792e-18	8.97573e-31	1.00546e-35	2.76288e-19	3.6594e-18	2.23689e-13	0.000143419	2.7345e-05	0.000128064	3.00683e-05	3.23191e-12	4.53944e-35	4.31401e-09	4.04172e-16	4.16254e-11	1.52954e-11	3.24419e-05	6.59071e-27	3.64222e-28	4.40954e-05	2.75623e-06	4.92782e-09	6.80386e-08	3.42558e-18	2.90362e-08	1.12373e-05	14	14	14	14
2.27311e-12	0	1.66507e-09	52.1726	12587.5	P18859	ATP5PF	Homo sapiens	ATP synthase-coupling factor 6, mitochondrial	6	8	9	0.196275	16.1095	4.37429e-07	2.38953e-37	4.88669e-16	4.44722e-27	1.38352e-33	5.05403e-14	1.58225e-16	3.42056e-32	1.71336e-23	1.8219e-26	3.23938e-11	2.61351e-10	0.000121704	6.5223e-05	0.000139402	3.00683e-05	1.24517e-07	1.04244e-12	5.39555e-05	1.76828e-11	5.09248e-05	3.86266e-11	0.000241521	4.77879e-19	8.30449e-25	5.61467e-05	3.39241e-06	5.27678e-05	3.4009e-12	4.93017e-19	5.96027e-06	5.8157e-06	6	6	6	5
5.82759e-13	0	5.00912e-10	52.609	23277.3	P48047	ATP5PO	Homo sapiens	ATP synthase subunit O, mitochondrial	12	13	18	0.155009	18.9033	3.40933e-06	7.3618e-25	2.50561e-17	2.05366e-40	6.91323e-32	5.93494e-09	4.04098e-24	3.41495e-21	2.27437e-24	1.25511e-13	4.85242e-10	7.67105e-15	0.000126387	9.01004e-05	0.000103023	4.19518e-05	2.11417e-06	1.37706e-30	2.25428e-05	2.51725e-19	3.75736e-05	5.56715e-10	1.7451e-05	7.41866e-14	3.79465e-22	8.03807e-05	1.57893e-05	2.82524e-12	1.13158e-06	9.1045e-18	4.28613e-10	2.00615e-05	12	12	12	12
2.1783e-12	0	1.60429e-09	52.1863	52025.8	Q15904	ATP6AP1	Homo sapiens	V-type proton ATPase subunit S1	11	11	11	0.276648	14.4743	1.71826e-05	1.61333e-33	2.54004e-17	3.82929e-36	7.69747e-38	1.25633e-06	2.07453e-15	9.3113e-22	1.19877e-36	8.92417e-15	4.84353e-20	2.06245e-41	0.000142699	8.2818e-06	0.000103028	0.000162343	3.21864e-08	5.33021e-15	4.84206e-05	1.78511e-14	0.000366143	9.07263e-09	0.000385339	1.5516e-07	2.06586e-20	0.000164006	2.13263e-05	9.63526e-05	1.18314e-06	5.93881e-06	8.4181e-05	8.11684e-05	9	10	10	10
1.0071e-16	0	1.2265e-13	55.2806	39008	O75787	ATP6AP2	Homo sapiens	Renin receptor	6	6	7	0.179404	13.6066	5.64984e-05	2.70392e-36	4.61644e-22	7.36008e-39	4.51812e-46	7.01443e-16	2.76623e-21	3.68527e-29	2.14992e-36	4.21e-26	5.47804e-06	5.71656e-10	0.0001144	8.42553e-05	0.000163118	3.05852e-05	6.37938e-06	6.93648e-39	2.65881e-05	2.52689e-09	8.38e-18	1.27363e-07	7.05586e-05	0.000475662	1.16006e-08	0.00028804	9.45433e-06	0.000256618	0.0003443	5.78884e-21	0.00013913	0.000204327	3	5	6	6
0.000185503	0.000696258	0.000592272	43.8948	96412.72;98082.32	Q93050;Q9Y487	ATP6V0A1;ATP6V0A2	Homo sapiens	V-type proton ATPase 116 kDa subunit a 1;V-type proton ATPase 116 kDa subunit a 2	1	1	1	0.432102	12.3292	0.114499	0.091783	0.0615267	0.000734774	0.00712211	0.0600938	0.0309062	0.0487249	0.0194056	0.093162	0.1085	0.0174489	0.0540774	0.10088	0.149021	0.0278266	0.0301039	0.140287	0.140976	0.0871659	0.0821994	0.154327	0.0824072	0.214545	0.119689	0.0791166	0.0876026	0.0884741	0.109862	0.0207173	0.127241	0.10485	0	0	0	1
1.20597e-08	0	1.91115e-06	49.1344	15735.8	P27449	ATP6V0C	Homo sapiens	V-type proton ATPase 16 kDa proteolipid subunit c	1	1	2	0.255909	15.0636	7.49319e-06	2.64041e-11	2.36317e-25	8.73517e-41	1.13995e-35	3.38381e-11	4.25609e-19	9.02528e-20	6.99597e-28	3.55929e-15	2.56329e-08	2.8666e-12	0.000147569	9.3372e-05	0.00013473	0.000133647	1.43018e-05	0.000673209	0.000196446	4.48406e-07	6.0298e-05	0.000169998	9.6874e-06	2.27388e-16	1.87454e-05	0.000126061	0.000108891	0.000256618	6.84271e-10	4.76899e-12	9.65604e-05	5.26918e-05	1	1	1	1
6.06811e-23	0	2.62714e-19	59.2527	40329.1	P61421	ATP6V0D1	Homo sapiens	V-type proton ATPase subunit d 1	4	4	4	0.140137	14.7507	1.25341e-09	8.93186e-18	1.03014e-16	3.53015e-20	2.90143e-40	6.50121e-09	5.9343e-30	3.04169e-35	1.08218e-40	3.34784e-14	4.03425e-06	6.36298e-11	0.000152849	9.90353e-06	9.87961e-05	3.44492e-05	3.75457e-07	9.11981e-24	0.000680073	0.000374743	3.97961e-20	8.65781e-05	0.000180387	2.4687e-09	4.44434e-23	4.61671e-05	3.8056e-06	7.01363e-06	9.87407e-07	8.54362e-20	1.79954e-05	2.32179e-05	3	3	4	4
6.58136e-18	0	8.12962e-15	56.087	68304.1	P38606	ATP6V1A	Homo sapiens	V-type proton ATPase catalytic subunit A	37	37	52	0.0480306	17.1983	4.25722e-24	6.68241e-35	1.45167e-36	1.81231e-51	3.49094e-60	5.13551e-17	3.94228e-28	7.43988e-62	5.1833e-51	2.37739e-26	3.82387e-27	2.45661e-34	0.0001144	9.62633e-06	9.87961e-05	3.36108e-05	4.8612e-09	6.87913e-39	4.11655e-09	6.21686e-25	6.37438e-16	1.40739e-16	3.37848e-11	3.65384e-36	3.99797e-22	2.65126e-05	7.68879e-08	1.37318e-13	1.34181e-13	3.07194e-21	7.95536e-13	2.95484e-06	35	37	37	37
0.810413	0.809451	1	2.77909	56833	P15313	ATP6V1B1	Homo sapiens	V-type proton ATPase subunit B, kidney isoform	0	0	0	NaN	NaN	0.165487	0.065915	0.0719867	0.0674522	0.0595299	0.0498014	0.068619	0.0529546	0.0183749	0.091042	0.108738	0.112848	0.114886	0.117311	0.138958	0.133716	0.113457	0.0539027	0.128731	0.131895	0.159003	0.161084	0.0591589	0.148571	0.117941	0.125549	0.112184	0.110125	0.129283	0.110872	0.115432	0.117531	0	0	0	0
3.93903e-16	0	4.79801e-13	54.8702	56500.7	P21281	ATP6V1B2	Homo sapiens	V-type proton ATPase subunit B, brain isoform	24	25	30	0.0565847	17.1385	1.23554e-12	3.04607e-40	3.81334e-26	2.23124e-48	4.33497e-45	7.41898e-09	3.51794e-29	2.16576e-45	1.05412e-58	3.11038e-30	5.6967e-14	5.71032e-32	0.000112436	9.7938e-06	9.87961e-05	7.59373e-06	9.74853e-11	1.24261e-28	2.24148e-09	1.42239e-21	4.08104e-21	1.10073e-14	5.06244e-07	2.54662e-28	2.73503e-30	4.86806e-05	1.83984e-07	6.56822e-14	5.32373e-08	5.34636e-22	4.45896e-07	8.47774e-07	21	22	23	23
8.64899e-14	0	8.84581e-11	53.2107	43941.6	P21283	ATP6V1C1	Homo sapiens	V-type proton ATPase subunit C 1	20	20	23	0.123289	15.5024	6.37443e-13	1.91566e-27	4.25473e-15	3.76063e-39	1.98117e-39	7.20361e-07	3.83189e-15	3.29367e-38	5.49234e-34	1.20314e-10	1.01269e-06	3.69298e-20	0.000166281	0.000108303	0.000114688	9.24829e-05	8.43529e-07	6.47359e-13	0.000936507	3.74617e-10	1.69821e-11	0.000221425	8.85849e-05	5.12704e-15	1.66827e-17	1.69629e-05	1.10914e-05	5.54931e-09	2.05154e-06	6.19102e-16	2.71974e-06	3.36525e-05	19	18	19	18
5.95198e-14	0	6.25191e-11	53.3275	28262.8	Q9Y5K8	ATP6V1D	Homo sapiens	V-type proton ATPase subunit D	10	10	12	0.135248	15.0927	9.23975e-19	1.57419e-15	1.73971e-14	3.81477e-19	1.10738e-07	5.82362e-08	9.53063e-12	4.50101e-14	4.40759e-28	4.27328e-10	8.60863e-06	1.84965e-07	0.000218783	4.64939e-05	0.000176292	4.40995e-05	2.61417e-06	6.41837e-28	0.000255097	1.64347e-13	1.43695e-10	6.2218e-07	8.43493e-05	1.49353e-31	3.92854e-19	9.34412e-06	1.46264e-05	0.00010771	1.83109e-05	4.89524e-14	6.58945e-12	3.2199e-05	10	9	10	10
3.16007e-15	0	3.76955e-12	54.2357	26145.3	P36543	ATP6V1E1	Homo sapiens	V-type proton ATPase subunit E 1	12	12	17	0.0799957	16.0673	1.71609e-07	1.20485e-21	7.5385e-18	7.77559e-28	4.89874e-21	2.54727e-09	1.53537e-23	6.25661e-48	2.18011e-47	2.90563e-17	7.54496e-13	5.60827e-29	0.000132208	7.69114e-05	0.000120337	4.34518e-05	4.97298e-08	2.25333e-23	8.64897e-05	1.43889e-13	3.22354e-14	1.53594e-11	5.10964e-05	3.13218e-25	3.45717e-25	4.58003e-05	4.89594e-06	6.55012e-10	1.07908e-05	1.27814e-16	1.7027e-13	7.72781e-06	11	11	11	12
2.39035e-14	0	2.65213e-11	53.6115	13370.2	Q16864	ATP6V1F	Homo sapiens	V-type proton ATPase subunit F	6	6	7	0.24306	14.6459	2.15839e-09	1.64958e-34	5.87452e-28	3.4716e-36	8.93501e-41	2.77761e-05	1.53805e-21	5.33231e-50	6.75823e-38	5.05637e-23	3.13e-11	3.9819e-11	0.00015138	1.19841e-05	0.000103023	6.2728e-05	7.27806e-08	8.34629e-23	1.20807e-05	1.07398e-15	1.05928e-07	2.46323e-15	8.40124e-07	0.00141179	1.87673e-14	7.95863e-05	0.000169416	2.92758e-14	9.81235e-08	1.29028e-10	5.55544e-05	3.38872e-06	6	6	6	6
1.53387e-17	0	1.87628e-14	55.8392	13757.5	O75348	ATP6V1G1	Homo sapiens	V-type proton ATPase subunit G 1	8	8	9	0.107289	16.8222	1.13973e-10	4.09871e-14	5.50372e-12	2.68376e-22	2.58679e-18	2.54516e-05	9.1659e-06	2.63194e-22	3.74237e-33	1.36936e-25	1.09383e-08	1.09959e-18	0.000199167	0.000123522	0.000131167	6.74466e-05	7.4147e-06	2.02452e-22	1.60204e-05	2.61634e-15	5.96276e-09	3.96393e-15	0.000253614	3.64201e-14	7.73469e-23	4.11964e-05	1.37903e-05	2.80634e-09	1.15797e-05	7.25721e-19	1.37277e-10	2.76912e-05	7	8	6	8
5.32118e-19	0	7.11573e-16	56.8103	55883.1	Q9UI12	ATP6V1H	Homo sapiens	V-type proton ATPase subunit H	16	16	18	0.0926013	15.7814	1.24806e-14	5.54662e-34	3.22553e-23	1.27124e-57	2.35909e-39	2.31789e-16	3.2632e-37	5.27381e-52	5.4904e-30	1.74648e-23	1.09487e-11	1.52472e-27	0.000111954	3.74011e-05	0.000107928	3.13419e-05	1.4747e-10	1.08105e-36	1.58283e-05	1.3852e-20	5.99884e-25	2.22088e-28	2.62132e-07	1.83638e-23	5.29095e-49	3.36797e-05	2.39052e-08	2.2494e-15	3.51168e-08	2.56744e-16	1.34241e-10	1.30826e-05	13	16	14	14
2.66816e-16	0	3.25134e-13	54.9879	36436.6	Q5TC12	ATPAF1	Homo sapiens	ATP synthase mitochondrial F1 complex assembly factor 1	7	7	7	0.198227	16.8874	2.0458e-05	7.28362e-31	1.6641e-15	3.50893e-49	4.96127e-50	3.79969e-06	2.10638e-29	6.8544e-12	8.91015e-38	2.4242e-13	5.94634e-14	3.94352e-06	0.000232157	4.12424e-05	0.000581448	3.2758e-05	0.000109878	3.15089e-13	0.00403416	0.000761163	0.000962481	3.94082e-05	0.000393402	0.00278403	1.43604e-10	3.50697e-05	8.06839e-05	1.11296e-12	2.71894e-06	1.44477e-05	8.95296e-05	3.03924e-05	4	6	7	6
1.53065e-15	0	1.8479e-12	54.4576	32772.4	Q8N5M1	ATPAF2	Homo sapiens	ATP synthase mitochondrial F1 complex assembly factor 2	7	7	7	0.170944	13.4652	0.00501408	1.60688e-14	2.31049e-11	0.000811113	6.64325e-05	3.85905e-09	5.7706e-06	2.00122e-13	0.000479763	1.05834e-11	6.53406e-06	2.48481e-11	0.000212193	0.000118109	0.000119044	0.000297478	0.000266791	2.72476e-05	0.000160473	2.38842e-12	2.84276e-09	1.37349e-08	0.000561145	0.0452578	2.02887e-34	4.61107e-05	2.05382e-05	6.73248e-05	2.64024e-06	1.71511e-05	4.78133e-07	3.03473e-05	4	6	6	7
0.0637719	0.070077	0.0681337	31.2062	301367	Q13535	ATR	Homo sapiens	Serine/threonine-protein kinase ATR	0	0	0	NaN	NaN	0.0837762	0.0550805	0.00167099	0.0337795	0.00191675	0.00321103	0.0129176	0.0170315	0.0515497	0.031026	0.0827303	0.0126488	0.000439499	0.0723465	0.0272053	0.060457	0.00423884	0.026429	0.0150692	0.0395903	0.121284	0.00921813	0.00124526	0.0623662	0.0398982	0.0649451	0.059326	0.0917174	0.00746395	0.00217326	0.00434331	0.0755786	0	0	0	0
3.63368e-20	0	5.89477e-17	57.5594	282587	P46100	ATRX	Homo sapiens	Transcriptional regulator ATRX	35	35	41	0.138977	14.8309	3.27078e-09	9.17416e-34	1.6305e-17	7.9627e-55	2.52039e-42	2.31994e-18	1.30805e-22	9.38701e-59	6.22783e-36	9.10456e-19	1.2404e-15	5.04303e-38	0.000116319	2.62748e-05	9.87961e-05	2.07616e-05	1.38164e-09	1.30451e-28	1.42357e-09	2.76291e-16	1.48424e-28	3.46699e-22	2.01273e-06	3.41547e-20	3.95483e-19	3.5709e-05	1.12916e-10	3.67354e-13	1.30458e-08	1.93546e-21	7.95434e-09	1.55167e-05	28	30	32	32
1.11888e-15	0	1.3554e-12	54.5531	53488.8	Q9UBB4	ATXN10	Homo sapiens	Ataxin-10	19	20	22	0.219115	15.9059	3.24198e-15	5.25043e-35	1.14337e-24	3.11076e-36	4.3318e-23	1.36994e-14	3.43981e-13	4.12684e-39	1.82569e-40	6.71813e-20	1.38189e-15	5.23955e-40	0.000155499	3.16908e-06	0.000122989	3.44492e-05	2.95359e-12	1.04506e-45	1.78946e-06	3.70025e-20	1.64233e-12	1.02235e-05	8.86914e-05	1.1683e-18	1.45109e-29	3.96358e-05	2.10056e-08	5.40752e-18	1.37286e-08	9.68288e-23	5.18282e-07	3.03847e-07	16	18	18	19
8.16877e-07	0.00018093	3.46023e-05	47.2718	140283	Q99700	ATXN2	Homo sapiens	Ataxin-2	4	4	4	0.261029	13.4653	0.0117209	1.93821e-13	1.34644e-06	1.38482e-21	5.33964e-05	1.65695e-09	1.01656e-08	1.13171e-06	1.08318e-29	2.91287e-10	0.000735049	0.000934994	0.000287443	0.00210441	0.0800827	0.00278338	0.00173474	0.0163603	0.00174214	0.0388462	0.000804982	0.00484626	0.139037	0.00574113	5.91665e-09	0.00276604	0.000289671	0.000345139	0.000377875	0.00157625	9.26947e-05	8.33255e-05	2	4	4	4
7.15052e-23	0	2.99113e-19	59.2108	113374	Q8WWM7	ATXN2L	Homo sapiens	Ataxin-2-like protein	29	29	36	0.218128	16.0639	7.60591e-14	1.45226e-38	1.58649e-33	1.52599e-51	1.10498e-52	2.12618e-13	9.25235e-26	6.18038e-42	2.46498e-42	4.70858e-26	9.57548e-14	3.97219e-33	0.000111954	2.94933e-08	9.87961e-05	2.03889e-05	3.0565e-10	3.20056e-47	4.19943e-05	2.1436e-22	1.05271e-21	3.05245e-14	3.11909e-11	2.65245e-20	2.99976e-29	2.65126e-05	2.36974e-26	1.87414e-17	2.61986e-09	4.05423e-29	8.52651e-14	2.93181e-08	26	27	28	27
1.86427e-09	0	4.48516e-07	49.858	41250	P54252	ATXN3	Homo sapiens	Ataxin-3	9	9	9	0.130233	14.9949	0.000215701	1.3644e-24	1.75307e-23	1.08007e-41	4.87791e-40	3.24775e-06	4.95762e-13	4.51779e-17	1.78532e-25	2.67854e-14	5.08694e-16	9.2132e-12	0.000144832	4.00001e-05	9.87961e-05	6.52976e-05	2.41867e-06	6.18221e-09	8.53904e-06	1.07838e-16	3.20929e-12	1.02159e-10	0.000385339	3.76417e-06	1.68154e-16	3.408e-05	2.30745e-09	0.000238005	6.39753e-06	9.6291e-07	6.94255e-05	7.66797e-05	6	9	8	8
6.13065e-12	0	3.93125e-09	51.8496	35608.6	Q13825	AUH	Homo sapiens	Methylglutaconyl-CoA hydratase, mitochondrial	8	8	9	0.0779305	15.7704	0.000124785	4.56472e-19	1.50101e-14	2.65011e-38	2.36717e-49	6.09312e-07	1.33433e-07	2.37689e-22	1.96377e-28	2.94128e-29	6.99681e-07	2.34333e-07	0.000184408	2.59507e-06	0.000139748	5.09261e-05	0.0001861	2.46126e-22	5.74024e-05	6.1915e-17	7.09816e-09	9.39892e-06	0.00034671	1.65346e-10	2.96537e-11	7.49784e-05	9.72879e-05	0.000188627	7.12422e-10	2.99432e-07	0.000307437	9.42733e-05	7	7	7	8
6.96294e-17	0	8.47796e-14	55.3909	45786.9	Q9Y679	AUP1	Homo sapiens	Lipid droplet-regulating VLDL assembly factor AUP1	4	4	4	0.179389	14.298	5.30225e-05	1.6763e-19	5.16801e-11	8.6493e-26	1.79038e-42	7.90526e-06	5.80225e-07	1.59273e-14	2.22235e-20	2.49495e-05	5.32966e-09	1.79361e-26	0.000215636	7.32786e-05	0.000120845	0.000125694	4.52215e-08	1.75106e-12	2.42668e-05	2.12584e-10	4.66427e-11	7.73116e-14	4.76443e-05	5.84532e-15	8.69301e-27	0.000202502	6.62614e-06	0.000215308	0.000362049	2.22924e-06	4.54018e-05	5.40557e-05	3	3	3	4
1.74355e-08	0	2.51942e-06	48.9855	22354.2	Q9NWT8	AURKAIP1	Homo sapiens	Small ribosomal subunit protein mS38	1	1	1	0.120979	15.067	0.100924	0.00309979	0.000801702	0.000738981	1.62641e-08	0.000247489	0.0004336	0.00347389	5.41024e-11	0.0241957	0.000485424	0.0128052	0.000232157	0.00476193	0.000612777	0.0120435	0.000324172	0.0133206	0.0148021	0.0340053	0.00129653	0.00802016	0.0552388	1.07e-05	5.17634e-05	0.000111302	0.0100772	0.000683508	0.000461949	0.002758	5.40744e-05	0.000358017	0	1	1	1
2.43994e-05	0.000356824	0.00023221	45.3733	38506.1	Q9NQS1	AVEN	Homo sapiens	Cell death regulator Aven	2	2	2	0.242176	12.3404	9.94113e-05	4.33879e-05	5.64416e-05	2.00749e-14	0.000562065	0.000215691	2.48831e-05	0.000740155	2.26161e-10	2.08928e-08	0.000408878	0.000109948	0.00243627	0.0365882	0.025235	0.000261361	0.00503598	0.00178167	0.0653757	0.0539281	0.101943	0.00653679	0.00400543	0.00778788	2.20054e-09	0.000495216	1.3804e-05	4.69308e-06	9.91944e-05	0.000409754	0.00232308	2.21012e-05	2	2	2	2
2.58302e-12	0	1.86129e-09	52.1312	71947.4	Q8NBF6	AVL9	Homo sapiens	Late secretory pathway protein AVL9 homolog	9	9	9	0.159975	14.166	2.75764e-05	5.6747e-15	6.61442e-19	2.04819e-23	2.32608e-36	1.52864e-08	2.00334e-11	2.3095e-21	1.21478e-23	7.21526e-27	2.438e-09	5.13361e-17	0.000210959	4.66547e-07	0.000130413	3.00683e-05	2.46264e-07	6.22177e-05	0.00134185	0.00175408	0.000431757	0.000193095	0.00221902	0.000128398	0.000542715	0.000283548	0.000190797	0.000204042	8.18761e-05	0.000707997	0.000352678	0.000245329	6	7	8	9
3.24719e-13	0	2.96325e-10	52.7945	13714.6	P61769	B2M	Homo sapiens	Beta-2-microglobulin	3	3	5	0.231453	17.9536	0.000176317	9.28023e-07	3.30776e-08	2.07261e-14	1.99216e-32	6.17984e-06	3.6957e-06	8.02509e-21	2.55692e-32	1.76098e-08	1.55836e-07	4.24118e-08	0.000232157	0.000138216	0.0002052	0.000120529	1.1907e-05	1.75204e-11	0.000935455	5.20546e-09	0.00013846	1.13037e-06	0.000385339	3.8957e-09	5.43552e-16	0.000126325	0.000157566	0.000147321	1.77501e-05	0.000142402	7.15202e-07	6.58127e-05	3	3	3	3
0.000134212	0.000527983	0.000508681	44.1585	37137.6	Q96L58	B3GALT6	Homo sapiens	Beta-1,3-galactosyltransferase 6	3	3	3	0.375047	13.6643	0.145955	4.79164e-09	0.00367849	2.99836e-25	3.86446e-08	7.10097e-05	0.0475188	6.52946e-15	7.94237e-05	0.00041844	0.000123298	7.82404e-06	0.000174827	0.000359002	0.000206721	0.000202376	0.000445266	0.00994892	0.0126278	0.00200928	0.0482101	0.00100726	0.0239933	0.152046	0.0105487	0.048479	0.0576942	0.000257877	0.00538052	0.085316	0.033769	0.0585548	0	3	3	3
1.56733e-15	0	1.89162e-12	54.4503	37121.8	O94766	B3GAT3	Homo sapiens	Galactosylgalactosylxylosylprotein 3-beta-glucuronosyltransferase 3	10	10	10	0.223229	15.1036	7.02543e-12	2.12163e-18	5.95371e-18	4.07056e-29	7.1855e-43	1.29188e-09	2.67594e-24	7.96843e-28	4.80355e-35	1.22606e-15	1.82051e-18	9.9077e-13	0.000195924	3.83733e-05	9.87961e-05	3.00683e-05	1.88512e-05	1.98751e-36	8.04264e-05	9.28653e-14	3.69227e-10	2.36015e-07	0.000140086	5.76979e-06	2.27664e-19	0.000100435	2.03708e-05	1.87336e-08	1.34303e-05	2.10155e-05	5.81865e-05	2.23843e-05	7	10	9	9
1.07355e-09	0	2.88576e-07	50.0633	56563.9	Q6Y288	B3GLCT	Homo sapiens	Beta-1,3-glucosyltransferase	3	3	3	0.293811	12.6156	0.117146	2.97758e-26	1.26173e-11	3.59991e-08	1.41019e-12	0.000485021	2.2403e-08	1.99123e-19	0.000328831	0.000566734	0.00483041	0.000100935	0.014166	0.0637785	0.0101808	0.000114742	0.00156741	1.95206e-05	0.000938913	0.00256291	0.000544686	3.97782e-07	4.88501e-05	0.00552769	0.00020739	0.000195338	5.40168e-05	0.000256618	0.000355576	4.05365e-19	0.000407092	5.77069e-05	0	3	2	2
0.0957212	0.0994449	0.117153	29.1669	42310.4	Q9C0J1	B3GNT4	Homo sapiens	N-acetyllactosaminide beta-1,3-N-acetylglucosaminyltransferase 4	0	0	0	NaN	NaN	0.1663	0.0951593	0.0207972	0.0803011	0.00289749	0.0808552	0.0964371	0.0696686	0.0397439	0.0777609	0.0599765	0.0293539	0.000232204	0.0621691	0.090996	0.125251	0.0992382	0.154413	0.116029	0.13819	0.1679	0.126901	0.175725	0.21296	0.122175	0.125698	0.125048	0.114586	0.126134	0.116325	0.131191	0.117326	0	0	0	0
2.20007e-13	0	2.0827e-10	52.9174	43920.3	P15291	B4GALT1	Homo sapiens	Beta-1,4-galactosyltransferase 1	4	4	4	0.22019	13.334	0.000100849	3.31124e-36	3.97378e-10	5.35725e-34	6.31994e-34	0.000324229	0.00107086	0.000599647	1.89135e-45	6.81792e-15	2.306e-07	4.68458e-09	0.000207541	0.00102982	0.000240826	0.000183028	0.00117249	4.74989e-08	0.000913854	3.30261e-06	2.33517e-05	0.00202493	0.00039726	0.187228	5.40382e-18	4.69812e-05	0.000123294	4.18548e-05	7.35308e-08	1.14843e-05	0.000252464	5.35465e-05	1	4	4	4
0.0598965	0.0655106	0.0645759	31.4993	37405.8	Q9UBV7	B4GALT7	Homo sapiens	Beta-1,4-galactosyltransferase 7	0	0	0	NaN	NaN	0.148045	0.00377516	0.00135244	1.37265e-05	7.34654e-05	0.00129568	2.98877e-05	0.00118973	8.58467e-10	0.000870011	0.00284963	0.0203323	0.0825623	0.130063	0.154499	0.0871466	0.00563158	0.0034102	0.0265307	0.129117	0.166294	0.150145	0.133499	0.179175	0.112875	0.125012	0.107217	0.0339514	0.0337665	0.103718	0.109309	0.115686	0	0	0	0
6.52316e-13	0	5.53916e-10	52.5731	36560	Q9NWV8	BABAM1	Homo sapiens	BRISC and BRCA1-A complex member 1	8	8	9	0.101654	15.9039	6.86608e-18	3.36234e-42	3.89338e-22	3.03974e-30	8.91398e-42	2.50659e-07	3.68353e-24	8.67877e-26	5.88446e-23	1.38585e-15	9.35715e-15	1.29696e-26	0.000162092	2.83855e-05	0.00011908	3.00683e-05	1.67273e-05	7.76511e-14	5.50362e-05	7.05519e-23	6.09486e-06	7.91349e-08	2.34633e-06	0.000117754	4.46293e-22	2.65126e-05	5.0017e-05	2.18428e-05	1.05054e-05	2.90498e-26	7.05544e-05	5.33791e-05	7	8	8	8
2.53856e-15	0	3.04117e-12	54.3028	43551.7	Q9NXR7	BABAM2	Homo sapiens	BRISC and BRCA1-A complex member 2	11	11	11	0.118665	15.8466	2.39304e-12	2.35785e-27	1.35183e-25	1.15945e-34	2.26903e-30	1.26247e-10	3.54195e-15	5.55078e-29	1.05761e-28	1.75404e-25	2.21553e-18	9.65124e-26	0.000145502	3.30722e-08	9.87961e-05	0.000108608	2.09781e-14	4.26964e-28	2.79536e-05	3.61234e-14	2.60787e-07	1.0691e-05	0.0001254	3.59982e-22	4.85135e-17	6.15269e-05	9.38726e-08	4.18285e-10	3.73625e-07	3.6325e-28	1.44472e-05	2.24462e-05	11	10	11	10
0.00555431	0.00705764	0.0100982	39.4549	92536.6	Q9BYV9	BACH2	Homo sapiens	Transcription regulator protein BACH2	1	1	1	0.439733	13.419	0.00298405	0.0692335	0.00052794	0.0329318	0.0389563	0.0187247	0.00563767	0.0387295	0.000840805	0.00206996	0.0680287	0.0119908	0.0127814	0.00158339	0.00138421	0.0890674	0.112229	0.00150742	0.00141194	0.00508293	0.0260564	0.000103611	0.000336754	0.0207197	0.117962	0.102458	0.120071	0.0155563	0.12636	0.110555	0.11728	0.109492	1	0	1	0
3.59702e-10	0	1.18998e-07	50.4603	18391.9	Q92934	BAD	Homo sapiens	Bcl2-associated agonist of cell death	2	2	2	0.228416	14.179	3.16338e-06	2.81354e-24	2.90893e-05	0.00016776	7.71464e-15	9.05493e-06	1.0382e-05	5.51664e-28	3.37592e-08	5.24169e-16	6.50063e-08	1.33089e-23	0.000131336	0.000169578	9.87961e-05	0.00354813	0.000352852	4.16992e-22	0.0004403	2.96605e-12	0.00161613	0.000673911	0.000385339	7.99403e-23	0.000881726	3.79199e-05	0.000296956	0.000256978	4.22692e-05	0.000152938	0.00167482	0.000377054	2	2	2	2
5.25131e-19	0	7.02691e-16	56.814	38778.8	Q99933	BAG1	Homo sapiens	BAG family molecular chaperone regulator 1	10	10	11	0.114501	14.8758	8.66813e-08	3.94241e-26	7.16611e-26	2.07918e-34	2.45045e-34	3.22617e-10	2.71004e-20	2.62996e-60	1.42907e-37	1.59756e-35	8.96659e-12	4.89089e-17	0.000111954	1.01987e-05	0.000102093	2.72913e-05	2.89284e-14	2.28694e-49	8.87349e-07	7.12146e-20	4.61158e-16	4.78045e-17	2.31661e-10	2.29671e-16	5.26785e-24	9.98058e-05	8.94311e-18	1.47362e-16	4.36955e-10	8.79469e-18	1.77922e-10	7.42605e-07	8	10	9	9
2.34618e-16	0	2.85903e-13	55.0266	23771.9	O95816	BAG2	Homo sapiens	BAG family molecular chaperone regulator 2	11	11	12	0.175037	14.9607	8.43961e-14	6.90043e-11	5.03487e-15	5.25712e-49	2.55851e-50	4.62863e-09	6.04727e-17	1.02007e-35	1.2613e-41	5.02461e-19	9.19982e-11	6.27863e-30	0.00013039	5.38882e-06	0.000123648	4.19388e-05	6.84639e-12	3.66725e-48	0.000139729	3.59711e-18	2.27711e-05	3.79134e-06	3.87701e-10	2.24733e-19	9.22636e-26	4.40895e-05	7.59095e-10	5.29391e-12	2.3143e-07	2.45925e-22	1.05625e-05	1.20178e-08	10	11	10	11
7.97779e-19	0	1.04696e-15	56.6952	61594.7	O95817	BAG3	Homo sapiens	BAG family molecular chaperone regulator 3	15	15	17	0.146166	14.2119	6.48695e-10	1.84844e-26	1.02878e-22	6.52845e-38	5.32004e-30	1.25688e-17	1.40629e-12	1.57772e-45	3.61035e-42	4.54866e-26	1.18217e-13	1.4734e-26	0.000134973	2.24258e-05	9.87961e-05	9.15862e-06	3.23271e-09	4.33021e-27	0.000879139	7.41977e-10	3.40254e-18	8.70751e-07	4.10141e-05	2.90905e-21	2.89546e-22	0.000118342	0.000167398	1.03035e-10	1.0029e-05	1.28491e-07	3.86585e-06	7.47964e-05	14	14	13	12
6.12893e-09	0	1.14e-06	49.4023	49594.1	O95429	BAG4	Homo sapiens	BAG family molecular chaperone regulator 4	5	5	5	0.253667	12.8582	0.000157954	9.46778e-20	7.65869e-17	1.67024e-12	1.54721e-34	1.1626e-05	3.22382e-18	8.30083e-09	8.60233e-25	1.3988e-09	5.21093e-05	5.67452e-15	0.000111954	0.00022166	0.00195863	8.22461e-05	2.14332e-06	4.90723e-35	1.66138e-05	2.09081e-11	2.45858e-06	3.54532e-08	0.000316429	0.00580741	1.52452e-10	0.000188083	0.00022891	1.39098e-10	2.50244e-05	1.22297e-05	7.94364e-05	4.30851e-06	5	5	5	4
8.28544e-16	0	1.00611e-12	54.6446	51199.6	Q9UL15	BAG5	Homo sapiens	BAG family molecular chaperone regulator 5	19	19	22	0.0847147	14.6239	1.61658e-21	8.00902e-48	3.01417e-26	3.62654e-51	1.08231e-39	2.14894e-09	8.29574e-16	3.34134e-31	1.2231e-36	2.28117e-19	2.86397e-20	1.86977e-29	0.000111954	2.51046e-05	9.87961e-05	1.82966e-05	7.00317e-15	2.02332e-34	8.8947e-09	1.33248e-15	4.02634e-14	6.68127e-11	2.53017e-05	3.3959e-18	1.42181e-31	5.61467e-05	2.01931e-09	3.27881e-13	1.75096e-11	1.06171e-30	9.03611e-07	1.37595e-06	16	16	18	18
5.21926e-17	0	6.35518e-14	55.4768	119409	P46379	BAG6	Homo sapiens	Large proline-rich protein BAG6	22	22	28	0.172737	15.9148	4.88021e-17	1.93532e-31	1.6906e-22	1.03051e-51	2.99344e-38	5.73211e-09	2.53559e-21	1.66333e-36	2.1401e-43	1.04986e-34	2.24573e-20	7.33759e-23	0.000112263	3.05606e-06	0.000100619	3.00683e-05	2.54221e-14	7.3117e-37	1.82507e-05	6.68868e-17	7.79442e-16	1.45617e-18	1.99242e-16	2.13668e-27	2.95369e-30	3.60454e-05	6.56517e-08	1.25035e-16	5.12457e-10	2.09832e-32	1.10954e-08	1.36711e-09	21	21	22	22
8.8629e-12	0	5.39204e-09	51.7284	23408.7	Q16611	BAK1	Homo sapiens	Bcl-2 homologous antagonist/killer	7	7	7	0.166337	14.5964	3.35468e-16	8.82686e-29	1.54385e-18	1.39092e-35	1.75453e-29	5.71417e-08	5.1448e-11	3.71318e-30	3.36104e-16	2.28894e-17	5.53987e-24	2.12874e-30	0.000164254	1.23162e-06	9.87961e-05	2.92114e-05	5.3498e-13	2.07722e-12	0.000210087	0.000642448	1.04361e-19	0.000483966	0.000385339	1.57904e-20	6.8221e-21	5.63178e-05	5.37117e-05	6.18625e-08	1.40865e-06	3.35612e-21	5.62066e-05	3.27497e-05	7	7	7	7
1.43734e-14	0	1.63398e-11	53.7691	10058.6	O75531	BANF1	Homo sapiens	Barrier-to-autointegration factor	7	9	12	0.247243	19.0266	3.79041e-07	2.9979e-31	7.85244e-24	3.40979e-15	4.88174e-28	8.82325e-06	2.44032e-19	1.15965e-55	2.88909e-43	1.71951e-16	4.75248e-09	1.43892e-12	0.000196337	0.000107976	0.000111741	3.2489e-05	1.55185e-06	4.03348e-35	7.40087e-06	4.40874e-20	7.23942e-06	3.0291e-12	2.57778e-07	4.97e-31	2.40323e-20	0.00013311	5.68423e-05	5.68124e-14	1.87871e-07	1.30125e-18	6.75069e-10	3.19293e-06	7	7	6	7
1.31058e-14	0	1.49577e-11	53.7976	56494.5	Q8N9N5	BANP	Homo sapiens	Protein BANP	7	8	8	0.267289	13.4508	1.18125e-07	9.79419e-33	3.35525e-12	5.21492e-55	6.37653e-26	2.18557e-05	2.70538e-16	5.82481e-29	3.56411e-50	2.9444e-16	6.3526e-15	1.2286e-28	0.000111954	3.48803e-05	0.000208783	0.000170219	1.33259e-12	6.26543e-11	0.000370473	0.000200412	7.78559e-15	4.6261e-07	0.000238836	1.90982e-19	4.25495e-23	3.50042e-05	1.63184e-11	4.3291e-13	7.82789e-09	2.22462e-32	1.16986e-10	9.30132e-06	4	7	7	6
0.0521159	0.0551613	0.057745	32.1284	80361.6	Q92560	BAP1	Homo sapiens	Ubiquitin carboxyl-terminal hydrolase BAP1	0	0	0	NaN	NaN	0.155882	0.0815093	0.0667826	0.0090241	0.0782482	0.0719247	1.42453e-05	0.0105173	0.00296197	0.0949695	0.103472	0.112024	0.115263	0.124562	0.00738996	0.10836	0.115379	0.130757	0.119204	0.116557	0.00156535	0.130579	0.160341	0.208544	0.00308884	0.114328	0.0502254	0.00455923	0.0354619	0.0487978	0.129719	0.0101179	0	0	0	0
4.91003e-16	0	5.97746e-13	54.8034	17900.4	Q8IXM2	BAP18	Homo sapiens	Chromatin complexes subunit BAP18	13	13	19	0.13888	17.2019	2.39069e-10	4.18945e-48	9.77599e-22	1.16377e-61	4.0599e-36	4.06861e-17	1.20792e-17	1.44445e-63	9.0613e-39	1.04895e-27	1.30262e-21	3.33145e-23	0.000126738	2.73248e-07	9.98773e-05	3.10725e-05	1.0934e-09	2.33147e-25	1.65712e-05	1.41188e-13	1.60102e-14	1.51082e-09	2.31716e-07	1.72137e-30	1.10903e-22	3.74119e-05	3.84093e-07	1.23665e-13	2.80255e-09	1.3159e-22	8.03088e-07	5.17751e-08	13	13	13	13
6.25218e-15	0	7.329e-12	54.026	22693.4	P80723	BASP1	Homo sapiens	Brain acid soluble protein 1	3	3	3	0.511412	12.5009	0.00622655	1.93186e-08	8.15906e-09	6.79757e-33	1.67324e-28	1.39539e-06	1.88671e-09	1.40416e-56	1.69334e-25	0.00171603	8.64195e-06	0.0023515	0.00032003	0.00194286	0.000424879	0.00369132	0.0231961	0.12877	0.00282586	0.00621888	0.140017	0.154797	0.160811	0.0157859	1.25188e-10	6.56357e-05	9.45814e-05	0.000423436	1.01356e-05	1.40132e-11	1.18453e-05	7.59432e-05	3	2	3	3
9.35868e-14	0	9.51495e-11	53.186	21184.4	Q07812	BAX	Homo sapiens	Apoptosis regulator BAX	10	11	13	0.102807	18.2939	1.39414e-06	3.44353e-47	3.47674e-19	8.18342e-42	4.63432e-41	2.26371e-07	4.66324e-19	3.59296e-41	1.16015e-33	9.58488e-16	2.28585e-14	4.32993e-42	0.000156686	7.2812e-07	0.000103023	4.56862e-05	1.67311e-15	6.98279e-23	0.000203507	7.68386e-13	1.19617e-08	2.79877e-09	1.34321e-05	4.2731e-19	1.33631e-16	4.59717e-05	1.00529e-05	1.37985e-08	6.48678e-10	1.38755e-18	3.68538e-06	9.16307e-06	10	10	10	10
7.31225e-18	0	9.01806e-15	56.0562	178702	Q9NRL2	BAZ1A	Homo sapiens	Bromodomain adjacent to zinc finger domain protein 1A	15	15	15	0.381908	13.4708	4.67065e-06	3.42942e-34	2.66981e-33	4.16145e-45	3.06073e-47	1.25796e-07	2.84313e-19	5.54768e-38	4.70158e-35	1.40007e-10	6.54616e-16	1.53706e-07	0.000137054	3.86864e-05	0.000116475	1.6601e-05	2.15871e-15	1.05255e-18	0.000243233	1.16366e-17	6.61678e-10	1.10222e-06	0.000385339	8.70633e-11	7.02399e-19	6.7589e-05	8.28463e-06	2.08149e-06	2.12774e-05	2.20048e-08	7.32695e-05	8.01654e-06	7	11	12	14
7.74847e-19	0	1.01816e-15	56.7035	170903	Q9UIG0	BAZ1B	Homo sapiens	Tyrosine-protein kinase BAZ1B	49	49	56	0.127568	15.9793	4.07995e-11	1.08847e-29	1.80418e-27	1.51448e-66	1.00332e-51	4.14378e-13	5.30612e-20	3.61017e-43	5.40745e-45	1.22056e-24	3.48744e-24	7.58536e-17	0.000111954	4.91601e-08	9.87961e-05	2.30817e-05	1.05481e-17	1.03742e-44	4.35771e-06	2.64572e-17	7.73944e-26	1.08547e-10	2.81406e-12	1.99346e-35	1.74398e-48	2.23773e-05	2.58605e-08	2.39454e-11	1.05535e-10	9.98225e-22	1.70054e-10	3.02799e-06	39	45	44	45
5.62378e-05	0.000527983	0.000344062	44.8099	211198	Q9UIF9	BAZ2A	Homo sapiens	Bromodomain adjacent to zinc finger domain protein 2A	5	5	5	0.249099	12.695	0.00014669	8.9633e-09	1.53952e-10	2.57335e-22	2.9095e-14	0.000185071	5.35758e-06	0.000264386	5.02234e-09	2.21778e-08	0.000143709	1.42241e-11	0.00391277	0.000453757	0.000220528	0.000714739	0.000354054	0.00657713	0.0211179	0.00647875	0.00406452	0.0172611	0.0145774	0.00715634	0.000292551	6.92067e-05	0.000227058	0.000252471	7.43145e-05	4.77961e-07	0.000482466	0.000109663	3	4	4	5
2.14583e-10	0	7.79318e-08	50.6437	105130	Q8WY36	BBX	Homo sapiens	HMG box transcription factor BBX	10	10	11	0.157262	13.898	1.35109e-05	3.54782e-19	2.3757e-22	1.6511e-27	5.62314e-25	7.5066e-05	9.59871e-12	3.74645e-32	1.26785e-33	4.62115e-14	4.32255e-16	1.05521e-28	0.000150954	9.70282e-05	0.000236969	4.55677e-05	6.94394e-07	4.26699e-06	0.000913559	2.91124e-07	7.59891e-05	0.00158405	0.000768421	6.02732e-05	2.36176e-08	0.000162268	0.000103754	0.000261945	0.00024098	1.22193e-08	4.49877e-06	4.93597e-05	6	8	9	9
9.06457e-12	0	5.49676e-09	51.7209	28320.1	Q9UHQ4	BCAP29	Homo sapiens	B-cell receptor-associated protein 29	4	4	4	0.330124	13.0213	0.00200858	0.0172568	0.0100292	0.000139242	2.65509e-07	0.000179618	3.49348e-12	3.8129e-25	2.05351e-11	8.48402e-06	0.0226432	0.0012007	0.000320839	0.00316696	0.000277434	3.00683e-05	0.000147968	0.0135377	0.00684267	0.00266997	0.000260354	0.00879914	0.000385339	0.0175879	2.68054e-11	2.18332e-05	7.51742e-05	6.69517e-05	1.24667e-05	1.85038e-10	0.00043584	8.44999e-05	3	4	3	3
2.08348e-20	0	3.57407e-17	57.7117	27991.6	P51572	BCAP31	Homo sapiens	B-cell receptor-associated protein 31	18	19	33	0.0981794	16.5713	1.62608e-16	1.33939e-34	1.69466e-22	2.30049e-37	8.89884e-45	2.28618e-14	4.82872e-33	2.42596e-52	3.14231e-47	3.10258e-23	7.99284e-25	2.47517e-26	0.00011222	8.60664e-06	9.87961e-05	3.31359e-05	8.62275e-07	9.63822e-25	3.03567e-05	1.94126e-26	1.13506e-13	1.74967e-26	6.98556e-09	1.54772e-31	5.48359e-27	2.25378e-05	7.34723e-09	1.05778e-06	2.81811e-06	8.73069e-14	6.2239e-06	4.52052e-07	17	18	18	17
3.60144e-19	0	4.91605e-16	56.9207	26131.4	O75934	BCAS2	Homo sapiens	Pre-mRNA-splicing factor SPF27	13	14	20	0.0898937	15.2891	4.36037e-07	2.86657e-48	1.52536e-36	4.31854e-45	7.86077e-40	3.8895e-11	3.57524e-11	8.95313e-64	1.0614e-46	7.16835e-24	6.44972e-23	4.34208e-27	0.000133883	3.40261e-05	9.87961e-05	3.15865e-05	6.20585e-11	1.09261e-29	2.95546e-05	5.2642e-19	6.01555e-15	1.46229e-08	1.60715e-05	1.53294e-17	2.9305e-24	1.98466e-05	7.58199e-07	1.6447e-19	3.33503e-08	2.9861e-19	3.77259e-15	2.16704e-05	12	13	13	13
9.29464e-10	0	2.56999e-07	50.1164	101237	Q9H6U6	BCAS3	Homo sapiens	BCAS3 microtubule associated cell migration factor	11	11	11	0.145411	13.7709	2.13841e-05	2.07976e-40	6.13076e-20	5.66576e-24	3.29333e-41	3.92435e-07	5.84715e-11	7.10599e-33	2.58189e-22	0.000413175	6.1314e-17	1.06917e-06	0.000148596	3.38271e-05	0.000150311	2.51506e-05	5.55677e-05	1.18728e-13	0.000625139	1.31294e-07	5.79158e-06	0.000734373	0.00257884	0.00079989	3.37588e-05	4.72958e-05	1.37869e-05	1.14404e-05	4.41829e-07	1.11068e-06	3.02216e-06	1.87324e-05	8	8	10	9
1.85559e-18	0	2.36009e-15	56.4536	44287.7	O15382	BCAT2	Homo sapiens	Branched-chain-amino-acid aminotransferase, mitochondrial	17	17	26	0.0709715	16.572	3.47263e-10	3.77868e-39	8.44814e-27	5.58212e-49	2.07916e-36	1.73273e-11	6.31146e-32	1.79278e-31	3.3755e-38	1.87737e-21	3.3599e-22	1.01424e-14	0.000160156	2.96246e-05	9.87961e-05	3.78214e-05	1.04096e-12	1.79267e-53	1.20324e-06	1.45922e-18	2.25444e-15	8.27712e-11	3.17599e-10	1.528e-20	1.47516e-33	3.91009e-05	2.43559e-08	3.01635e-10	4.64546e-12	5.76072e-27	5.96507e-06	1.14293e-05	17	17	17	16
4.46998e-14	0	4.78414e-11	53.4168	35979.5	Q9P287	BCCIP	Homo sapiens	BRCA2 and CDKN1A-interacting protein	11	11	13	0.18809	15.5687	1.9528e-08	2.65908e-36	6.31245e-18	8.38029e-32	2.42694e-31	2.81915e-16	4.85574e-28	1.85084e-35	5.28953e-40	1.04304e-32	1.4829e-13	1.09751e-25	0.000172073	8.32795e-05	9.87961e-05	1.6601e-05	1.57892e-11	3.62885e-30	6.07874e-07	2.65697e-13	1.152e-07	4.55316e-12	7.12461e-05	3.3076e-09	2.28794e-22	8.29297e-05	1.08233e-08	1.7461e-13	1.41041e-06	2.08999e-15	2.90545e-08	1.7907e-05	10	11	10	11
0.00927395	0.0104965	0.0169643	38.1838	68418.1	P06276	BCHE	Homo sapiens	Cholinesterase	0	0	0	NaN	NaN	0.0663406	4.06028e-15	0.000182183	4.12246e-11	0.000123294	0.00172325	0.00047174	0.00271067	0.000626312	0.000349617	3.64376e-05	0.000539982	0.0408906	0.0157805	0.0187638	0.00624703	0.0101186	0.00694916	0.0116745	0.02964	0.00528437	0.00572682	0.016884	0.0238439	0.116873	0.065485	0.0065864	0.0148414	0.100272	0.0446356	0.0159928	0.0102324	0	0	0	0
5.18466e-16	0	6.31067e-13	54.7869	50471	P12694	BCKDHA	Homo sapiens	2-oxoisovalerate dehydrogenase subunit alpha, mitochondrial	19	19	25	0.0710247	15.8012	3.58312e-17	5.30997e-34	3.31651e-23	1.47472e-37	8.76672e-47	5.32373e-09	1.17565e-31	9.38701e-59	1.39199e-48	2.89666e-21	6.06534e-18	1.41159e-28	0.00012805	1.75015e-05	9.87961e-05	3.00683e-05	6.32817e-10	2.18281e-31	3.95377e-10	1.43701e-22	2.68905e-15	2.89835e-07	2.56409e-08	1.01094e-28	2.47826e-24	3.7262e-05	4.16091e-07	9.7788e-14	1.83552e-10	3.99515e-32	1.88711e-08	5.66417e-06	16	17	19	18
6.20382e-12	0	3.97154e-09	51.8457	43122.5	P21953	BCKDHB	Homo sapiens	2-oxoisovalerate dehydrogenase subunit beta, mitochondrial	8	8	10	0.129575	14.8666	1.65152e-05	2.277e-12	8.97287e-23	9.38007e-35	3.47235e-29	1.32359e-05	3.65575e-12	1.36886e-43	8.0646e-45	8.84371e-09	1.98041e-06	1.27978e-19	0.000193302	2.94131e-06	0.000106257	3.17568e-05	3.27538e-10	5.24767e-20	1.48313e-05	1.06344e-16	0.000190816	6.23912e-05	7.27047e-06	3.62641e-33	1.1003e-21	4.04502e-05	1.19337e-12	2.25506e-08	6.1811e-12	3.28122e-17	1.76598e-07	1.83861e-05	5	5	6	6
1.25551e-14	0	1.43548e-11	53.8109	26251.6	O95999	BCL10	Homo sapiens	B-cell lymphoma/leukemia 10	8	8	8	0.167474	15.3306	4.8685e-06	7.33774e-28	3.55043e-13	5.08977e-21	1.40571e-06	4.88088e-06	1.30358e-11	1.466e-06	4.67574e-27	0.000457743	0.00015358	1.42082e-13	0.000228489	4.70375e-05	0.000120845	0.000129585	1.95244e-05	1.58973e-29	0.00111657	9.74994e-11	6.78807e-13	1.38532e-08	9.43199e-06	3.50229e-14	8.51085e-23	0.000105225	3.62233e-06	3.85077e-06	9.253e-07	2.11707e-10	2.85099e-08	8.77397e-06	7	6	6	6
1.60453e-20	0	2.83109e-17	57.7829	95519.4	Q9C0K0	BCL11B	Homo sapiens	B-cell lymphoma/leukemia 11B	29	29	34	0.165376	16.6442	1.47768e-09	6.7562e-36	2.91406e-32	2.60564e-55	1.73187e-65	1.56048e-20	2.70879e-39	3.93848e-47	3.44377e-42	2.47293e-25	4.96739e-14	4.41805e-39	0.000111954	2.22423e-07	0.000104974	3.03305e-05	9.99613e-18	1.22795e-31	2.76035e-05	9.96641e-20	2.68441e-21	5.79935e-16	1.93433e-09	1.23916e-26	1.28319e-40	3.79722e-05	2.81069e-08	3.60523e-16	3.25098e-14	2.86804e-14	5.9307e-10	1.00372e-05	25	29	29	29
9.77854e-15	0	1.12906e-11	53.8881	26265.9	P10415	BCL2	Homo sapiens	Apoptosis regulator Bcl-2	7	7	9	0.144388	17.1436	5.35851e-09	2.62584e-26	1.5388e-23	7.29052e-33	8.60464e-42	1.29296e-05	3.37851e-16	2.05446e-36	1.51388e-34	1.75608e-23	1.35882e-07	3.73441e-27	0.00012373	3.87472e-05	0.000170297	2.36157e-06	6.28455e-06	3.27576e-25	4.43439e-07	6.50956e-18	9.14273e-11	8.68023e-08	1.42706e-05	7.06362e-14	6.59327e-22	4.07839e-05	1.92895e-09	6.81694e-15	3.66631e-09	1.03674e-19	1.52246e-06	4.92129e-06	7	7	7	6
2.2457e-10	0	8.09007e-08	50.6276	26049	Q07817	BCL2L1	Homo sapiens	Bcl-2-like protein 1	1	1	1	0.530014	14.383	1.38165e-05	0.000418512	9.02858e-07	1.10296e-12	1.91751e-13	0.00668468	0.000400925	2.4475e-42	2.00958e-39	0.000407018	3.06588e-08	3.02248e-17	0.000496734	0.000139833	0.000162953	0.000413548	0.000162619	0.0295912	0.0157496	5.58898e-09	0.00166695	0.00996303	0.00388632	0.000132599	0.000526335	0.000218446	2.69098e-06	7.77639e-06	3.42808e-05	0.00031871	0.000304849	3.5438e-05	1	1	1	1
1.64869e-05	0.000356824	0.000190852	45.6211	22171	O43521	BCL2L11	Homo sapiens	Bcl-2-like protein 11	3	3	3	0.313247	13.9691	4.63066e-08	1.44626e-14	4.57557e-13	1.71044e-12	1.22549e-05	0.000228084	2.13081e-07	7.64394e-23	4.5559e-15	9.50757e-17	1.05126e-05	2.93927e-06	0.000232157	0.00488811	0.000137045	0.0151563	0.00197519	1.11821e-09	0.00145763	0.0013957	0.000914017	0.000433138	0.000359384	2.74799e-08	0.000222723	0.000402654	5.89708e-07	0.000295076	0.000370893	0.000288294	0.00176952	0.00010368	2	2	2	3
1.45951e-13	0	1.4321e-10	53.0466	52723.2	Q9BXK5	BCL2L13	Homo sapiens	Bcl-2-like protein 13	17	17	22	0.0737231	16.5367	1.95115e-16	4.1866e-36	2.31935e-29	5.21468e-34	5.84056e-39	1.10365e-13	1.11268e-22	1.33316e-38	1.95186e-44	1.03052e-19	4.43109e-16	8.8492e-34	0.000111954	4.23744e-05	0.000108781	3.17072e-05	1.56929e-10	8.92554e-36	4.58778e-05	9.76773e-16	1.27423e-11	8.831e-15	8.15053e-12	4.67095e-35	6.13981e-32	3.66317e-05	1.76991e-05	1.33347e-12	2.68908e-09	5.33762e-14	6.68124e-06	7.64434e-06	16	17	17	17
1.46652e-06	0.00018093	4.93945e-05	46.978	22195.3	Q9BQE9	BCL7B	Homo sapiens	B-cell CLL/lymphoma 7 protein family member B	1	1	1	0.383022	11.8052	0.0803536	0.0902467	0.0520686	0.00197692	9.75447e-05	0.00593902	0.00160924	0.0730058	0.0823937	0.0966078	0.105231	0.106515	0.114646	0.117155	0.148002	0.133819	0.117542	0.0100699	0.0824957	0.0019996	0.00238046	0.164337	0.16712	0.187228	0.123506	0.118475	0.107051	0.122086	0.119491	0.10566	0.131037	0.110064	0	0	0	1
8.95827e-12	0	5.44161e-09	51.7248	23468.1	Q8WUZ0	BCL7C	Homo sapiens	B-cell CLL/lymphoma 7 protein family member C	5	5	5	0.0898586	16.2148	4.08989e-06	5.33377e-16	7.34934e-10	2.53234e-18	5.43399e-34	8.55242e-05	4.01618e-09	3.80626e-51	1.11216e-21	2.1237e-12	1.38897e-09	1.09377e-11	0.000159045	3.58682e-05	9.87961e-05	3.00683e-05	2.26805e-06	0.000427465	0.00219217	9.46866e-21	0.000156585	1.81699e-05	2.97756e-05	8.52827e-09	1.45022e-13	5.16173e-05	1.39616e-12	3.40648e-09	2.20511e-05	1.20156e-14	8.57232e-07	1.53757e-05	5	4	5	5
1.96667e-22	0	6.72579e-19	58.9505	157129	Q86UU0	BCL9L	Homo sapiens	B-cell CLL/lymphoma 9-like protein	20	21	24	0.170433	14.4564	4.48109e-21	2.95823e-48	1.01005e-30	1.82488e-38	3.40533e-34	2.34622e-08	1.12675e-57	1.87885e-37	6.66079e-36	4.29593e-19	1.52099e-16	4.08162e-11	0.000132375	5.6287e-05	0.000109251	3.00683e-05	1.48394e-06	1.75335e-31	1.94261e-06	5.13003e-14	4.6479e-21	2.98821e-07	2.26111e-05	2.42165e-14	4.88599e-21	7.7972e-05	1.51983e-09	3.83222e-08	7.9871e-08	1.11736e-15	2.0257e-07	2.37741e-10	16	18	16	17
4.83252e-15	0	5.70664e-12	54.1053	106122	Q9NYF8	BCLAF1	Homo sapiens	Bcl-2-associated transcription factor 1	26	26	35	0.101085	17.4587	2.78564e-10	1.08885e-39	1.14353e-22	9.70563e-46	6.23003e-49	1.34736e-13	3.24143e-14	2.10069e-43	6.61318e-48	4.40437e-29	5.15293e-20	9.94723e-25	0.000111954	3.0817e-05	0.000104474	3.19757e-05	6.05345e-09	6.49715e-23	3.54011e-05	1.29252e-20	8.8428e-10	1.50597e-23	0.00010494	3.27431e-23	2.20148e-26	4.13925e-05	4.31352e-07	7.2334e-13	9.11695e-08	4.53843e-21	1.55931e-07	5.57279e-06	22	24	24	26
3.78773e-22	0	1.14796e-18	58.7803	142819	P11274	BCR	Homo sapiens	Breakpoint cluster region protein	23	24	26	0.148688	13.9554	8.13793e-06	8.24238e-22	3.36271e-17	7.58645e-23	1.4794e-26	1.69519e-13	1.30271e-17	3.12133e-42	7.61518e-26	4.44122e-16	1.48941e-07	1.32382e-27	0.00016688	3.6141e-05	9.87961e-05	0.000102786	1.36255e-05	7.9308e-27	0.000311707	1.38421e-10	6.98784e-06	1.27901e-06	5.46549e-06	7.35383e-12	1.38382e-25	4.1156e-05	1.38611e-07	8.65389e-10	1.66879e-08	5.78378e-26	9.77558e-08	1.75303e-05	16	19	19	20
6.50044e-15	0	7.61091e-12	54.014	47534.2	Q9Y276	BCS1L	Homo sapiens	Mitochondrial chaperone BCS1	19	19	22	0.137054	14.4513	1.3414e-10	1.018e-36	9.96556e-33	4.4201e-49	3.19992e-51	5.93667e-10	1.43859e-32	7.02744e-57	5.47759e-44	3.17238e-29	8.23856e-14	2.29518e-30	0.000137036	5.87255e-05	9.87961e-05	3.73977e-05	4.89933e-11	1.07636e-31	1.537e-05	2.92281e-14	1.69476e-15	3.40962e-06	0.000106217	1.80178e-08	5.3484e-27	3.7262e-05	6.891e-07	1.6615e-08	1.57857e-06	5.31384e-23	1.44929e-05	9.5786e-06	12	16	15	17
6.36843e-16	0	7.74501e-13	54.7246	38157.1	Q02338	BDH1	Homo sapiens	D-beta-hydroxybutyrate dehydrogenase, mitochondrial	15	15	16	0.0849264	16.9702	1.95536e-15	7.82644e-32	1.44088e-20	2.77623e-34	2.42335e-31	5.25998e-11	4.12673e-24	1.43258e-38	1.29673e-41	8.54583e-17	2.99419e-23	4.02934e-16	0.000113899	6.30017e-06	0.0001108	4.4329e-05	1.12411e-06	1.77164e-27	2.55223e-06	1.96362e-15	8.68159e-15	9.49868e-20	1.21941e-06	3.81752e-24	3.46706e-34	6.37288e-06	4.46459e-05	1.05759e-10	1.62169e-07	2.83965e-11	1.24952e-05	4.27175e-07	14	14	15	15
1.9661e-10	0	7.25216e-08	50.6745	26723.8	Q9BUT1	BDH2	Homo sapiens	Dehydrogenase/reductase SDR family member 6	9	9	11	0.238787	16.037	7.49573e-07	2.09062e-21	3.94676e-21	9.70196e-32	5.35703e-44	4.40313e-08	7.08863e-17	1.93532e-29	9.30657e-43	6.1877e-23	5.7998e-10	2.82011e-23	0.0001144	4.07907e-05	0.000107249	3.00683e-05	3.88133e-07	7.33185e-26	2.91149e-06	9.24418e-15	7.78497e-10	2.97218e-08	0.000122518	1.09326e-24	5.72994e-16	3.78484e-05	1.23181e-06	1.21395e-09	1.75933e-07	2.17672e-14	2.99451e-08	1.02344e-05	7	9	9	9
8.97022e-12	0	5.44781e-09	51.7244	51896.3	Q14457	BECN1	Homo sapiens	Beclin-1	6	6	7	0.1712	13.5986	0.00031769	2.22943e-11	0.00010091	4.51632e-14	1.31187e-49	5.72607e-05	8.46084e-23	2.1563e-23	1.24825e-16	4.7346e-05	0.000758413	8.5924e-06	0.00631704	0.000142992	9.87961e-05	6.47292e-05	0.00047952	5.17713e-30	0.000950155	2.21789e-12	4.23719e-07	0.00355565	0.000386057	0.000996385	8.04459e-24	9.43741e-05	2.77939e-05	7.80481e-07	2.42533e-05	2.93282e-18	1.19022e-05	3.96412e-05	3	5	6	5
2.16052e-12	0	1.59284e-09	52.189	13289.4	O15155	BET1	Homo sapiens	BET1 homolog	2	2	3	0.245508	13.9568	0.000332456	3.28679e-08	2.53622e-09	1.39486e-17	0.000780855	0.000239183	0.00020168	9.9104e-15	1.12415e-17	3.35841e-18	1.25566e-07	1.38307e-28	0.000146699	4.24049e-05	0.000105745	8.90455e-06	0.000101655	2.36562e-10	0.00117719	5.50876e-11	7.63245e-07	8.34031e-06	7.47074e-05	3.7895e-19	1.6531e-09	4.68769e-05	1.92604e-08	0.000256618	6.46005e-08	3.94622e-18	1.15319e-05	1.93601e-05	2	2	2	2
1.69561e-09	0	4.15926e-07	49.8935	12388.1	Q9NYM9	BET1L	Homo sapiens	BET1-like protein	2	2	3	0.255139	13.9959	0.000274486	3.16685e-19	2.22892e-11	7.95371e-08	2.89505e-12	1.1967e-05	2.96132e-22	2.42708e-16	9.07126e-47	4.8775e-10	0.000147012	1.33976e-05	0.000191766	0.000182859	0.000255657	7.19038e-05	0.000100656	0.00513352	0.00214816	7.47024e-09	9.24567e-11	3.18249e-06	0.00039726	0.00140817	0.000495263	0.00190348	0.000563184	1.22189e-08	6.75132e-07	1.16152e-05	0.000186665	9.28672e-05	2	2	2	2
1.72631e-13	0	1.66981e-10	52.9938	93533.1	Q8TD16	BICD2	Homo sapiens	Protein bicaudal D homolog 2	11	11	11	0.25847	13.7093	0.00304702	2.68839e-10	6.73504e-06	1.45819e-14	4.423e-15	0.000113712	6.24686e-07	1.62295e-30	2.4516e-20	3.54506e-17	0.0042507	0.00075428	0.000258484	0.000222724	0.000144055	0.000139979	0.00125206	9.36865e-07	0.00164199	0.00404171	0.00186057	0.00956308	0.000385339	0.00395043	5.18751e-19	0.00026742	8.48236e-06	0.000160015	1.44157e-06	8.92869e-15	3.98453e-06	3.2359e-05	4	7	9	10
4.76348e-09	0	9.37868e-07	49.5004	158490	Q9NZM4	BICRA	Homo sapiens	BRD4-interacting chromatin-remodeling complex-associated protein	2	2	2	0.333378	12.2467	0.00508727	1.58196e-08	1.6764e-23	3.98473e-08	4.79407e-18	1.25747e-08	2.92955e-06	2.46055e-22	3.42448e-20	0.0280028	0.00474418	0.022283	0.000968792	0.000103509	0.0163548	0.0137862	2.7648e-12	0.00844644	0.135151	0.000148939	0.00344419	0.0688677	0.1285	0.198325	0.0439531	0.00379602	0.000255443	7.84504e-05	0.126794	0.00428567	0.00892008	0.00912715	1	1	2	2
0.0258426	0.0283142	0.0337647	34.9299	115084	Q6AI39	BICRAL	Homo sapiens	BRD4-interacting chromatin-remodeling complex-associated protein-like	0	0	0	NaN	NaN	0.121094	0.0886582	8.24505e-08	0.0240808	0.00230666	0.00875387	0.0299253	0.0828611	0.0865915	0.0636744	0.000235827	0.0119199	0.00404064	0.0206042	0.10621	0.112408	0.00129091	0.152948	0.14263	0.133566	0.116822	0.169484	0.175105	0.202794	0.111217	0.103926	0.109831	0.123021	0.112039	0.112899	0.129364	0.115823	0	0	0	0
5.54507e-21	0	1.11131e-17	58.0702	21994.7	P55957	BID	Homo sapiens	BH3-interacting domain death agonist	7	7	9	0.152695	16.1437	9.13896e-10	4.39844e-20	7.38946e-27	5.96152e-30	3.19956e-32	3.75857e-08	6.03196e-23	2.97138e-45	2.2167e-34	9.40348e-37	1.00221e-09	5.1328e-28	0.000111954	3.11983e-05	9.87961e-05	3.86133e-05	1.07254e-15	2.58536e-43	2.39152e-09	3.17445e-16	1.35905e-15	3.06749e-19	1.90333e-08	3.33633e-31	8.6497e-29	3.7262e-05	1.79815e-07	8.05149e-14	9.61144e-09	2.48695e-26	1.67007e-07	2.80091e-07	7	7	7	7
4.0203e-14	0	4.33125e-11	53.4498	64699.4	O00499	BIN1	Homo sapiens	Myc box-dependent-interacting protein 1	26	26	33	0.153991	18.5797	3.59808e-12	2.55203e-35	2.41177e-28	8.36401e-35	4.9046e-46	1.18682e-06	5.38261e-16	1.23521e-40	9.1628e-42	5.0301e-23	6.59176e-24	8.16764e-22	0.000111954	2.75069e-06	9.87961e-05	3.00683e-05	2.07002e-12	3.25753e-23	3.48642e-06	1.55011e-15	1.78865e-12	9.73435e-13	8.41142e-06	9.35651e-18	2.98738e-26	3.24406e-05	2.01576e-07	9.34552e-11	7.06997e-10	2.42509e-10	8.34811e-06	8.58292e-08	24	26	26	26
8.58257e-14	0	8.78292e-11	53.2131	61874.4	Q9UBW5	BIN2	Homo sapiens	Bridging integrator 2	24	24	34	0.0834402	17.1925	6.75311e-10	8.28712e-31	4.73754e-21	8.90918e-36	8.35437e-47	1.89572e-06	5.92495e-13	1.27387e-31	1.0122e-50	3.88837e-23	5.03319e-21	1.37998e-20	0.000114735	3.53344e-05	9.99759e-05	3.02421e-05	2.15572e-12	2.63551e-35	1.31983e-06	1.1623e-23	1.20909e-17	3.81111e-14	2.68907e-06	2.63772e-15	5.15112e-18	1.00557e-05	3.51192e-05	3.18622e-07	8.77839e-10	6.7761e-10	2.00895e-06	1.98048e-05	23	22	22	24
1.03048e-15	0	1.24924e-12	54.5782	530269	Q9NR09	BIRC6	Homo sapiens	Baculoviral IAP repeat-containing protein 6	40	40	40	0.124717	15.5198	2.74329e-11	1.21054e-28	1.11812e-18	8.07028e-54	3.26546e-33	6.34538e-12	4.84792e-32	2.00033e-43	2.12169e-45	2.77992e-19	3.52173e-22	1.45825e-23	0.000111954	4.91179e-05	9.87961e-05	0.000103023	8.57702e-11	1.16463e-34	0.000121372	3.27537e-22	1.80224e-14	1.49108e-12	0.000385339	3.5036e-14	2.71912e-41	4.03119e-05	1.98454e-09	1.96449e-13	2.09918e-07	4.33928e-17	6.03577e-09	2.27639e-06	18	36	36	34
1.72372e-16	0	2.10023e-13	55.1194	52562.2	Q13867	BLMH	Homo sapiens	Bleomycin hydrolase	17	18	23	0.171292	15.3876	6.05017e-06	1.90001e-38	9.1175e-30	1.08882e-62	2.75844e-52	1.0802e-11	2.65565e-24	1.69255e-64	4.6127e-59	3.12022e-34	4.25904e-16	8.5461e-39	0.000111954	1.23529e-05	0.000101755	3.07221e-05	1.74276e-17	5.42777e-33	1.57655e-06	8.12981e-23	4.55929e-18	3.12788e-25	2.58835e-11	2.81641e-21	2.65333e-18	2.55554e-05	3.0559e-09	1.30372e-16	6.4363e-11	4.19735e-17	1.10185e-07	1.71881e-05	17	16	16	15
6.57807e-10	0	1.94409e-07	50.2427	17262.6	P78537	BLOC1S1	Homo sapiens	Biogenesis of lysosome-related organelles complex 1 subunit 1	6	6	7	0.181895	14.9229	8.90842e-05	7.25737e-09	3.82327e-13	2.97873e-11	5.5249e-10	2.488e-07	6.17663e-15	1.60277e-36	5.13992e-47	8.47132e-16	1.60469e-05	3.21295e-07	0.000136548	4.8056e-05	0.000125214	5.38609e-05	6.89627e-05	2.85312e-26	3.02408e-06	9.44388e-15	2.54731e-06	2.78842e-09	8.52835e-09	4.5255e-17	4.45027e-16	5.94395e-05	8.46301e-05	8.62718e-11	2.29634e-09	1.59676e-05	0.000289018	0.00010993	4	5	6	5
2.79495e-16	0	3.40578e-13	54.9738	15961.1	Q6QNY1	BLOC1S2	Homo sapiens	Biogenesis of lysosome-related organelles complex 1 subunit 2	5	5	6	0.140751	15.9495	1.63525e-08	9.80409e-18	5.06098e-20	1.92779e-12	0.000123324	1.58419e-05	1.4705e-11	3.32602e-23	2.26457e-24	6.75321e-14	1.02795e-21	6.14613e-06	0.000212556	3.02404e-05	0.000119044	3.10088e-05	2.18238e-06	7.17884e-23	9.66159e-05	2.07043e-12	0.000215694	2.40801e-09	0.000377931	2.58381e-19	1.6727e-20	4.20018e-05	6.88186e-06	7.62822e-13	6.09274e-06	3.64656e-14	3.4008e-09	5.96961e-06	5	5	5	5
6.69631e-19	0	8.85684e-16	56.745	21255.6	Q6QNY0	BLOC1S3	Homo sapiens	Biogenesis of lysosome-related organelles complex 1 subunit 3	6	6	8	0.172289	15.1788	2.71738e-07	3.00321e-38	5.32671e-21	3.79625e-30	3.13069e-45	2.80947e-08	5.76478e-13	1.59955e-20	9.47305e-35	6.98096e-16	6.94694e-11	9.49872e-12	0.000194967	3.5262e-05	9.87961e-05	3.00683e-05	1.05744e-05	4.42998e-34	6.89133e-05	3.41018e-20	4.99029e-14	2.79911e-07	1.43416e-07	3.59122e-20	6.24808e-26	5.69501e-05	9.00534e-06	1.20554e-08	3.85074e-11	1.11568e-18	2.60549e-05	6.42952e-09	6	5	6	6
1.31073e-15	0	1.58526e-12	54.5049	23351.2	Q9NUP1	BLOC1S4	Homo sapiens	Biogenesis of lysosome-related organelles complex 1 subunit 4	6	6	6	0.163832	14.9805	1.15093e-07	4.63041e-27	9.9464e-14	3.7211e-41	1.08338e-37	2.9577e-06	1.56538e-17	1.04067e-28	1.53971e-33	8.20954e-20	2.07914e-15	4.40286e-18	0.000111954	2.84505e-05	0.000133403	9.14666e-05	2.84656e-13	2.01609e-24	0.000122794	7.20353e-07	7.1447e-24	2.82137e-10	6.00536e-09	1.3799e-10	5.3344e-18	3.75582e-05	2.46231e-05	0.000256618	1.03895e-05	3.24331e-15	5.61427e-05	2.34693e-05	4	5	6	6
2.92888e-08	0	3.69169e-06	48.7722	21609.5	Q8TDH9	BLOC1S5	Homo sapiens	Biogenesis of lysosome-related organelles complex 1 subunit 5	3	3	3	0.273245	13.7423	0.000116973	3.4508e-35	3.67136e-14	2.44938e-10	7.05732e-08	0.000484164	4.97133e-06	9.95468e-21	1.36082e-12	9.14191e-07	0.000687741	1.72319e-10	0.00018728	9.67688e-05	0.000160031	4.49276e-05	2.67546e-06	0.0024789	0.0034462	0.00247851	0.00321261	1.34207e-05	0.0846234	0.00193572	1.10179e-06	0.000108571	4.33781e-06	0.000187168	3.1786e-08	2.62136e-06	0.000201669	0.000230251	2	2	2	2
1.40459e-08	0	2.14351e-06	49.0731	19743.6	Q9UL45	BLOC1S6	Homo sapiens	Biogenesis of lysosome-related organelles complex 1 subunit 6	2	2	2	0.284696	13.077	0.000126433	4.32375e-22	4.21664e-11	2.65392e-28	1.81094e-34	1.92955e-07	1.74533e-21	9.38919e-31	6.53171e-30	0.0002571	0.000189248	0.000358903	0.00066262	0.000580838	0.00278825	0.0011554	3.42121e-06	3.39641e-17	1.95972e-06	0.000608194	0.0780176	2.32406e-05	0.00016238	5.27959e-10	1.81538e-11	6.67524e-05	0.000388077	3.5235e-09	1.5049e-05	0.0001134	0.000244725	0.000180965	1	2	2	2
0.0607588	0.0661422	0.0653522	31.433	555482	Q2LD37	BLTP1	Homo sapiens	Bridge-like lipid transfer protein family member 1	0	0	0	NaN	NaN	0.0202083	0.0192437	0.0160771	0.065055	0.00302128	0.00249	0.0205095	1.71853e-06	0.0270306	0.022942	0.0841272	0.0438841	0.0701627	0.0926247	0.0866024	0.0585596	0.0648369	0.0126684	0.00606313	0.0511188	0.00260302	0.106771	0.149527	0.0077942	0.0565046	0.0229359	0.109305	0.00852138	0.113453	0.0751286	0.10645	0.100293	0	0	0	0
0.00533712	0.00672608	0.00967076	39.5434	253700	Q14667	BLTP2	Homo sapiens	Bridge-like lipid transfer protein family member 2	1	1	1	0.403862	14.142	0.00166342	0.00112004	1.93216e-06	0.00312939	0.0194546	0.0518202	0.0499306	0.0133719	0.00302762	0.00128164	0.000297359	1.06538e-10	0.000535326	0.00725872	0.000688508	0.000262362	0.01598	0.0387153	0.0178102	0.0190828	0.0139615	0.0148762	0.0198365	0.00328692	0.0186611	0.0989223	0.0447367	0.00796801	0.0160407	0.015203	0.00541198	0.0157939	1	1	1	1
0.357641	0.366749	0.481183	20.2863	159485	Q6BDS2	BLTP3A	Homo sapiens	Bridge-like lipid transfer protein family member 3A	0	0	0	NaN	NaN	0.0449189	0.0257439	0.00286632	0.0109633	0.00439277	0.0250494	0.0299313	0.00553151	0.0118907	0.00717131	0.00244654	0.0212244	0.033366	0.0337086	0.00370605	0.0274561	0.0283232	0.0765212	0.0521159	0.0538011	0.0242465	0.0135349	0.0592607	0.0275224	0.0353208	0.0110949	0.00723283	0.0494242	0.0191645	0.0635597	0.0437361	0.046881	0	0	0	0
2.60212e-14	0	2.87418e-11	53.5851	33428.5	P53004	BLVRA	Homo sapiens	Biliverdin reductase A	20	20	28	0.130667	17.3611	2.0771e-09	3.97282e-33	3.0396e-36	2.98628e-39	4.3935e-38	2.1411e-06	2.77668e-15	2.93726e-36	1.85799e-43	1.6427e-14	1.27431e-15	4.55204e-19	0.000156767	3.20706e-05	0.000113716	6.37898e-05	2.44708e-09	5.69214e-21	5.54103e-05	1.25059e-17	4.77827e-22	5.11125e-13	0.000131296	6.78541e-23	9.44066e-32	1.07597e-05	2.41359e-09	7.47215e-08	2.09583e-12	1.38271e-13	3.01506e-09	7.66616e-08	19	20	20	20
7.03932e-13	0	5.92784e-10	52.5488	22119.3	P30043	BLVRB	Homo sapiens	Flavin reductase (NADPH)	10	11	17	0.124697	16.5418	1.55346e-12	1.88286e-26	3.9547e-27	3.11715e-45	6.5705e-46	3.26313e-12	3.08991e-24	2.19014e-30	4.44005e-36	4.81725e-25	8.37722e-19	4.28333e-23	0.000129409	8.83812e-06	9.87961e-05	5.65211e-05	2.13048e-07	6.58132e-31	8.63207e-09	4.5089e-16	2.77508e-16	8.06713e-16	6.90485e-09	7.2675e-25	1.35519e-26	3.60454e-05	4.98931e-09	3.35625e-12	1.26889e-08	1.10312e-15	3.47773e-09	4.64818e-06	10	10	10	9
0.00277591	0.00407816	0.00479017	40.7992	36949	P35226	BMI1	Homo sapiens	Polycomb complex protein BMI-1	2	2	2	0.865908	12.1918	0.0226141	0.00484804	0.0351347	0.0706807	0.0168595	0.035144	0.00791803	0.0885183	0.0160072	0.000455891	0.00123455	0.00105963	0.000233134	5.48483e-05	0.00603401	8.42812e-05	0.00276752	0.124847	0.0634108	0.0183724	0.129714	0.139814	0.096417	0.196904	0.000264935	0.000577382	0.00221948	0.00039371	0.000349112	0.00155565	0.00748405	0.000184333	2	1	0	0
0.119376	0.120714	0.185668	27.967	129172	Q9NSY1	BMP2K	Homo sapiens	BMP-2-inducible protein kinase	0	0	0	NaN	NaN	0.0124993	0.000253556	0.016373	0.0241591	0.00254645	0.0244821	0.00230649	0.00621598	0.010169	0.0087117	0.0132554	0.0118913	0.00192108	0.0314483	0.0195871	0.000558475	0.037509	0.077305	0.0469087	0.0620762	0.0419404	0.0455881	0.0831321	0.150863	0.0329032	0.066134	0.0201134	0.0336316	0.0158307	0.0301089	0.0289495	0.0345709	0	0	0	0
4.35691e-22	0	1.28812e-18	58.7438	145807	Q14692	BMS1	Homo sapiens	Ribosome biogenesis protein BMS1 homolog	29	29	35	0.171241	15.7119	7.08614e-22	8.12318e-38	7.44209e-34	6.54917e-58	3.25338e-71	4.83615e-13	1.30035e-35	2.17822e-35	3.81724e-55	2.40791e-26	1.9301e-16	2.25321e-30	0.000112263	2.67253e-06	9.87961e-05	3.00683e-05	5.42567e-16	7.49361e-44	1.88685e-10	1.32271e-20	1.13892e-22	3.25888e-12	1.63976e-06	1.28128e-16	8.42959e-37	3.56953e-05	3.27822e-14	2.71812e-25	4.42397e-13	1.65373e-23	2.02518e-08	2.10013e-07	25	28	27	28
2.54658e-15	0	3.05059e-12	54.3019	26132.4	Q12981	BNIP1	Homo sapiens	Vesicle transport protein SEC20	7	7	8	0.118616	14.7296	4.28064e-06	7.53278e-22	4.84307e-20	3.95641e-46	8.49463e-37	2.69799e-07	8.13168e-10	1.11159e-28	7.12354e-34	3.73712e-15	4.86844e-16	1.56545e-09	0.000166948	5.05237e-05	0.000140073	3.00683e-05	1.98966e-16	4.17941e-12	0.00025819	9.76606e-15	0.000267316	6.06798e-05	0.00010758	4.11346e-29	5.36176e-07	4.05571e-06	1.33145e-05	2.06416e-08	7.8272e-06	1.78026e-19	2.47315e-05	6.44455e-06	6	7	6	7
1.44116e-20	0	2.57337e-17	57.8121	36017.8	Q12982	BNIP2	Homo sapiens	BCL2/adenovirus E1B 19 kDa protein-interacting protein 2	3	3	4	0.159131	14.5715	2.78157e-10	9.24176e-09	1.71754e-27	1.03342e-31	7.39124e-44	2.64856e-07	9.04251e-36	1.13541e-25	4.92798e-42	6.21986e-23	5.44018e-12	4.34835e-14	0.000171603	0.00012743	9.87961e-05	7.44086e-05	1.13748e-17	1.83013e-36	6.20701e-09	4.88846e-12	1.82621e-13	9.61474e-06	3.45222e-08	3.18272e-48	9.63488e-23	3.74119e-05	1.52922e-11	5.74622e-12	6.99587e-07	6.30808e-09	1.64453e-05	5.25323e-08	3	3	3	3
7.33207e-15	0	8.55169e-12	53.9769	330466	Q8NFC6	BOD1L1	Homo sapiens	Biorientation of chromosomes in cell division protein 1-like 1	45	45	49	0.156229	14.191	7.38178e-10	3.33204e-35	4.42906e-33	1.46672e-41	3.6529e-48	1.17617e-17	3.22364e-27	7.63404e-40	6.2711e-50	9.33612e-28	7.24907e-16	5.06434e-42	0.000111954	4.29887e-07	0.00010187	3.00683e-05	3.6871e-09	7.741e-37	3.57554e-08	2.29223e-28	3.67942e-09	5.04324e-16	3.40091e-05	4.42328e-14	1.31457e-26	3.5709e-05	1.97423e-06	3.60467e-14	6.92318e-06	3.25174e-21	5.08656e-07	1.09278e-05	36	44	39	42
4.89562e-06	0.00018093	9.94567e-05	46.3344	14289.4	Q9Y3E2	BOLA1	Homo sapiens	BolA-like protein 1	1	1	1	0.307998	13.7935	0.0264604	0.0166924	0.0102437	0.034186	0.00897546	0.0773777	0.00155381	0.0236333	0.000986273	0.00159106	0.00566446	0.000229074	0.00201912	0.00388363	0.000602563	0.00385358	0.00806813	6.06999e-12	0.0183438	1.40204e-05	8.20242e-12	0.0104587	0.0100327	6.98584e-06	0.00128679	0.0461851	0.00470039	0.00177216	0.000388393	0.00493658	0.0834725	0.00299732	1	1	1	0
4.876e-10	0	1.52478e-07	50.3511	10116.5	Q9H3K6	BOLA2	Homo sapiens	BolA-like protein 2	6	6	9	0.126021	18.2026	1.1025e-05	3.32579e-36	3.34896e-18	1.1826e-31	1.59093e-26	9.8579e-08	4.67983e-22	2.46162e-32	2.73982e-37	2.55993e-23	3.94392e-17	1.82706e-26	0.000170299	7.50804e-05	0.00013676	3.00683e-05	1.69162e-06	2.10131e-18	8.39035e-05	6.99763e-22	4.72121e-05	3.94667e-12	2.40441e-08	7.72828e-18	2.5563e-18	3.3572e-05	2.09212e-08	0.000108031	1.10959e-05	6.05884e-11	2.65001e-05	2.66549e-05	6	6	6	6
7.68818e-08	0	7.34393e-06	48.3624	12114.2	Q53S33	BOLA3	Homo sapiens	BolA-like protein 3	1	1	1	0.24371	14.5276	0.00850151	0.00935553	4.72284e-09	1.62095e-09	0.00110866	0.000463557	0.000119609	1.30102e-06	1.02795e-14	0.00161421	5.13535e-05	5.18167e-06	0.000211244	0.000217405	0.00105602	0.000753883	0.0011877	2.64969e-22	0.000881451	0.00018671	0.0258154	0.000571412	7.21427e-06	0.00342156	2.62038e-05	0.000140094	0.000106104	1.3017e-06	0.000108592	2.68312e-05	0.000407092	0.000200208	1	1	1	1
1.20023e-14	0	1.37482e-11	53.8248	83629.5	Q14137	BOP1	Homo sapiens	Ribosome biogenesis protein BOP1	22	22	24	0.228268	15.4749	3.43982e-12	2.79253e-36	2.68442e-24	7.14549e-58	5.99578e-36	2.42898e-14	3.55628e-26	1.51643e-51	9.13079e-50	9.83068e-26	8.30834e-23	9.39529e-23	0.000124006	8.22305e-06	9.89228e-05	3.00683e-05	6.49522e-11	1.13216e-47	1.08655e-08	1.14192e-20	1.9177e-17	2.31617e-16	6.57758e-11	3.25374e-29	7.32032e-21	2.65126e-05	1.27461e-11	9.20644e-14	1.54327e-12	4.33883e-20	1.48409e-11	1.11725e-07	18	19	19	21
3.89024e-19	0	5.28771e-16	56.8989	22222.4	Q969J3	BORCS5	Homo sapiens	BLOC-1-related complex subunit 5	7	7	8	0.121351	14.8599	3.17667e-09	9.58983e-29	5.26337e-33	1.32836e-39	3.4056e-15	9.9058e-06	4.11357e-13	8.4965e-30	9.38969e-44	4.32872e-18	4.46444e-08	1.32096e-17	0.000217903	3.7867e-05	0.000106605	2.50496e-05	2.27085e-14	6.23892e-25	0.000502139	6.1684e-11	5.98081e-22	0.000320157	4.07058e-05	1.33281e-13	2.90791e-49	3.7262e-05	1.30526e-05	0.000157003	5.26716e-06	2.56077e-24	2.45628e-09	1.09204e-05	7	7	7	7
7.15666e-15	0	8.35369e-12	53.9844	37226.3	Q96GS4	BORCS6	Homo sapiens	BLOC-1-related complex subunit 6	11	11	14	0.162949	14.3163	3.45815e-13	6.00328e-30	1.35609e-15	6.74656e-34	1.582e-22	8.20856e-06	1.36051e-13	6.96924e-12	3.20599e-26	1.01753e-21	4.36902e-21	7.07279e-18	0.000111954	5.97211e-06	0.000112181	3.51303e-05	9.67369e-17	2.63761e-32	0.000224365	0.000387168	0.000584923	0.000244303	4.67107e-05	3.54519e-12	2.79752e-33	0.000109893	4.22025e-12	2.30587e-09	1.91919e-06	1.13796e-10	2.01057e-06	9.13703e-05	10	11	11	11
9.02638e-05	0.000527983	0.000425417	44.465	11695.3	Q96B45	BORCS7	Homo sapiens	BLOC-1-related complex subunit 7	2	2	2	0.980167	13.5905	0.00031199	2.70661e-27	2.32509e-11	6.96311e-06	0.000690855	0.0015435	0.0015042	1.43782e-16	6.03543e-08	2.05956e-06	0.00448405	0.0038188	0.00777247	0.00212173	0.00304324	0.00230059	0.00384842	1.4427e-11	0.00275404	0.00092061	0.00044757	0.00832604	0.00014899	0.00637324	0.00456562	0.0102956	0.0375146	0.0570622	0.0246138	0.0382855	0.063181	0.0552731	2	2	2	2
5.88208e-10	0	1.77568e-07	50.2833	13403.1	Q96FH0	BORCS8	Homo sapiens	BLOC-1-related complex subunit 8	3	3	3	0.21666	14.042	0.00150631	4.18324e-21	1.30125e-05	1.2008e-05	2.56486e-05	0.000451973	0.000517668	0.00418411	3.0349e-20	0.00239404	0.00819481	0.0179616	0.00347672	0.0135241	0.000659357	0.00804483	3.41293e-05	0.000101976	9.44622e-05	0.000200499	0.00751802	0.0021052	0.00272385	1.15905e-07	3.4373e-17	9.60009e-05	3.43189e-06	2.38691e-15	2.38718e-10	1.87956e-10	8.19924e-06	1.17353e-06	2	3	3	3
1.82306e-17	0	2.22729e-14	55.7883	30005.2	P07738	BPGM	Homo sapiens	Bisphosphoglycerate mutase	8	8	10	0.150032	14.8705	1.2393e-14	3.28629e-24	1.8587e-14	1.09402e-36	9.53034e-32	2.24284e-05	1.49763e-08	1.94645e-31	6.71456e-31	4.81103e-30	2.47361e-13	1.54863e-16	0.000112263	3.74166e-05	9.87961e-05	2.97851e-05	3.00521e-05	1.956e-15	0.000827783	1.72036e-14	1.37776e-13	5.52649e-09	9.91518e-05	8.48509e-05	1.53174e-25	5.46319e-05	6.5752e-06	1.09911e-25	1.45393e-06	9.19685e-10	2.22926e-10	3.26292e-06	7	8	7	8
2.84499e-13	0	2.62953e-10	52.8363	32542.6	Q86WA6	BPHL	Homo sapiens	Valacyclovir hydrolase	8	8	8	0.198185	14.4424	7.58931e-08	1.6009e-23	3.85686e-29	4.62825e-32	1.01582e-28	9.38098e-06	5.43646e-11	1.26294e-40	1.20332e-20	2.08201e-20	1.13923e-07	8.33759e-26	0.00018265	2.46618e-05	9.87961e-05	0.000140834	2.02179e-12	1.21852e-15	5.95289e-05	0.00203517	0.00026213	4.16407e-05	0.000385339	3.20355e-20	1.46323e-12	8.1331e-05	5.09375e-05	1.09524e-07	9.28786e-13	6.93092e-12	2.25993e-05	9.29085e-05	6	6	7	7
5.1451e-19	0	6.89182e-16	56.8198	33392.3	O95861	BPNT1	Homo sapiens	3'(2'),5'-bisphosphate nucleotidase 1	18	18	23	0.0872132	16.3329	2.00141e-07	1.63486e-29	6.60707e-17	6.65312e-39	2.74396e-39	2.72892e-13	9.38886e-22	3.63556e-63	7.16676e-40	3.54277e-20	4.2629e-20	1.69342e-16	0.000111954	1.15731e-07	9.87961e-05	3.00683e-05	1.59793e-14	1.42416e-34	3.04148e-07	8.04842e-18	2.54466e-15	2.54261e-06	1.48234e-05	2.94047e-23	1.6476e-21	3.50042e-05	7.88144e-08	5.96266e-15	1.31738e-06	9.80015e-27	7.0533e-06	4.10602e-07	16	18	17	18
9.65405e-10	0	2.64967e-07	50.1024	38681.4	Q9NX62	BPNT2	Homo sapiens	Golgi-resident adenosine 3',5'-bisphosphate 3'-phosphatase	1	1	1	0.399187	13.841	0.00217228	0.00026622	0.00141059	0.000460835	0.0402635	0.00102604	3.03519e-14	0.000481281	0.00088833	7.29633e-08	5.06562e-05	3.8923e-09	0.00015816	7.09233e-05	0.000133974	0.00367042	2.0276e-05	1.85769e-09	0.000815133	6.98295e-07	0.00039895	0.00396157	0.000385339	0.0256757	0.00108116	3.97295e-05	5.22747e-07	0.000255987	2.50244e-05	4.28989e-05	0.000316262	3.70383e-05	1	1	1	1
1.11094e-14	0	1.27648e-11	53.8487	338262	Q12830	BPTF	Homo sapiens	Nucleosome-remodeling factor subunit BPTF	23	23	24	0.327602	14.4485	4.01829e-20	2.40955e-48	1.14186e-27	3.49938e-39	3.49198e-46	2.73039e-19	2.06959e-18	6.01578e-45	1.47215e-44	6.69092e-33	5.10615e-19	9.95992e-43	0.000111954	9.01975e-06	0.00010226	3.00683e-05	2.98957e-10	1.16335e-24	1.47554e-08	2.28494e-10	4.82523e-19	7.08744e-16	1.27004e-07	5.31749e-23	2.80076e-08	0.000227415	2.74795e-05	9.0433e-06	2.16978e-07	1.93935e-05	9.05096e-07	9.68825e-05	11	20	20	16
5.09873e-09	0	9.88724e-07	49.474	84436.9	P15056	BRAF	Homo sapiens	Serine/threonine-protein kinase B-raf	3	3	3	1.5294	14.8052	2.82445e-05	2.60645e-06	9.23665e-14	4.31873e-18	4.13411e-21	7.39203e-05	2.68066e-22	3.46688e-35	2.11118e-26	2.29196e-13	1.27319e-08	1.83229e-15	0.000232157	0.000258338	0.000153159	3.35855e-05	3.25945e-12	0.000833143	0.00849979	0.000382643	0.00156876	0.00982225	0.0122211	0.00796762	0.000190161	0.000155095	5.17453e-05	0.000145305	2.81889e-05	4.96256e-07	0.000602785	0.000125665	3	3	2	3
9.67833e-16	0	1.1739e-12	54.5973	67304.6	Q7Z569	BRAP	Homo sapiens	BRCA1-associated protein	8	8	8	0.157965	13.5587	2.94283e-06	3.88902e-29	3.76736e-17	3.85221e-48	1.12734e-31	1.85504e-06	6.75449e-19	1.68289e-26	5.80143e-43	2.15098e-14	4.13035e-06	1.36508e-08	0.000168843	7.15134e-05	0.000123175	0.000133647	4.55039e-09	4.79314e-09	0.000103747	3.81446e-12	5.24103e-05	0.00108989	0.000143013	0.0106942	2.04019e-31	0.00012964	4.57075e-07	1.91621e-16	2.2997e-05	6.9849e-25	3.79927e-05	1.90466e-05	5	7	5	5
7.45761e-16	0	9.06195e-13	54.6766	88119.1	Q6PJG6	BRAT1	Homo sapiens	BRCA1-associated ATM activator 1	7	7	7	0.239813	13.9746	0.000719263	1.20765e-28	8.65673e-15	2.71309e-44	3.56115e-11	1.98692e-14	1.48848e-17	5.35685e-41	5.37987e-23	4.18572e-26	1.28038e-14	2.2436e-13	0.000198017	2.8224e-05	0.00010656	0.00115762	9.03837e-07	9.75059e-15	0.000711795	9.60669e-13	0.000155435	2.18772e-06	0.000385339	0.0006013	2.47036e-13	2.71659e-06	9.39524e-06	6.08779e-17	5.26663e-10	5.93217e-06	2.06153e-06	6.20476e-05	2	6	5	6
3.14319e-18	0	3.93997e-15	56.3016	36071.9	P46736	BRCC3	Homo sapiens	Lys-63-specific deubiquitinase BRCC36	13	13	19	0.0921479	15.9275	2.9997e-07	3.32445e-44	5.08208e-19	1.87392e-45	2.30807e-57	1.17187e-15	8.31256e-22	6.16295e-52	6.40797e-36	2.44177e-21	4.21687e-20	5.03338e-39	0.000111954	8.66673e-06	9.87961e-05	3.00683e-05	1.51959e-08	8.43063e-40	4.80789e-06	7.30146e-21	1.57154e-11	8.61787e-15	7.48416e-12	5.91985e-13	7.82973e-28	3.50042e-05	3.59572e-08	2.16381e-11	4.66046e-10	5.69509e-21	2.11051e-07	1.46182e-07	11	13	13	12
1.31845e-15	0	1.59449e-12	54.5031	119520	O95696	BRD1	Homo sapiens	Bromodomain-containing protein 1	23	23	25	0.173468	15.3868	3.15351e-07	1.48815e-18	3.48513e-23	3.95749e-20	1.39671e-18	9.1927e-10	3.10633e-21	1.86449e-42	2.74547e-43	4.36651e-14	5.8692e-17	1.24215e-11	0.000193129	3.03437e-05	9.92872e-05	0.000118421	3.44486e-14	2.24974e-31	0.000681113	1.30479e-10	1.41845e-06	0.000279657	0.000359543	1.35149e-10	1.011e-15	3.27098e-06	4.90756e-05	3.48658e-10	3.42038e-08	2.48164e-28	0.000139075	3.21717e-05	14	19	20	20
6.06811e-23	0	2.62714e-19	59.2527	88060.8	P25440	BRD2	Homo sapiens	Bromodomain-containing protein 2	15	15	17	0.105023	15.0397	1.13051e-09	9.28368e-44	4.01152e-27	5.20548e-41	4.39171e-29	3.4439e-16	1.20683e-25	1.21254e-56	1.54627e-60	2.28409e-16	6.3572e-20	4.67152e-12	0.000140391	8.34791e-05	9.98773e-05	3.00683e-05	3.82799e-07	4.27593e-15	0.000333552	1.57921e-14	2.09886e-15	7.52108e-12	0.000173423	1.09232e-12	1.56019e-20	6.10943e-05	5.20821e-07	6.12531e-08	1.73747e-05	1.85544e-14	1.2283e-07	2.16919e-06	13	14	13	14
3.08436e-16	0	3.75821e-13	54.9441	79541.5	Q15059	BRD3	Homo sapiens	Bromodomain-containing protein 3	12	12	15	0.1187	15.435	3.31943e-11	1.75591e-31	3.19621e-21	6.8644e-51	7.99103e-39	1.40073e-14	3.18291e-24	3.2169e-39	4.13033e-26	4.44319e-14	2.86144e-08	3.67575e-25	0.000116578	5.03013e-05	0.000115285	3.17072e-05	4.17923e-09	4.20155e-41	5.56155e-07	6.14564e-15	3.30526e-13	6.93632e-19	5.64487e-05	2.04316e-28	6.697e-19	3.7262e-05	1.62438e-09	8.96343e-15	4.52493e-08	2.16125e-15	2.42007e-08	2.83045e-06	11	11	11	11
3.91885e-16	0	4.77347e-13	54.8717	152219	O60885	BRD4	Homo sapiens	Bromodomain-containing protein 4	27	27	37	0.0810026	15.9356	3.50439e-15	1.04677e-28	7.93621e-23	2.45596e-42	1.21219e-39	2.21656e-09	2.12226e-28	1.14297e-42	3.75296e-59	1.8481e-22	5.6322e-12	6.36732e-26	0.000111954	2.87383e-05	9.87961e-05	1.41354e-05	8.99667e-15	5.46969e-41	1.46575e-05	7.80831e-19	3.39088e-22	1.0827e-25	5.41042e-07	8.08592e-18	1.73754e-28	3.63812e-05	2.25929e-08	5.2404e-13	2.3359e-09	8.35046e-24	9.63461e-11	6.10394e-06	25	27	27	25
5.96354e-11	0	2.69785e-08	51.0883	74138.6	Q9NPI1	BRD7	Homo sapiens	Bromodomain-containing protein 7	9	9	9	0.177132	13.6773	2.34031e-09	3.7729e-14	9.13157e-17	7.2889e-41	7.98712e-37	5.56015e-05	5.41054e-14	1.96926e-32	2.20979e-25	1.19612e-27	3.72251e-13	2.41978e-05	0.000215213	9.90962e-05	0.000174689	0.000105036	0.000329902	3.09953e-07	3.5252e-05	8.08597e-07	3.05264e-06	0.00431315	0.000385339	0.000418953	2.00357e-10	0.00054432	0.000135963	0.000256722	0.000382264	1.7708e-05	0.000390336	2.8618e-05	5	7	8	7
2.15431e-20	0	3.68262e-17	57.7026	135336	Q9H0E9	BRD8	Homo sapiens	Bromodomain-containing protein 8	11	11	11	0.162242	14.1532	2.53631e-08	3.41175e-22	9.38656e-19	1.9595e-40	1.00897e-19	8.84265e-06	8.92084e-14	3.4217e-20	1.0337e-31	4.26214e-20	1.02911e-09	4.19622e-34	0.000206132	1.96225e-05	9.87961e-05	4.021e-05	1.95197e-05	6.19807e-07	3.83786e-05	1.17081e-05	1.9019e-08	0.000100647	0.000385339	4.30871e-18	4.28633e-13	0.000171095	1.34595e-08	0.000174749	1.32351e-05	2.23542e-09	0.000246653	1.74903e-05	8	9	10	9
3.06314e-08	0	3.8141e-06	48.7535	67000.1	Q9H8M2	BRD9	Homo sapiens	Bromodomain-containing protein 9	6	6	6	0.304118	13.4123	0.00266077	2.14263e-20	2.15971e-14	1.14802e-26	5.12845e-06	2.47677e-05	4.78321e-06	2.77207e-32	1.21739e-12	1.47768e-10	4.65938e-08	0.00047949	0.000117112	4.3268e-05	0.000199528	3.2489e-05	1.05741e-06	0.001922	0.00175336	0.00280399	0.00812509	0.00139848	0.00943092	0.0170837	8.67726e-09	5.30492e-05	3.30741e-06	1.02024e-06	2.31668e-05	0.00110227	0.000862081	0.000179728	3	5	4	5
0.287281	0.295663	0.374183	22.2659	73840.1	Q92994	BRF1	Homo sapiens	Transcription factor IIIB 90 kDa subunit	0	0	0	NaN	NaN	0.157579	0.0134719	0.00168181	0.00298236	0.0338523	0.0657526	0.088135	0.0730058	0.0249871	0.063659	0.109142	0.0992971	0.0915372	0.0717232	0.0926364	0.109093	0.099743	0.0158124	0.125234	0.0600901	0.154545	0.165527	0.165628	0.0115577	0.0225793	0.0725298	0.0928008	0.0965874	0.117313	0.0934782	0.119436	0.11955	0	0	0	0
1.89763e-06	0.00018093	5.75869e-05	46.845	27835.5	Q8WY22	BRI3BP	Homo sapiens	BRI3-binding protein	3	3	3	0.185993	14.8412	6.69365e-06	1.41956e-11	0.000176348	0.00013302	1.81151e-22	0.000368701	4.49958e-05	5.69012e-05	1.95303e-05	0.000305028	0.000158958	1.0473e-22	0.000115239	5.03944e-05	0.000131245	3.10725e-05	1.82954e-05	1.63516e-11	0.00242167	0.000769556	0.000190946	0.000110022	0.000385339	0.000471832	6.64356e-07	7.13393e-05	0.000214085	0.000224328	2.63276e-05	4.77239e-06	0.000126004	2.82235e-05	3	3	3	3
2.71265e-15	0	3.24572e-12	54.2825	41401.3	Q8TDN6	BRIX1	Homo sapiens	Ribosome biogenesis protein BRX1 homolog	20	20	31	0.163657	15.7794	9.32705e-20	5.71905e-37	1.28985e-29	2.70748e-51	3.01432e-40	2.89227e-22	3.40199e-18	4.6009e-40	4.22904e-39	8.75802e-19	1.10055e-17	4.7684e-19	0.000158052	2.08102e-05	0.000102094	3.00683e-05	3.40917e-08	4.65234e-34	1.78969e-05	1.09526e-27	1.35919e-16	6.71198e-14	5.42165e-06	7.1577e-28	2.35669e-32	5.41049e-06	6.93539e-06	8.28008e-10	8.46782e-09	4.85405e-20	3.10597e-07	9.34508e-06	16	20	20	19
7.264e-10	0	2.10652e-07	50.2066	8744.91	Q8WUW1	BRK1	Homo sapiens	Protein BRICK1	8	8	10	0.268775	15.5901	2.98236e-07	1.37475e-20	2.64259e-15	1.15821e-26	1.31409e-25	1.96731e-13	3.47897e-15	8.20733e-27	1.56174e-37	1.73647e-16	6.01393e-17	1.08639e-18	0.000178536	3.159e-05	0.000106166	6.46532e-05	8.4086e-06	3.0687e-19	5.83867e-06	2.06493e-10	8.59335e-08	5.05701e-08	2.35572e-08	2.20388e-19	2.6163e-17	7.53847e-05	9.6979e-05	8.04742e-05	4.12813e-06	2.3283e-13	0.00013369	8.81824e-06	8	8	8	8
5.19753e-11	0	2.40512e-08	51.1353	28460.6	Q9HCU9	BRMS1	Homo sapiens	Breast cancer metastasis-suppressor 1	4	4	4	0.104513	14.6362	3.69583e-15	6.52998e-25	1.26765e-24	1.48756e-29	1.86969e-19	7.10258e-06	8.53315e-28	1.65605e-41	1.07452e-42	1.16056e-09	1.49231e-05	3.49811e-11	0.000204755	3.62027e-05	9.87961e-05	3.00683e-05	1.79832e-10	7.02043e-40	0.000163043	1.41405e-12	1.02697e-14	9.3484e-20	0.000385339	2.60008e-12	1.62855e-12	0.000223899	8.04127e-05	1.17588e-12	4.04595e-08	1.89681e-06	5.70446e-05	9.25669e-06	4	4	4	4
4.08061e-07	0	2.2376e-05	47.6069	37629	Q5PSV4	BRMS1L	Homo sapiens	Breast cancer metastasis-suppressor 1-like protein	6	6	6	0.305926	12.6086	0.0278726	1.00734e-16	8.57113e-05	9.82884e-32	6.4194e-14	3.39884e-05	1.41532e-10	0.000152602	4.41695e-17	8.01885e-21	0.0106092	0.00222014	0.00857181	0.00969063	0.0241067	8.2781e-05	0.0405114	0.0465677	0.0411676	0.0010214	0.000928036	0.0149318	0.00970231	0.0991127	0.011783	0.0064902	0.000770094	0.000307533	0.0018553	0.00261569	0.00661887	0.000108153	2	4	4	6
9.25444e-14	0	9.41698e-11	53.1895	46476.1	Q5VW32	BROX	Homo sapiens	BRO1 domain-containing protein BROX	11	11	15	0.124857	16.1741	2.36426e-10	5.28483e-35	7.25027e-25	4.15424e-22	9.34791e-26	5.98811e-07	1.93445e-15	2.55032e-36	2.18847e-40	2.02176e-21	1.44215e-14	8.17096e-21	0.000126752	3.88866e-05	9.87961e-05	2.08397e-05	1.98537e-17	1.47365e-32	3.72934e-09	1.96007e-15	1.86619e-08	1.63134e-08	1.77845e-06	3.1685e-19	4.55967e-23	3.97514e-05	1.23815e-05	6.53856e-09	8.3287e-11	4.59616e-18	6.39085e-09	1.53846e-05	10	11	11	11
2.99308e-12	0	2.11577e-09	52.0835	137499	P55201	BRPF1	Homo sapiens	Peregrin	16	16	17	0.147018	14.8088	0.000109904	1.51107e-08	1.39606e-09	2.74684e-17	4.05642e-14	9.85486e-06	1.0668e-15	3.79229e-28	8.13027e-20	2.38703e-12	2.04395e-07	2.42953e-11	0.000215636	5.78797e-06	9.87961e-05	0.00011985	7.68493e-05	2.90366e-14	4.51154e-05	3.34537e-07	0.000305258	9.7557e-22	0.000385339	1.82486e-16	4.68637e-07	5.53754e-05	6.27877e-07	0.00022878	1.50287e-10	5.15712e-07	7.14462e-05	3.46439e-05	13	12	10	9
0.0060425	0.00738875	0.0110583	39.2632	44392.3	Q96G97	BSCL2	Homo sapiens	Seipin	1	1	1	0.288391	13.7269	0.0479723	5.13441e-05	1.25164e-07	0.00996112	0.0307533	0.0741189	0.0941997	0.0062306	4.38208e-07	0.000279315	0.000270204	0.000373743	0.000232157	0.00026556	0.000141705	0.000140431	0.000103131	0.00507076	0.0391093	0.0330209	0.149744	0.0220296	0.00448173	0.206137	0.00578072	0.0221651	0.0104948	0.0139344	0.00937816	0.0456196	0.0980898	0.00151849	0	1	1	1
9.41734e-15	0	1.08887e-11	53.8997	47163.2	Q9NW68	BSDC1	Homo sapiens	BSD domain-containing protein 1	6	6	6	0.234269	13.8719	6.53978e-08	4.10186e-24	4.16727e-05	5.05444e-14	1.86159e-07	3.68879e-05	9.33484e-11	5.59679e-11	2.51406e-10	0.000243058	2.55051e-19	0.000175646	0.000167193	8.36419e-05	0.00021519	0.000218969	4.03234e-09	1.39204e-08	0.000239298	0.000262928	4.69065e-09	0.00215783	0.000274796	2.50724e-19	6.7226e-17	3.5709e-05	1.84252e-06	7.69905e-06	1.69344e-05	5.53008e-14	0.000177957	2.12628e-05	5	4	3	5
2.10508e-17	0	2.56965e-14	55.7459	42200.4	P35613	BSG	Homo sapiens	Basigin	8	8	10	0.218187	16.7068	4.41324e-08	7.44097e-39	7.46894e-24	9.46431e-65	1.98064e-40	6.7043e-08	1.36841e-18	3.14201e-28	2.39479e-46	2.71539e-34	3.25635e-11	1.55407e-28	0.000112263	4.26001e-05	0.000138599	3.51507e-05	7.73245e-10	6.05194e-29	0.000257988	7.47719e-12	1.68195e-14	4.11687e-11	1.88739e-05	1.73775e-09	1.0093e-29	3.74119e-05	1.22237e-05	8.93829e-09	7.45781e-06	8.53506e-13	2.17932e-09	1.33342e-06	7	7	7	7
3.21236e-08	0	3.94819e-06	48.7337	19768.9	Q10589	BST2	Homo sapiens	Bone marrow stromal antigen 2	1	1	1	0.505921	15.0318	1.44213e-06	2.13494e-05	0.000335389	0.00020773	0.00217729	0.000977371	0.000266588	2.96974e-05	0.000449983	1.43384e-22	0.000277651	5.21544e-12	0.000223355	9.7599e-06	0.000104474	3.15927e-05	1.17927e-05	5.38112e-06	0.0053949	2.88119e-09	0.00013846	0.000285662	0.00022803	1.53309e-05	1.8386e-09	7.9111e-05	0.000443684	0.000256618	5.33026e-05	5.53989e-05	0.000358252	0.000200474	1	1	1	1
2.79109e-17	0	3.40276e-14	55.6626	206887	O14981	BTAF1	Homo sapiens	TATA-binding protein-associated factor 172	29	29	31	0.172162	14.7218	6.53922e-09	4.61259e-33	7.93273e-33	3.59441e-52	7.32336e-39	7.48829e-09	4.08698e-25	5.2213e-40	9.45417e-36	6.39395e-26	5.61446e-13	2.23987e-16	0.000111954	2.55977e-05	0.000100063	3.31464e-05	9.29961e-18	1.99067e-24	6.75486e-06	1.10996e-15	3.04717e-16	3.77637e-21	3.78082e-05	8.98059e-34	1.98226e-24	4.51895e-05	4.55828e-06	1.78573e-16	9.02153e-12	5.48598e-19	9.77874e-09	7.48559e-07	16	26	27	28
0.00454033	0.00539811	0.00811106	39.8871	55931.3	Q9BX70	BTBD2	Homo sapiens	BTB/POZ domain-containing protein 2	2	2	2	0.256396	12.0513	0.163573	0.0458651	3.75681e-07	0.00742513	3.30915e-06	0.00182497	0.0314801	0.0242515	9.63349e-08	0.000591343	0.00340215	0.0261393	0.00207342	0.0821286	0.146312	0.0861943	0.00814317	0.00673675	0.0133647	0.0106175	0.16496	0.126367	0.17399	0.208544	0.000699854	0.000366077	0.00903948	0.0686242	0.00483297	0.0186783	0.0371206	0.0163723	0	0	2	2
4.22143e-05	0.000527983	0.000301643	45.0094	69187.6	Q96Q07	BTBD9	Homo sapiens	BTB/POZ domain-containing protein 9	1	1	1	0.564822	12.5477	0.16166	0.0170326	0.000972249	0.00107519	5.42449e-07	0.00064213	0.00176969	0.000194557	7.76095e-14	0.0680676	0.0995644	0.0479581	0.00369855	0.115597	0.097472	0.104183	0.0566128	0.151854	0.0735923	3.81987e-09	5.50911e-10	0.093652	0.176992	0.164157	0.000122126	0.117323	0.0118351	0.00101572	0.105804	0.00189002	0.000613458	0.000633744	0	1	1	1
2.19004e-15	0	2.63035e-12	54.3481	22168	P20290	BTF3	Homo sapiens	Transcription factor BTF3	9	10	15	0.163143	17.0975	7.66232e-08	2.66347e-22	4.36425e-16	3.91093e-58	6.04188e-16	2.31662e-06	1.07281e-28	1.22919e-31	1.18532e-24	1.38822e-12	1.49339e-08	3.20406e-21	0.000125417	5.89832e-05	0.0001012	8.83672e-05	1.27689e-05	8.30736e-21	0.00068492	7.47283e-26	1.2787e-23	6.20836e-09	0.000158659	6.25479e-19	2.70014e-22	3.66812e-05	6.77869e-15	5.74622e-12	1.9853e-11	2.63912e-19	1.03411e-09	2.87957e-05	8	8	8	8
2.16289e-13	0	2.05068e-10	52.9228	17270.5	Q96K17	BTF3L4	Homo sapiens	Transcription factor BTF3 homolog 4	10	10	14	0.128052	16.1913	1.09543e-07	1.05529e-22	6.10966e-20	8.74376e-27	1.22927e-53	1.08138e-06	9.8323e-22	2.86936e-23	1.29372e-35	7.13153e-26	8.89097e-12	1.51271e-16	0.000138643	3.62233e-05	0.000110384	3.10528e-05	4.33393e-07	1.97178e-21	7.54682e-05	8.08597e-07	1.6885e-06	3.66987e-08	0.000144699	5.23252e-19	1.09108e-25	6.30899e-05	3.62439e-07	1.53833e-17	6.79031e-11	1.2365e-17	1.99109e-06	9.87495e-06	10	10	9	10
7.0895e-12	0	4.45366e-09	51.8019	76281.2	Q06187	BTK	Homo sapiens	Tyrosine-protein kinase BTK	1	1	1	0.689829	12.3955	2.91678e-06	1.92816e-13	4.38925e-20	1.35134e-23	7.75885e-25	6.41731e-09	4.66432e-06	5.16875e-26	1.14979e-11	3.85659e-19	3.52471e-10	7.89702e-08	0.0848143	0.105285	0.126273	0.108144	0.0980824	7.65426e-07	3.68333e-05	1.75014e-06	0.157572	1.48093e-05	0.000344566	1.08066e-08	1.16469e-13	3.96958e-05	0.121521	6.16217e-07	0.000383575	0.0235273	0.000334282	0.000454798	1	1	1	1
1.28666e-09	0	3.33669e-07	49.9963	32834.4	Q7Z6A9	BTLA	Homo sapiens	B- and T-lymphocyte attenuator	3	3	4	0.204885	13.4312	0.000201554	1.63792e-14	2.23062e-14	1.4063e-33	2.69128e-21	8.44503e-06	1.86039e-09	9.1782e-33	6.52971e-33	5.42797e-13	3.57603e-25	5.08013e-33	0.000200882	3.55087e-05	0.000127452	0.000143379	0.000312429	0.020239	0.00992727	0.0312944	0.00479722	0.0263791	0.0499993	0.0116032	4.43641e-15	0.000236491	0.000299892	0.0002568	0.000355576	0.000758272	0.00045106	2.04177e-05	2	2	2	2
3.82839e-08	0	4.48197e-06	48.6602	57677.2	O00481	BTN3A1	Homo sapiens	Butyrophilin subfamily 3 member A1	8	8	8	0.285077	13.974	0.0127466	0.000213888	1.79418e-09	2.35954e-06	1.52154e-39	0.000876513	9.42051e-07	2.44639e-06	5.23319e-10	7.27241e-21	0.000595529	1.31497e-09	0.000208321	0.000216074	0.000171225	6.89374e-05	5.25718e-05	1.2949e-09	0.00011523	0.000368557	0.000486898	0.000458429	0.000385339	0.00149181	0.000156029	3.84218e-05	1.64619e-05	0.000256618	0.000154398	0.000151953	0.000402376	7.66402e-05	1	6	6	7
5.05179e-09	0	9.81656e-07	49.4776	36427.6	P78410	BTN3A2	Homo sapiens	Butyrophilin subfamily 3 member A2	4	4	5	0.243234	13.8696	0.000117281	7.49059e-12	1.65891e-09	6.35904e-41	1.2581e-08	9.52883e-05	4.6973e-14	8.99856e-31	1.36686e-37	9.94575e-21	2.34498e-11	2.7091e-27	0.000134734	0.000248384	0.000128093	8.44044e-05	2.86082e-10	8.90272e-24	4.45909e-06	3.27829e-07	5.13805e-05	1.81651e-10	0.000261982	1.53962e-15	2.33445e-18	3.75582e-05	2.74963e-05	7.13747e-15	4.77336e-06	1.17677e-05	8.49739e-05	6.90482e-05	2	3	3	3
1.44223e-16	0	1.757e-13	55.173	65002	O00478	BTN3A3	Homo sapiens	Butyrophilin subfamily 3 member A3	20	20	22	0.112909	16.0758	4.61174e-08	2.54898e-28	7.15526e-26	2.39426e-42	5.54752e-35	3.34353e-13	1.93473e-14	1.3487e-27	2.88148e-32	5.47274e-21	1.95065e-12	3.21682e-32	0.000148911	3.85021e-05	0.000105411	3.00683e-05	4.33025e-10	1.09541e-36	7.4401e-07	3.58481e-16	6.66762e-15	2.52089e-12	0.000188717	2.12419e-13	1.42186e-29	3.79722e-05	1.31295e-05	1.34526e-18	3.99335e-11	8.37718e-20	1.45517e-06	1.74871e-05	14	16	19	18
2.54221e-22	0	8.28474e-19	58.884	37154.8	O43684	BUB3	Homo sapiens	Mitotic checkpoint protein BUB3	18	20	24	0.0614444	18.1647	1.38993e-07	3.64822e-26	2.43204e-20	3.90601e-32	1.27328e-37	2.37232e-11	2.86057e-24	2.40638e-50	9.41932e-36	9.82539e-26	1.32011e-15	6.28209e-26	0.000112263	1.46741e-05	9.87961e-05	4.18507e-05	9.3045e-17	6.97133e-35	1.1493e-05	5.7306e-19	5.49593e-31	1.60199e-08	6.05514e-10	4.8314e-16	3.25762e-21	3.74412e-05	7.84283e-06	1.07053e-16	2.35251e-08	2.68228e-25	1.29968e-13	1.83138e-05	15	17	17	17
2.66552e-16	0	3.24813e-13	54.9881	70520.8	Q9BRD0	BUD13	Homo sapiens	BUD13 homolog	10	10	11	0.143677	14.9773	4.47185e-05	1.90295e-49	1.89328e-32	2.27239e-28	1.02536e-29	3.33086e-10	9.11174e-18	1.01664e-26	2.17285e-32	1.06903e-32	4.52346e-25	1.15358e-21	0.000112263	6.08853e-05	9.87961e-05	8.78534e-05	1.61814e-19	4.78943e-08	3.14071e-05	0.00210532	0.000235019	0.000511753	3.65419e-05	2.11469e-13	1.62841e-10	6.80883e-05	2.30285e-05	0.00024802	3.99488e-05	2.98581e-07	0.000134653	0.000113818	8	10	9	10
7.37679e-16	0	8.96431e-13	54.6799	31880.4	O43709	BUD23	Homo sapiens	Probable 18S rRNA (guanine-N(7))-methyltransferase	6	6	8	0.162531	15.4847	3.92791e-08	3.78087e-28	1.42476e-33	8.81e-42	7.5172e-48	1.35237e-17	1.3535e-15	4.84716e-39	2.47274e-49	2.38616e-19	4.09484e-17	5.46363e-24	0.000145791	4.25612e-06	9.87961e-05	3.80862e-05	3.0074e-14	3.6688e-30	9.81768e-06	9.68657e-11	4.10276e-10	3.07665e-05	0.000119755	6.30329e-12	3.88679e-32	6.20186e-05	2.5496e-06	1.2888e-11	3.77146e-06	8.66169e-13	1.08047e-11	9.84853e-06	6	6	6	6
6.06811e-23	0	2.62714e-19	59.2527	16999.7	P41223	BUD31	Homo sapiens	Protein BUD31 homolog	9	9	10	0.0951452	16.0958	1.77038e-10	2.5678e-21	2.10785e-18	5.56007e-35	4.51575e-36	6.95006e-14	1.14713e-09	4.28156e-37	6.31073e-30	3.30612e-18	1.5479e-07	1.16446e-19	0.000111954	2.45968e-07	9.87961e-05	5.22316e-05	8.2416e-06	3.1896e-21	4.89587e-06	1.74294e-17	1.05472e-09	1.36039e-08	1.7191e-06	2.03832e-27	4.38731e-56	6.61414e-06	2.51028e-06	1.46958e-09	2.60635e-11	1.7318e-22	2.28679e-06	1.39399e-05	8	9	9	9
4.83447e-17	0	5.88698e-14	55.4996	49601.3	Q13895	BYSL	Homo sapiens	Bystin	14	14	18	0.273929	15.5784	1.23261e-17	5.66314e-34	4.52111e-18	1.24059e-40	2.20086e-40	3.29018e-09	7.59567e-23	1.31668e-45	1.56696e-48	1.05923e-34	3.14274e-20	5.49357e-29	0.000111954	1.05537e-06	9.87961e-05	3.00683e-05	4.02998e-20	5.1927e-47	1.53115e-05	2.59966e-22	5.81588e-24	2.10419e-26	3.38189e-09	1.13194e-18	6.57416e-21	2.65126e-05	4.99816e-06	1.03134e-16	1.83078e-10	5.25849e-24	4.11013e-09	2.06959e-07	13	13	14	14
1.93756e-22	0	6.64506e-19	58.9544	48043.2	Q7L1Q6	BZW1	Homo sapiens	eIF5-mimic protein 2	25	25	32	0.180856	17.1452	3.3989e-07	3.84919e-27	3.21869e-15	1.72118e-43	1.98996e-28	3.0029e-11	2.0082e-36	1.40416e-56	7.54891e-44	6.28199e-20	1.2716e-23	1.56547e-13	0.0001144	8.86331e-05	0.000113883	3.00683e-05	5.23057e-13	3.18165e-30	9.12123e-07	5.90028e-19	2.66023e-22	5.33817e-39	4.39739e-05	1.57718e-26	4.70391e-24	4.00825e-05	4.44724e-06	9.2169e-12	1.45033e-06	2.12717e-25	1.51429e-07	6.92749e-06	23	23	23	25
2.14099e-14	0	2.38889e-11	53.6456	48162.4	Q9Y6E2	BZW2	Homo sapiens	eIF5-mimic protein 1	16	16	18	0.195632	15.2978	6.93335e-10	1.68897e-30	1.35317e-23	9.10644e-48	4.24655e-45	6.04417e-06	1.85601e-15	4.71728e-34	3.3506e-33	4.51419e-14	2.33892e-12	2.28043e-09	0.000111954	4.07622e-05	0.000127314	4.57022e-05	6.76988e-06	2.25823e-35	0.000213116	5.37235e-11	9.19049e-07	1.17863e-13	4.42681e-08	6.98957e-38	7.58507e-17	3.70795e-05	1.76636e-05	3.49226e-10	1.08475e-06	4.14519e-16	1.68294e-10	1.29063e-05	14	13	14	16
9.71316e-14	0	9.84736e-11	53.1744	35117.3	Q9H0W9	C11orf54	Homo sapiens	Ester hydrolase C11orf54	13	13	17	0.154984	16.3448	2.93412e-08	1.20242e-31	3.34278e-25	3.02785e-35	6.67274e-41	1.54306e-17	2.46684e-23	1.73051e-31	4.83936e-40	4.61917e-19	2.12135e-16	7.60434e-20	0.000171259	9.31022e-05	9.87961e-05	4.36871e-05	1.71445e-16	1.70429e-32	9.55096e-07	6.16485e-15	2.00404e-15	2.29345e-12	6.66892e-06	1.63369e-22	9.7901e-39	4.04739e-05	1.36571e-06	7.00709e-15	4.52518e-10	1.94129e-16	5.58822e-06	3.71439e-06	11	13	12	13
6.54332e-17	0	7.96696e-14	55.4095	31430.2	Q9H3H3	C11orf68	Homo sapiens	UPF0696 protein C11orf68	11	11	15	0.0967735	16.1404	2.09489e-11	8.85736e-25	4.60575e-20	9.40624e-31	2.51975e-32	3.79969e-06	2.94761e-19	1.20027e-40	2.47613e-45	7.21898e-31	8.32084e-10	6.807e-20	0.000132707	6.4602e-05	0.000106014	3.00683e-05	6.77394e-06	5.08152e-35	3.36939e-06	5.15233e-20	5.47596e-08	1.73168e-12	1.90162e-09	4.72818e-22	8.47531e-31	3.74412e-05	8.88698e-08	1.2123e-09	2.33777e-06	5.2585e-14	1.25204e-05	5.00425e-06	10	10	10	10
2.84087e-14	0	3.12297e-11	53.5578	14233.7	E9PRG8	C11orf98	Homo sapiens	Uncharacterized protein C11orf98	7	7	9	0.117682	16.9028	4.25637e-10	1.62749e-12	3.24998e-10	5.26705e-29	1.29174e-10	3.98238e-05	3.48968e-15	4.758e-19	1.16683e-21	1.79949e-09	8.39573e-08	1.66249e-07	0.000210469	9.71424e-05	0.00013022	3.9371e-05	1.21726e-05	1.45123e-27	7.96037e-06	2.0289e-10	1.69456e-08	6.82099e-06	9.12341e-05	1.11448e-08	2.74273e-16	4.24845e-05	3.58219e-05	2.34728e-12	5.84503e-12	7.12352e-20	8.47838e-08	1.60613e-05	6	7	7	6
1.40068e-08	0	2.13903e-06	49.0742	13178.1	Q99622	C12orf57	Homo sapiens	Protein C10	2	2	2	0.560798	12.5877	0.00985905	8.25006e-09	1.67723e-09	9.7536e-12	2.26005e-43	0.000219671	7.86452e-06	3.09366e-07	2.11366e-10	7.97286e-10	0.000388093	9.69674e-08	0.000232157	0.00785924	0.000384014	9.75219e-05	0.000491246	2.67595e-08	0.00143289	0.00139581	0.00114298	0.0114519	0.002143	0.0059391	3.92808e-05	0.00127292	0.000108254	5.14094e-05	1.21052e-05	0.000198211	0.000436304	3.85481e-05	1	2	2	2
0.209314	0.216051	0.291153	24.5775	27626	Q5U649	C12orf60	Homo sapiens	Uncharacterized protein C12orf60	0	0	0	NaN	NaN	0.156201	0.0593106	0.012485	0.0347944	0.0104124	0.0228281	0.0208597	0.0128668	0.0367817	0.0875366	0.104593	0.0891303	0.0824114	0.128009	0.0791429	0.1187	0.10832	0.0154016	0.00956614	0.00847418	0.0406688	0.018527	0.0385092	0.0386056	0.00228535	0.0144155	0.015511	0.0057398	0.0094947	0.0149353	0.00985598	0.00483531	0	0	0	0
0.00601501	0.00738875	0.0110044	39.2737	58696.8	Q9H972	C14orf93	Homo sapiens	Uncharacterized protein C14orf93	1	1	1	0.232211	14.7802	0.0242407	6.98614e-10	1.02323e-11	6.88177e-16	0.000905069	0.000409753	0.0764965	0.0150156	3.90162e-22	0.00299932	0.0235537	0.000610845	0.0352591	0.0355421	0.0724452	0.00884417	0.0204572	0.102477	0.0274693	0.102778	0.00664216	0.0331951	0.0139577	0.130977	0.021365	0.016518	0.00729925	0.00657487	0.0483551	0.0211276	0.0104898	0.0341837	1	1	1	1
1.33373e-07	0	1.07209e-05	48.1201	16353.1	Q8WUR7	C15orf40	Homo sapiens	UPF0235 protein C15orf40	3	3	3	0.163245	14.6762	1.58229e-05	4.59475e-22	1.14253e-09	6.4954e-38	7.3271e-06	8.37427e-05	7.16327e-12	1.35878e-31	2.91094e-10	0.000462564	3.06184e-06	2.40044e-18	0.000206463	0.000194511	0.00140096	0.000258555	0.000368531	1.57182e-23	0.000411425	3.30968e-10	0.000202999	0.000193961	0.000103803	4.94912e-11	6.12923e-20	3.74119e-05	3.06937e-06	0.00026574	0.000165868	1.85525e-13	8.59087e-05	1.66362e-05	3	3	3	3
1.69148e-19	0	2.41976e-16	57.1331	24359.7	Q6UWD8	C16orf54	Homo sapiens	Transmembrane protein C16orf54	10	10	10	0.221211	15.319	4.26978e-11	2.16621e-28	2.63207e-17	3.60587e-37	3.09855e-35	5.68656e-08	5.20957e-21	1.71374e-42	3.01767e-38	1.80284e-20	5.59509e-14	1.1719e-19	0.000145791	3.06179e-05	0.00013022	3.00683e-05	6.9511e-14	4.62346e-59	8.23129e-05	1.26028e-18	1.41436e-12	2.29552e-13	2.07507e-05	4.05528e-25	1.1689e-27	0.000122804	3.93955e-05	1.02254e-06	7.81391e-09	1.38183e-28	6.8381e-07	1.83865e-05	10	10	10	10
1.61997e-20	0	2.85532e-17	57.7803	44621.5	Q9HAS0	C17orf75	Homo sapiens	Protein Njmu-R1	5	6	6	0.207384	13.5783	1.39318e-16	2.33949e-11	5.71494e-40	8.05469e-20	5.19734e-26	0.000135118	1.94945e-07	2.22863e-15	1.71126e-35	2.09833e-08	3.62009e-07	0.00740349	0.000183982	0.000124712	9.87961e-05	0.000174561	6.07437e-23	1.53183e-09	2.72479e-05	3.06882e-07	0.000146994	0.00702149	0.000385339	0.00984719	1.01814e-21	3.74412e-05	3.01076e-05	2.23434e-08	1.89743e-12	2.70595e-15	2.98756e-05	1.58441e-07	3	5	5	4
0.000283927	0.000696258	0.000737191	43.526	67315.2	Q9BSJ5	C17orf80	Homo sapiens	Uncharacterized protein C17orf80	1	1	1	0.427998	12.3135	0.155439	0.0229566	0.0108615	2.68146e-08	0.000109024	0.0144773	0.00524501	0.00611751	3.91975e-28	0.000495021	0.0981593	0.107018	0.0401609	0.123873	0.127127	0.125771	0.0828164	0.00114641	0.00441619	0.0022676	0.000523885	0.0353506	0.107979	0.18241	0.00292246	0.00071692	0.0617899	0.00557387	0.00143998	0.000462182	0.000365816	0.000354643	0	0	1	1
1.08455e-13	0	1.09016e-10	53.1398	12877.6	Q9UFG5	C19orf25	Homo sapiens	UPF0449 protein C19orf25	4	4	4	0.253365	13.9984	0.00340914	2.91626e-32	4.16293e-10	1.81496e-34	8.4201e-21	0.000426362	2.7791e-06	1.29178e-20	2.28796e-21	0.00116028	8.42078e-14	0.000157629	0.000232157	0.0107532	0.000171175	0.0363226	4.20854e-06	2.22726e-18	9.78422e-05	7.44447e-14	1.91416e-09	0.00072004	2.48475e-10	8.57325e-17	4.84503e-13	0.00017087	6.59672e-05	1.8297e-05	5.24454e-10	0.00016885	2.84683e-06	0.000100546	2	3	3	3
4.50119e-06	0.00018093	9.48684e-05	46.3812	44746.3	Q8N9M1	C19orf47	Homo sapiens	Uncharacterized protein C19orf47	5	5	5	0.17075	13.5253	2.6291e-05	3.32744e-19	7.50439e-22	1.83251e-18	4.16783e-08	0.000287439	0.00014362	3.96458e-07	9.20779e-37	2.56966e-10	2.23136e-06	2.77224e-06	0.000230472	0.000211537	0.000318491	8.26036e-05	1.02841e-05	0.00105877	0.00262167	0.00104459	0.00460156	0.000150738	0.000261682	0.0081717	1.67294e-10	0.000132835	4.12856e-05	0.000261885	9.52731e-05	0.000213492	7.66416e-06	0.000311328	4	4	5	5
6.15846e-15	0	7.22245e-12	54.0307	10576.6	Q9UNZ5	C19orf53	Homo sapiens	Leydig cell tumor 10 kDa protein homolog	8	8	12	0.266954	16.1771	2.0179e-13	5.56874e-36	9.26612e-18	1.47328e-45	8.35692e-26	2.70175e-06	8.65436e-13	7.73978e-39	5.03778e-35	7.56178e-17	8.40223e-20	6.00679e-30	0.000111954	4.37406e-08	9.87961e-05	5.55067e-05	4.61293e-06	1.1627e-27	8.94162e-05	2.29091e-11	1.13359e-14	3.18942e-06	1.66346e-05	5.0561e-22	6.21865e-11	5.05164e-05	1.80939e-05	5.00109e-08	7.42322e-07	8.25467e-20	2.69095e-06	5.19884e-05	8	8	8	8
7.62993e-06	0.00018093	0.000127097	46.0823	16019.4	Q13901	C1D	Homo sapiens	Nuclear nucleic acid-binding protein C1D	2	2	2	0.189211	14.5075	0.000288676	1.16042e-09	3.04453e-05	7.84874e-23	0.000118929	0.000269905	0.00261479	0.00142637	2.69977e-13	0.000270756	0.000211678	4.6583e-06	0.000405903	0.000822768	0.000220292	9.7606e-05	0.00121628	1.63634e-09	2.28691e-05	0.00179803	0.000152051	7.28693e-05	0.000385339	0.00135253	0.000233168	0.00238838	0.00414778	0.00285463	0.000277609	0.000338557	0.00161032	0.00265962	2	2	2	2
0.00890679	0.0101667	0.016359	38.2929	32610.2	Q8NDD1	C1orf131	Homo sapiens	Uncharacterized protein C1orf131	0	0	0	NaN	NaN	0.0612778	0.08572	0.0687689	0.0674522	0.074448	0.0828686	0.0887683	0.0646973	0.00146423	0.0755447	0.0721387	0.049001	0.0949093	0.10011	0.081277	0.0619092	0.0371534	0.146602	0.138608	0.0707521	0.118329	0.161474	0.147702	0.21392	0.0069404	0.110114	0.123324	0.113836	0.127085	0.0275861	0.066445	0.0012816	0	0	0	0
6.78865e-08	0	6.73258e-06	48.4162	16886.4	Q8NEQ5	C1orf162	Homo sapiens	Transmembrane protein C1orf162	1	1	1	0.313687	14.0364	9.1468e-06	1.65705e-27	3.65011e-07	1.83543e-21	1.05976e-41	1.86154e-06	0.000485196	1.36482e-09	2.14063e-22	1.05129e-07	9.13281e-05	0.000121902	0.000232289	0.000126086	0.000390926	7.49745e-05	8.77484e-07	3.03193e-05	0.00178143	0.00146419	0.00548301	0.000782733	0.00160737	8.46575e-05	0.0307362	0.0256392	0.0568381	0.0194847	0.0796816	0.0160019	0.00555455	0.0272504	1	1	1	1
7.03429e-11	0	3.09617e-08	51.0317	25976.9	Q8IYL3	C1orf174	Homo sapiens	UPF0688 protein C1orf174	2	2	2	0.237072	13.8707	1.36886e-06	7.35613e-31	4.73902e-12	2.89481e-13	3.49486e-05	3.88324e-05	3.33215e-10	9.63219e-24	6.1502e-50	4.25618e-12	6.82127e-07	3.55237e-07	0.000232157	0.000189242	0.000125437	0.000166841	0.000545686	2.1754e-08	0.000189728	0.00207827	0.000225683	0.000484327	0.000385339	0.000731031	9.92138e-15	0.0001459	0.000365576	6.07343e-08	5.41505e-07	0.000681181	0.000372312	7.23484e-05	2	2	2	2
1.11265e-13	0	1.11615e-10	53.1318	21876.6	Q9BV19	C1orf50	Homo sapiens	Uncharacterized protein C1orf50	1	1	1	0.204861	14.0778	0.141519	2.29643e-48	1.28461e-14	1.51485e-05	1.51449e-06	0.000116662	2.88361e-20	6.91189e-39	1.94558e-11	7.84486e-16	0.000168703	1.44052e-08	0.000159916	0.0151339	0.0795406	0.00332231	3.74086e-07	0.00280849	0.00543166	0.000541405	3.86561e-07	0.000692883	0.0219246	0.0216856	0.00090565	3.85145e-05	0.000136482	6.2275e-07	7.33157e-06	0.000167298	0.000245244	4.84457e-05	0	1	1	1
8.02368e-14	0	8.25196e-11	53.2342	20598.8	Q8N6N3	C1orf52	Homo sapiens	UPF0690 protein C1orf52	3	3	4	0.336888	13.4767	0.0170681	0.0377492	7.22711e-12	8.08475e-38	1.55975e-45	2.25172e-10	1.70214e-30	4.66877e-59	2.43423e-09	0.0035996	1.06585e-08	0.0156497	0.000269917	0.000103755	0.0112422	0.00226342	0.00318525	0.00505892	0.011499	0.00309865	1.45859e-09	0.00569013	0.0138659	3.03491e-11	0.00961989	0.0036684	0.021867	0.00466721	0.0194176	0.0267245	0.00510157	0.001798	3	0	2	3
1.30205e-13	0	1.28973e-10	53.0825	31362.2	Q07021	C1QBP	Homo sapiens	Complement component 1 Q subcomponent-binding protein, mitochondrial	6	7	8	0.120874	18.5631	1.82753e-05	1.14095e-16	4.43535e-14	5.13077e-35	2.81922e-15	8.43005e-06	5.24329e-08	2.36709e-21	3.48411e-21	2.34909e-12	3.2992e-10	8.24395e-22	0.000145791	4.12163e-05	9.87961e-05	3.00683e-05	1.20026e-08	9.26833e-31	0.000136338	4.50085e-12	5.57079e-07	7.59471e-09	8.2197e-05	1.19541e-24	1.04146e-24	3.36797e-05	1.8275e-10	8.7594e-12	5.7468e-12	6.22392e-11	6.63193e-07	2.15977e-05	6	6	6	6
0.131605	0.132902	0.221376	27.4171	29951.8	Q9BXJ5	C1QTNF2	Homo sapiens	Complement C1q tumor necrosis factor-related protein 2	0	0	0	NaN	NaN	0.059977	0.0064964	0.0392093	0.0388586	0.00679429	0.0697012	0.0735516	0.029177	0.0419215	0.0501528	0.000368449	0.00935249	0.00781262	0.0328855	0.0776815	0.0136243	0.0473108	0.0277011	0.0651296	0.0998244	0.0879045	0.0535163	0.0327006	0.095684	0.0496163	0.0718473	0.0611107	0.0676152	0.046501	0.0546271	0.0311549	0.101017	0	0	0	0
1.00928e-09	0	2.7461e-07	50.0861	76181.3	O14523	C2CD2L	Homo sapiens	Phospholipid transfer protein C2CD2L	7	7	7	0.178145	13.1427	0.000685125	4.67199e-06	7.50573e-14	3.94365e-18	4.04797e-05	5.33589e-06	2.84941e-11	1.58397e-42	1.10045e-33	2.14058e-11	4.6448e-05	4.23214e-13	0.000203642	0.00122059	0.000214224	0.000176115	7.25881e-05	6.13719e-10	0.000496218	8.91254e-14	0.00162188	1.05229e-17	0.000350609	0.00021049	1.36153e-21	0.000804652	0.000522808	4.61761e-05	0.000318387	2.36592e-05	8.29499e-05	8.67723e-05	4	5	7	7
3.35788e-15	0	4.00033e-12	54.2171	110447	Q86YS7	C2CD5	Homo sapiens	C2 domain-containing protein 5	19	19	19	0.088029	15.2253	7.40361e-06	3.35605e-35	5.55018e-29	1.8686e-37	1.34753e-47	1.03029e-07	3.31125e-14	9.59587e-34	1.43829e-31	1.01269e-27	1.2535e-15	1.00805e-25	0.000115239	1.05135e-06	9.87961e-05	7.61437e-06	9.9715e-09	8.54068e-26	0.00043494	1.62245e-13	1.02248e-09	3.78306e-12	0.000303628	1.17031e-27	7.44419e-26	3.79149e-05	1.06658e-08	6.10745e-10	3.90719e-13	1.43379e-09	6.94652e-06	5.94746e-06	17	18	16	18
2.63082e-13	0	2.44965e-10	52.861	25858.4	Q9BVC5	C2orf49	Homo sapiens	Ashwin	2	2	2	0.270133	14.1018	5.17121e-16	1.52364e-23	2.31805e-12	1.05419e-29	1.46633e-47	6.84604e-05	7.03071e-16	9.65834e-28	1.3045e-42	1.868e-31	3.09848e-10	2.29889e-25	0.000111954	5.61512e-05	0.000160031	3.75407e-05	1.48886e-12	7.86347e-20	0.000663966	1.72585e-11	3.26209e-18	2.04951e-07	0.000385339	1.22128e-17	0.00146112	0.00230202	0.00957663	0.0250793	0.112606	0.00498394	0.00795988	0.00844718	1	2	1	1
1.02677e-11	0	6.11411e-09	51.6798	43448.4	Q8N8R5	C2orf69	Homo sapiens	Mitochondrial protein C2orf69	1	1	1	0.236945	13.3026	0.0429702	4.57343e-07	1.23202e-05	3.054e-10	0.000180133	1.35295e-10	4.24305e-07	2.04974e-28	8.68164e-52	4.76556e-07	4.08158e-10	2.76451e-16	0.000709352	0.000984993	0.0789213	0.000134459	6.0978e-05	0.00798746	0.0182747	0.0148364	7.62711e-05	0.147659	0.00283203	0.201549	1.30731e-05	0.112594	0.00464918	0.0469344	1.69375e-05	0.0021025	0.00197637	0.0003915	0	1	1	1
0.448694	0.451265	0.719571	17.7124	187148	P01024	C3	Homo sapiens	Complement C3	0	0	0	NaN	NaN	0.0212887	0.0289996	0.0278081	0.0290869	0.0560449	0.0459703	0.0233014	0.00866392	0.038236	0.00694186	0.0184414	0.00275083	0.0400485	0.0319886	0.0875457	0.0369792	0.0228775	0.135955	0.130241	0.100722	0.104041	0.0510874	0.0495253	0.172879	0.0368951	0.00540958	0.00525305	0.0611429	0.0375967	0.00581753	0.06159	0.0652714	0	0	0	0
3.23559e-16	0	3.9423e-13	54.9296	37540.9	Q5JPI3	C3orf38	Homo sapiens	Uncharacterized protein C3orf38	4	4	4	0.437741	13.1881	0.00325027	9.18521e-42	2.52421e-12	8.94184e-17	1.96253e-51	1.97296e-23	8.72471e-20	1.96716e-36	7.60517e-11	5.16042e-05	3.00822e-06	3.99203e-19	0.000232157	0.000253039	0.003792	0.000290396	0.00309738	0.00629722	0.00173427	0.0019389	0.000654219	0.00578061	0.00642789	0.00148206	0.0011683	0.000177306	2.05714e-05	0.000256618	3.70288e-06	0.001285	4.11715e-07	6.69297e-05	2	3	3	4
0.0761104	0.0821372	0.0816905	30.3469	67033.2	P04003	C4BPA	Homo sapiens	C4b-binding protein alpha chain	0	0	0	NaN	NaN	0.00318308	0.0219532	0.00724721	0.000345774	0.000120435	0.0131198	0.00167115	0.00656615	0.00761254	0.00617163	0.0129779	0.000282515	0.00388956	0.000349306	0.00895814	0.0848305	0.000523848	0.101545	0.0190252	0.063324	0.0212645	0.0368944	0.164149	0.199908	0.118921	0.110662	0.114538	0.11017	0.0958489	0.0933424	0.110814	0.106241	0	0	0	0
5.04036e-11	0	2.34415e-08	51.1458	49967.1	Q49AR2	C5orf22	Homo sapiens	UPF0489 protein C5orf22	3	3	3	0.269885	13.5419	0.0131412	0.00438028	1.54132e-15	9.50422e-13	0.00047286	0.00040303	0.000453528	5.20555e-07	0.000369422	0.0312723	1.57406e-05	0.0276357	0.00363188	0.0541007	0.00403311	0.0957349	0.107335	2.96779e-40	7.332e-05	0.00141298	0.0152947	0.00238977	0.00114826	0.152269	0.00433773	0.00432498	0.000633373	0.000256618	5.11233e-06	0.00295754	6.28187e-05	3.98405e-05	2	1	2	3
3.6837e-15	0	4.37941e-12	54.1887	35794.4	Q5SQH8	C6orf136	Homo sapiens	Uncharacterized protein C6orf136	1	1	1	0.278268	13.4349	0.00163683	3.76386e-11	3.54372e-23	9.03272e-22	7.41372e-09	0.000140589	2.83609e-09	2.73677e-08	2.02616e-15	2.07546e-34	1.71263e-21	6.44488e-17	0.000232157	0.000115702	0.000777364	0.000103584	0.000119351	7.22015e-28	5.75987e-05	6.55067e-11	0.163767	0.000106898	0.000352193	3.33562e-15	1.32362e-18	0.000656328	0.000109414	0.000152589	1.49473e-05	0.000661042	0.00312597	0.000369774	1	1	1	1
0.000217719	0.000696258	0.000641098	43.7592	39870.4	Q6UWU4	C6orf89	Homo sapiens	Bombesin receptor-activated protein C6orf89	1	1	1	0.324245	11.7878	0.0243937	0.0887419	0.00701217	0.056214	0.0487479	0.0805852	0.00365996	4.74926e-05	1.63922e-19	0.0308842	0.00353297	0.109413	0.0182272	0.0863341	0.147451	0.0908752	0.11385	0.102994	0.0488444	0.101013	0.153227	0.160771	0.131472	0.0746771	0.111041	0.00120494	0.012999	2.34755e-08	0.000357876	0.00194773	0.129459	0.000109179	1	0	1	0
3.7832e-15	0	4.49493e-12	54.1805	22083.3	Q9BRJ6	C7orf50	Homo sapiens	Uncharacterized protein C7orf50	7	7	9	0.130581	15.7522	1.454e-07	2.93841e-22	2.46804e-13	7.34103e-52	1.70702e-18	9.83272e-06	6.79269e-12	9.10448e-22	1.26722e-22	4.16717e-13	4.69579e-10	2.77054e-16	0.000147458	3.44983e-05	9.97548e-05	5.10058e-05	2.25139e-05	6.78914e-20	8.83081e-05	1.10667e-10	1.87734e-12	1.64027e-05	1.54043e-10	2.77681e-17	1.6567e-29	0.000105733	1.42372e-06	1.33813e-10	1.53803e-08	1.36559e-20	7.17059e-07	8.15394e-06	7	6	6	6
1.20593e-15	0	1.45978e-12	54.5303	24992.5	Q9H7E9	C8orf33	Homo sapiens	UPF0488 protein C8orf33	4	4	4	0.281416	14.1618	1.59462e-08	4.02095e-17	2.04353e-19	4.33734e-25	3.62716e-07	5.13956e-06	2.54857e-11	1.90022e-37	4.75402e-31	2.66141e-31	5.84492e-05	2.355e-17	0.000126752	3.26994e-05	0.000101193	3.81394e-05	2.31471e-09	2.90189e-30	6.15839e-05	7.75919e-19	1.74229e-05	1.30291e-12	0.000277492	6.65859e-39	1.07731e-24	6.15536e-05	2.52994e-05	1.12693e-17	3.78425e-10	4.22329e-10	0.000196081	2.00916e-05	4	4	4	4
1.75389e-12	0	1.32728e-09	52.2563	23889.4	Q6P1X6	C8orf82	Homo sapiens	UPF0598 protein C8orf82	6	6	7	0.214242	14.6953	9.49573e-05	5.38034e-46	3.82096e-24	5.48372e-28	1.16812e-36	1.63932e-05	1.39639e-15	1.17578e-27	4.63561e-35	1.13473e-17	3.28925e-16	1.2848e-26	0.000111954	6.3889e-05	0.000103023	3.65755e-05	9.93569e-08	3.07859e-22	0.000115589	3.24727e-14	4.67086e-11	2.27127e-14	0.000372423	5.60028e-12	2.63121e-18	3.71653e-05	2.63798e-08	4.93185e-12	1.4873e-08	1.16682e-09	3.56039e-10	4.96722e-06	5	6	6	6
1.50933e-17	0	1.8465e-14	55.8439	33688	Q9NZ63	C9orf78	Homo sapiens	Splicing factor C9orf78	16	16	20	0.134702	15.907	4.44058e-08	5.17841e-22	9.28988e-17	1.09915e-36	3.33189e-44	4.41627e-06	4.62425e-22	2.37338e-50	6.03778e-49	1.00263e-15	1.53628e-08	2.30017e-23	0.000120378	9.0209e-06	0.000112851	4.76446e-05	9.69181e-07	2.71375e-25	3.05919e-05	4.78225e-16	6.48237e-09	6.75887e-06	1.66551e-07	2.45414e-17	2.69821e-29	3.66317e-05	1.05057e-06	4.63004e-07	9.68452e-08	6.82876e-26	1.69785e-05	1.43631e-05	14	16	15	14
6.76854e-09	0	1.2306e-06	49.3634	36433.7	Q9Y2D0	CA5B	Homo sapiens	Carbonic anhydrase 5B, mitochondrial	11	12	14	0.170448	16.055	9.35287e-08	4.59865e-25	8.62174e-17	9.06401e-38	7.48774e-38	1.5536e-10	1.08883e-27	3.70433e-38	2.60757e-44	7.82796e-20	1.41662e-09	4.02911e-12	0.000202549	0.000106191	9.87961e-05	6.48744e-05	1.4577e-05	1.00473e-14	3.4751e-06	1.51153e-14	9.8018e-16	3.73834e-11	5.26733e-06	9.23882e-24	3.65389e-18	7.51187e-05	6.23165e-06	7.18775e-10	1.69006e-08	1.32393e-20	1.29082e-06	3.58858e-05	10	10	10	11
3.28496e-14	0	3.58173e-11	53.5127	38367.9	Q9H8G2	CAAP1	Homo sapiens	Caspase activity and apoptosis inhibitor 1	4	4	4	0.181378	13.3718	6.13788e-06	1.87585e-26	2.22581e-16	3.13724e-12	3.65194e-16	0.00012971	2.57011e-20	1.5369e-43	9.90145e-39	4.48844e-10	4.63657e-06	8.65382e-23	0.000217335	0.000100757	0.00011716	5.39425e-05	1.60227e-09	2.06252e-36	2.24469e-05	0.0051553	2.5353e-22	0.00117924	0.000385339	1.28495e-19	7.90522e-16	0.000184306	6.75306e-06	0.000255987	2.15885e-09	5.2457e-06	8.16695e-05	6.19205e-06	4	4	4	4
6.02504e-15	0	7.07062e-12	54.0374	39869	Q9Y376	CAB39	Homo sapiens	Calcium-binding protein 39	20	20	30	0.0915402	17.8718	2.55773e-10	1.00308e-21	3.42419e-20	1.47998e-46	1.13423e-30	8.83735e-12	2.80856e-22	1.0782e-43	2.07439e-42	1.30583e-24	2.86798e-20	9.83637e-21	0.000113744	3.63307e-05	0.000102094	4.00036e-05	2.238e-14	1.17497e-29	7.80714e-09	1.82228e-28	9.84101e-15	4.17481e-11	2.90002e-08	7.69526e-26	7.47662e-36	3.15233e-05	1.49327e-11	1.90948e-14	2.95317e-10	9.79585e-26	2.31235e-07	7.22156e-08	20	20	20	20
0.00733629	0.00819124	0.0135542	38.7958	248977	Q13936	CACNA1C	Homo sapiens	Voltage-dependent L-type calcium channel subunit alpha-1C	1	1	1	0.284664	13.7894	0.0178097	0.0173935	0.00482583	0.00206196	0.000110569	0.0346894	0.0345585	0.038493	0.00151831	0.00904266	1.15463e-07	0.0221469	0.064992	0.110582	0.031628	0.112549	0.0401188	0.128577	0.0584463	0.0221428	0.166631	0.045531	0.0489807	0.173725	0.00262081	0.0118143	0.000368445	0.000256618	0.0200117	0.00343715	0.00584815	0.0231444	1	1	1	1
0.328695	0.33685	0.438644	21.0988	129817	Q9NY47	CACNA2D2	Homo sapiens	Voltage-dependent calcium channel subunit alpha-2/delta-2	0	0	0	NaN	NaN	0.0409427	0.0117241	0.0130191	0.0120553	0.0110257	0.010984	0.00156665	0.00170919	0.00584786	0.0178775	0.0911421	0.0249738	0.0700138	0.0475954	0.0215169	0.0368516	0.0106704	0.0158423	0.0655781	0.0127784	0.0507674	0.00657788	0.0198416	0.0612372	0.0220252	0.0368618	0.0569952	0.00497908	0.037373	0.0441292	0.0352431	0.0206643	0	0	0	0
5.25217e-17	0	6.39523e-14	55.475	88701.7	Q8WUQ7	CACTIN	Homo sapiens	Splicing factor Cactin	6	6	6	0.172021	13.169	1.3846e-06	3.83301e-21	7.25571e-26	6.47549e-31	7.37987e-09	6.68923e-06	6.93242e-14	1.5766e-30	1.61736e-26	1.64543e-15	2.25294e-12	1.9877e-36	0.000111954	3.46819e-05	0.000185867	2.79673e-05	3.36009e-06	6.38627e-16	7.87215e-06	1.62299e-25	5.17791e-06	1.00219e-16	0.000385339	7.5096e-10	4.00698e-45	0.000106048	2.94036e-06	3.91938e-06	0.000163	2.9262e-20	0.000199242	2.32207e-05	5	4	5	4
1.47699e-16	0	1.79939e-13	55.1658	26209.9	Q9HB71	CACYBP	Homo sapiens	Calcyclin-binding protein	18	19	25	0.111335	17.0018	1.09543e-07	1.17893e-33	3.5178e-20	3.03131e-29	1.37696e-52	2.68191e-07	3.0874e-22	1.26118e-46	2.99332e-35	1.40214e-36	2.63213e-16	1.5116e-27	0.000111954	2.42486e-06	9.87961e-05	3.00683e-05	1.57423e-14	1.54715e-28	1.99322e-06	2.85336e-17	2.61121e-10	2.26229e-18	0.000184068	9.64998e-25	1.01823e-33	3.74119e-05	5.94336e-07	1.15488e-11	1.27457e-07	1.56257e-14	6.2607e-08	2.09126e-06	16	17	16	17
2.17781e-17	0	2.65796e-14	55.7359	242984	P27708	CAD	Homo sapiens	CAD protein	86	87	108	0.114687	17.9406	4.83941e-11	2.9538e-50	1.14589e-24	3.67899e-42	3.25744e-53	1.24516e-19	4.49575e-25	1.04189e-42	5.76986e-64	4.8084e-31	2.26126e-29	2.84661e-36	0.000111954	4.19813e-08	9.87961e-05	2.24588e-05	1.08864e-11	4.17319e-35	1.04693e-08	3.13813e-21	4.28177e-18	2.6244e-14	1.92003e-09	1.62059e-32	1.40884e-34	2.55718e-06	7.6097e-09	2.64314e-14	1.87024e-12	2.17219e-33	9.63879e-13	3.59072e-08	74	76	78	81
6.57995e-05	0.000527983	0.000369332	44.6978	43299.9	Q8N126	CADM3	Homo sapiens	Cell adhesion molecule 3	1	1	2	0.450775	15.3345	3.96561e-06	1.05459e-06	1.95699e-11	4.01319e-24	4.31708e-08	0.00023613	5.04065e-05	5.01949e-06	2.68442e-32	1.37011e-06	1.33932e-08	0.000712264	0.000232251	0.000203677	0.000662271	0.000523698	6.60754e-05	5.13693e-24	0.00115571	5.42409e-09	2.68413e-05	0.000286315	0.000385339	8.47286e-05	4.8076e-07	0.000175519	0.00209573	0.000262027	2.21643e-05	0.00107115	0.000458694	0.000282115	1	1	1	1
2.41895e-05	0.000356824	0.000231228	45.3789	77336.3	Q9P1Z2	CALCOCO1	Homo sapiens	Calcium-binding and coiled-coil domain-containing protein 1	2	2	2	0.216121	13.3078	0.00729367	0.000345555	1.9542e-11	2.1545e-12	0.000240504	0.000352186	2.64612e-06	1.50788e-17	1.22559e-34	0.0103727	7.29678e-08	6.3605e-11	0.000246407	0.0101378	0.0159577	0.097602	0.0004346	6.80972e-12	0.0404898	0.00443282	0.00117356	0.00940824	0.00153554	0.152482	1.24946e-08	5.52347e-05	0.000302177	0.000288933	0.000309941	3.63289e-11	5.32449e-06	0.000220923	2	2	2	2
7.99403e-15	0	9.29681e-12	53.9503	16837.58;16837.58;16837.58	P0DP23;P0DP24;P0DP25	CALM1;CALM2;CALM3	Homo sapiens	Calmodulin-1;Calmodulin-2;Calmodulin-3	13	15	25	0.286234	20.7569	7.98702e-07	2.72185e-27	5.70746e-17	6.14306e-35	2.37247e-26	4.39832e-10	8.0404e-21	5.93855e-58	2.71288e-51	4.56245e-33	1.02202e-09	2.30843e-22	0.000159974	3.19135e-05	9.87961e-05	4.00714e-05	3.38933e-06	1.38879e-24	1.31039e-05	5.02734e-24	4.48773e-11	5.79547e-17	1.31858e-05	4.6968e-23	4.4084e-28	3.15325e-05	2.9113e-05	7.77639e-06	9.38745e-14	1.40962e-18	0.000110945	1.59031e-05	13	13	13	13
1.4189e-16	0	1.72856e-13	55.1779	15892.5	Q9NZT1	CALML5	Homo sapiens	Calmodulin-like protein 5	1	1	1	1.10542	12.5689	0.141766	0.00281759	1.06669e-39	0.000398828	0.0120211	0.000439171	0.0418392	8.95606e-05	5.21577e-31	8.55913e-19	1.16753e-06	1.50592e-09	0.000233096	0.00173052	0.000328426	0.00255829	0.0237117	0.15459	0.0936819	0.0309077	0.0294683	0.162518	0.176218	0.213126	0.0967969	0.116802	0.00828682	0.0473551	0.0909815	0.0948213	0.102004	0.109967	0	1	1	1
6.03715e-18	0	7.46778e-15	56.1121	48141.6	P27797	CALR	Homo sapiens	Calreticulin	25	26	43	0.095979	19.8048	1.03026e-08	1.77048e-45	7.8623e-24	1.49188e-50	5.44457e-41	1.17282e-06	1.66155e-30	7.59271e-56	2.6057e-40	2.25938e-24	2.098e-34	7.85414e-21	0.000114842	3.86864e-05	9.87961e-05	3.00683e-05	9.6481e-09	6.72314e-28	8.80842e-06	3.72325e-19	1.25369e-09	9.77045e-21	1.37845e-05	4.07111e-28	8.33265e-46	3.38003e-05	4.67806e-09	2.85879e-22	5.30526e-08	3.57845e-20	2.52376e-08	3.68205e-06	23	24	25	24
1.48974e-13	0	1.45924e-10	53.0402	37106.8	O43852	CALU	Homo sapiens	Calumenin	10	10	10	0.158732	15.2609	0.000246361	3.4989e-44	8.45873e-18	6.85129e-29	3.93332e-44	5.91171e-12	9.32097e-30	6.61146e-17	1.17922e-48	1.36254e-20	2.09602e-07	2.06674e-11	0.000192103	3.90966e-05	0.000132542	0.000138174	0.000177807	3.29563e-15	0.00086781	0.00133527	0.000442264	2.01484e-05	0.000221796	0.00148653	1.03171e-26	0.000170498	0.000101509	3.80092e-06	9.7677e-06	8.41777e-06	6.52349e-05	7.06465e-05	7	9	9	10
4.59988e-17	0	5.6016e-14	55.5144	41337.1	Q14012	CAMK1	Homo sapiens	Calcium/calmodulin-dependent protein kinase type 1	4	4	4	0.363183	14.6396	6.4928e-05	1.63503e-33	6.54418e-07	3.33931e-38	2.56059e-22	0.000218871	1.09031e-18	3.09896e-31	1.26713e-28	9.68184e-12	6.67196e-12	5.24917e-06	0.000190098	0.000181853	0.000140405	8.12973e-05	1.08237e-06	2.84471e-24	0.0010035	9.29057e-11	1.36534e-08	0.000100211	0.000320137	0.00158337	0.000226247	0.000115784	1.10064e-13	1.10783e-11	9.17171e-09	3.62161e-21	3.10563e-05	1.90538e-05	3	3	3	3
6.25681e-21	0	1.23465e-17	58.0377	42913.8	Q8IU85	CAMK1D	Homo sapiens	Calcium/calmodulin-dependent protein kinase type 1D	8	8	11	0.130778	14.3581	7.71865e-10	2.82692e-35	2.87591e-21	7.05761e-41	1.60132e-46	2.10594e-07	3.02167e-18	9.06584e-28	3.43635e-31	5.04739e-25	6.95928e-16	4.47178e-23	0.000111954	3.56685e-06	9.87961e-05	3.00683e-05	3.77258e-23	3.00059e-25	0.000109578	1.33457e-06	5.64053e-12	3.31785e-13	0.000111246	5.25043e-13	6.57632e-32	3.78484e-05	7.37764e-06	6.67581e-19	1.69635e-06	7.62218e-22	9.4597e-06	1.44194e-05	7	7	8	8
3.62469e-13	0	3.27213e-10	52.7597	72677.8	Q13554	CAMK2B	Homo sapiens	Calcium/calmodulin-dependent protein kinase type II subunit beta	11	11	13	0.090105	17.0844	1.87951e-07	1.32066e-20	3.0276e-16	1.8531e-46	1.73471e-36	1.01865e-08	6.1683e-12	2.06889e-31	1.27403e-28	9.06944e-12	3.03684e-10	1.42036e-13	0.000150476	2.81666e-05	0.000116809	3.75353e-05	5.97182e-17	4.49792e-12	2.71704e-05	7.97056e-17	9.72409e-10	3.4279e-08	5.02214e-07	1.95517e-26	5.4253e-16	3.74119e-05	1.49752e-07	1.56609e-08	5.47359e-06	6.1709e-10	3.23139e-05	2.60883e-05	9	11	10	10
2.67862e-14	0	2.95407e-11	53.5761	56369.4	Q13557	CAMK2D	Homo sapiens	Calcium/calmodulin-dependent protein kinase type II subunit delta	11	11	11	0.0936855	16.5235	3.93881e-06	3.66017e-20	3.10474e-19	2.27051e-41	3.45586e-26	9.74732e-06	9.4908e-18	7.26138e-26	1.25671e-37	5.89458e-18	2.56424e-09	1.00731e-19	0.000128196	3.77767e-05	0.000102094	0.000107481	2.23173e-09	1.70351e-32	1.93813e-05	2.68318e-13	9.81486e-11	1.3536e-14	0.000123266	9.9236e-38	4.8451e-13	5.54608e-05	7.03159e-09	0.000253426	1.58226e-05	1.11245e-05	4.34446e-05	1.8651e-05	9	10	11	11
1.49128e-17	0	1.82459e-14	55.8474	62607.2	Q13555	CAMK2G	Homo sapiens	Calcium/calmodulin-dependent protein kinase type II subunit gamma	9	9	10	0.187504	16.0997	3.52046e-06	6.93959e-42	1.5449e-27	1.19152e-48	9.77663e-47	5.13626e-07	6.6988e-13	1.78262e-45	1.16938e-31	1.60128e-20	2.37716e-09	1.55425e-14	0.0001144	1.90985e-05	0.000127124	3.03065e-05	8.18619e-08	3.34361e-24	0.00013288	5.36901e-15	6.03219e-09	5.16407e-10	0.00022803	4.67079e-18	2.00676e-28	3.93961e-05	5.28119e-06	3.89774e-14	2.02313e-08	6.40869e-18	9.95192e-16	1.17011e-05	8	9	8	9
9.36319e-19	0	1.22052e-15	56.6495	51925.5	Q16566	CAMK4	Homo sapiens	Calcium/calmodulin-dependent protein kinase type IV	22	22	30	0.215731	16.2592	1.55989e-13	1.45226e-38	2.14128e-24	1.57635e-43	1.28256e-38	1.28949e-16	2.78315e-18	2.40765e-35	4.11147e-42	2.51234e-32	6.66415e-12	1.27247e-21	0.000117232	3.28612e-05	0.000101083	2.91457e-05	5.85504e-14	1.90465e-22	1.60036e-06	1.73517e-17	4.77625e-21	1.78225e-11	8.00098e-05	6.61349e-26	6.32645e-27	3.58386e-05	4.86481e-08	2.85576e-13	1.38743e-07	2.08285e-22	1.09177e-05	2.4956e-07	22	22	21	22
2.74985e-07	0	1.7342e-05	47.7915	32952.6	P49069	CAMLG	Homo sapiens	Guided entry of tail-anchored proteins factor CAMLG	3	3	4	0.202093	13.0543	0.00118086	1.12957e-21	2.11429e-09	4.43431e-06	5.38946e-13	0.000178949	2.19464e-07	2.97094e-17	4.60351e-40	6.09589e-05	6.23469e-08	2.92615e-05	0.000214954	2.78873e-05	0.00412629	0.000691753	5.97491e-07	0.00260138	0.00186506	1.97126e-05	0.00114006	0.00133696	0.000385339	0.0014398	2.99035e-13	7.01451e-05	5.97476e-06	3.15905e-10	4.32573e-06	8.19423e-08	0.000107996	5.72352e-05	2	3	3	3
0.000261952	0.000696258	0.000705718	43.5979	177972	Q5T5Y3	CAMSAP1	Homo sapiens	Calmodulin-regulated spectrin-associated protein 1	3	3	3	0.349505	12.2181	0.0162766	0.000414947	1.2278e-08	0.00103351	0.00147269	0.000284781	0.0272705	0.00297221	0.0221222	0.00295757	0.000863945	0.0010614	0.00277062	0.013296	0.044919	0.112235	0.00851116	0.00580698	0.0198273	0.0174514	0.00476653	0.0143092	0.0057082	0.21039	0.00613313	0.0284173	0.0156048	0.00364474	0.0112013	0.000388763	0.010865	0.000319667	1	2	3	1
1.67162e-19	0	2.39328e-16	57.1364	136376	Q86VP6	CAND1	Homo sapiens	Cullin-associated NEDD8-dissociated protein 1	59	61	90	0.0820705	18.7227	4.59143e-08	1.4629e-35	6.89725e-28	3.92206e-43	1.3694e-41	6.0083e-15	8.76934e-27	9.99593e-37	3.15002e-51	5.42411e-31	1.41987e-18	1.3959e-47	0.000111954	1.47797e-05	9.87961e-05	1.67216e-05	1.30438e-15	5.24778e-37	3.56691e-09	3.70864e-30	4.35339e-16	2.13663e-20	3.14342e-11	4.46692e-24	2.69613e-35	3.27187e-05	7.00332e-09	2.10819e-13	3.2212e-08	3.65945e-20	9.65927e-13	1.20178e-08	55	57	58	58
4.51354e-07	0	2.38618e-05	47.559	135256	O75155	CAND2	Homo sapiens	Cullin-associated NEDD8-dissociated protein 2	5	5	5	0.487316	13.8275	0.0404921	0.000385558	2.99538e-09	1.60427e-05	0.000414794	5.57447e-05	0.000317419	6.73232e-05	1.48618e-40	1.16621e-14	0.00218484	5.91868e-05	0.000232317	0.0001541	0.000180836	0.000190193	0.000811434	0.0301253	0.0013018	0.00241428	0.00585158	0.0345014	0.00550035	9.85831e-05	0.0412799	0.0330828	0.0515467	0.0622706	0.0554022	0.0162718	0.0625024	0.0385905	0	4	5	3
3.23247e-17	0	3.93904e-14	55.6191	67568.3	P27824	CANX	Homo sapiens	Calnexin	33	34	54	0.123057	19.1772	4.40255e-12	2.72224e-31	4.25733e-26	1.07886e-37	1.16448e-50	4.83448e-10	1.31307e-28	4.49344e-43	6.72641e-43	5.05583e-21	3.43572e-12	1.55737e-33	0.000120555	1.16236e-05	9.87961e-05	3.24936e-05	4.68073e-17	8.67259e-33	1.11662e-07	1.14036e-22	1.09082e-18	4.72873e-15	4.70599e-06	1.80388e-23	6.04982e-26	9.40914e-07	2.02414e-06	7.54229e-17	1.47707e-08	1.75924e-30	3.89512e-09	1.41337e-05	32	33	32	32
1.46691e-17	0	1.79501e-14	55.8523	51901.5	Q01518	CAP1	Homo sapiens	Adenylyl cyclase-associated protein 1	40	47	75	0.0830818	20.6735	1.8146e-12	4.97624e-29	2.68547e-25	6.58578e-46	8.21408e-40	1.17412e-13	5.44599e-27	7.47405e-53	2.72837e-50	1.32207e-26	8.98541e-21	6.14172e-32	0.000112611	7.35478e-06	9.87961e-05	3.00683e-05	3.19832e-10	4.54597e-39	5.95581e-10	2.37058e-20	3.64267e-12	2.19554e-20	1.3566e-17	1.52581e-29	1.63698e-25	2.79766e-05	1.96154e-07	3.53268e-12	1.1859e-08	1.21827e-16	1.42791e-14	5.26086e-06	37	40	38	39
2.5749e-19	0	3.58453e-16	57.0152	38498.5	P40121	CAPG	Homo sapiens	Macrophage-capping protein	16	17	27	0.139724	18.5267	7.13762e-13	3.24982e-26	7.10573e-31	3.50566e-38	2.89718e-49	1.85029e-10	1.17141e-19	3.26397e-34	4.32646e-46	1.30773e-40	2.79862e-23	2.63411e-35	0.000114842	3.14014e-06	9.87961e-05	2.91457e-05	3.12444e-09	9.50342e-44	5.43504e-06	1.41178e-18	7.70278e-12	1.24155e-15	8.98845e-13	6.39617e-20	1.24895e-28	3.7262e-05	1.06478e-06	1.13901e-19	4.5852e-07	3.99891e-20	5.56639e-07	4.16678e-07	15	15	14	15
2.29255e-16	0	2.79366e-13	55.0336	81890.1	P07384	CAPN1	Homo sapiens	Calpain-1 catalytic subunit	39	43	60	0.0946186	18.1326	3.98815e-06	7.47367e-34	1.80056e-19	4.29449e-39	9.50715e-39	1.26221e-14	8.30972e-39	2.63239e-31	8.55687e-43	1.43787e-22	4.43021e-18	9.17628e-39	0.000112263	2.51983e-05	0.000104474	1.85288e-05	1.19733e-13	4.31323e-29	8.83073e-08	8.88997e-23	3.01501e-10	4.03643e-19	2.42827e-08	7.27802e-21	7.14195e-22	1.71639e-05	3.72054e-10	2.44358e-14	2.76356e-09	1.0954e-22	2.29393e-08	2.323e-06	36	39	39	36
6.06612e-21	0	1.20176e-17	58.0461	79995.4	P17655	CAPN2	Homo sapiens	Calpain-2 catalytic subunit	35	38	52	0.257998	17.7991	2.39415e-07	2.99635e-30	1.13437e-26	7.05582e-39	3.08867e-44	9.95024e-18	5.38688e-31	8.77263e-44	5.48936e-44	1.42125e-22	1.84106e-16	8.63577e-30	0.000119714	1.38266e-06	9.87961e-05	3.00683e-05	3.76232e-19	4.80661e-28	9.87223e-06	1.81591e-17	1.25793e-10	5.85334e-22	1.74723e-06	8.06041e-25	3.18538e-29	3.79722e-05	6.87975e-07	8.01444e-18	7.7775e-08	4.63142e-19	1.03819e-09	1.44138e-05	34	34	33	35
0.0700835	0.0770707	0.0745101	30.7536	74576.4	Q9Y6Q1	CAPN6	Homo sapiens	Calpain-6	0	0	0	NaN	NaN	0.0517935	0.000823815	0.00031501	0.00210934	0.000794554	0.00324394	0.00256658	0.00276277	0.0157976	0.0254407	0.00379349	0.000688414	0.0305151	0.0027771	0.00256907	0.0404895	0.0179391	0.0145862	0.018327	0.00363643	0.0388835	0.000883239	0.00919694	0.0345645	0.0105018	0.0142297	0.031099	0.00106803	0.00958966	0.033088	0.00461429	0.00116412	0	0	0	0
7.4675e-16	0	9.0739e-13	54.6762	92652.4	Q9Y6W3	CAPN7	Homo sapiens	Calpain-7	26	26	28	0.112765	14.8495	2.18111e-12	2.13425e-51	7.46157e-30	4.84647e-49	8.2136e-46	6.51377e-20	8.1294e-33	5.65686e-51	7.04765e-44	4.46579e-22	6.32247e-14	1.49554e-15	0.000111954	2.35563e-05	0.000100063	3.00683e-05	5.61761e-12	4.887e-44	5.72761e-07	1.9672e-15	8.90723e-17	7.56654e-06	2.26058e-05	2.92821e-16	8.9678e-33	3.7262e-05	8.88497e-08	1.29036e-18	1.64907e-10	4.12657e-20	1.06311e-07	5.3384e-06	21	22	24	23
1.31388e-17	0	1.60927e-14	55.8847	28315.7	P04632	CAPNS1	Homo sapiens	Calpain small subunit 1	12	19	23	0.200296	17.6278	1.44242e-09	6.7092e-36	2.12065e-23	4.15793e-32	2.43852e-40	3.61485e-24	1.21059e-25	7.59525e-41	4.31874e-53	6.40052e-19	1.66162e-10	2.85776e-23	0.00013883	1.10336e-06	9.87961e-05	3.99424e-05	2.28745e-13	1.90326e-23	2.68515e-05	6.62688e-14	3.93412e-05	7.19691e-14	1.45084e-10	2.34749e-21	2.64849e-16	3.408e-05	1.0027e-05	1.39948e-16	2.4783e-07	4.30253e-34	6.85918e-07	1.30194e-05	12	12	12	12
2.37604e-13	0	2.2335e-10	52.8932	78366.2	Q14444	CAPRIN1	Homo sapiens	Caprin-1	15	15	17	0.403677	16.2615	8.93053e-07	2.84994e-22	1.34277e-29	4.23217e-29	2.51835e-17	8.93228e-20	1.47043e-08	7.05141e-21	2.38867e-52	6.7428e-11	4.87785e-07	6.42992e-23	0.000111954	3.20706e-05	0.00010417	0.000113194	1.09533e-05	3.61626e-26	4.21058e-05	4.59549e-15	1.96111e-06	4.35226e-10	4.62853e-07	4.06659e-18	1.2712e-23	8.20027e-05	6.3595e-05	9.3666e-05	1.00341e-07	4.21368e-11	1.24518e-07	9.43383e-06	13	15	13	13
9.84695e-15	0	1.13666e-11	53.886	32922.8	P52907	CAPZA1	Homo sapiens	F-actin-capping protein subunit alpha-1	17	17	24	0.0821789	20.8905	1.01803e-05	2.94072e-26	2.00467e-32	1.39266e-42	7.99785e-48	1.21368e-09	1.40604e-17	1.81206e-26	1.02533e-54	7.73864e-17	3.88345e-15	8.69635e-32	0.000117528	2.93171e-05	0.000139861	3.22577e-05	6.0732e-16	2.23777e-16	2.65629e-05	9.17956e-13	1.29233e-16	8.74172e-09	9.99517e-08	1.98507e-19	2.49659e-23	4.08764e-05	2.98877e-07	9.8894e-15	6.17009e-08	1.46716e-32	6.94502e-06	1.20632e-05	17	17	17	17
1.1015e-13	0	1.10584e-10	53.135	32949.1	P47755	CAPZA2	Homo sapiens	F-actin-capping protein subunit alpha-2	15	15	19	0.0779075	18.0831	1.04468e-11	4.341e-26	3.81817e-22	2.68246e-56	2.3381e-53	3.45775e-14	4.47225e-30	3.97047e-24	2.86714e-47	1.76821e-31	1.22216e-25	3.5379e-13	0.000111954	2.93549e-05	0.000107928	3.00683e-05	3.19499e-06	1.67788e-19	6.46447e-06	6.6141e-19	6.78206e-16	1.5244e-11	1.15998e-07	1.35802e-19	1.22027e-24	3.7262e-05	1.26124e-07	8.59016e-09	2.20775e-11	1.2476e-18	1.64077e-06	1.53543e-05	14	15	15	15
3.16489e-13	0	2.89538e-10	52.8026	30628.7	P47756	CAPZB	Homo sapiens	F-actin-capping protein subunit beta	25	31	49	0.0622245	20.2075	3.78216e-10	9.22738e-27	1.44079e-34	1.36373e-40	1.10108e-50	3.47059e-09	7.95785e-22	8.09686e-38	2.96357e-46	2.97912e-19	2.25692e-22	4.02007e-22	0.000121275	2.55622e-05	9.87961e-05	2.58428e-05	1.37928e-10	6.88769e-26	3.43014e-06	1.25794e-14	9.60987e-12	2.92509e-10	7.54426e-09	9.13389e-34	7.16306e-25	3.7262e-05	1.01922e-06	3.04931e-10	3.55231e-08	5.97942e-12	4.34127e-06	2.14046e-06	25	25	25	25
2.30893e-18	0	2.91771e-15	56.3907	133284	Q9BXL7	CARD11	Homo sapiens	Caspase recruitment domain-containing protein 11	36	36	38	0.119773	15.6282	8.74056e-10	3.3308e-38	2.09165e-42	4.04209e-56	5.20926e-25	3.6599e-16	7.40321e-23	1.46217e-48	7.3888e-49	1.49644e-16	7.67632e-17	5.88129e-17	0.000128029	1.54424e-06	9.87961e-05	3.11257e-05	2.81223e-15	2.52217e-45	3.26452e-05	3.38881e-16	3.24118e-20	2.32303e-14	3.82016e-07	2.60607e-18	4.92116e-34	3.64626e-05	1.28482e-06	2.47042e-16	1.2295e-13	1.72591e-20	3.95907e-07	2.27639e-06	26	34	32	32
1.73776e-09	0	4.24137e-07	49.8843	22625.3	Q5EG05	CARD16	Homo sapiens	Caspase recruitment domain-containing protein 16	3	4	4	0.40741	15.3584	7.86904e-06	2.31669e-13	1.77941e-13	3.2008e-16	2.78356e-18	5.99925e-05	1.68104e-13	1.71607e-41	8.64258e-31	4.98764e-14	4.95837e-15	3.66805e-24	0.000159572	4.97848e-05	0.000108167	3.00683e-05	4.63847e-07	3.57658e-24	8.60345e-05	1.4211e-09	2.69694e-05	4.24453e-11	0.000385339	9.91103e-09	1.16011e-16	0.00014604	3.97578e-06	3.21434e-12	4.79536e-07	2.04771e-12	1.06584e-06	1.44061e-05	2	2	2	2
6.78299e-17	0	8.25881e-14	55.3987	25589.5	Q96LW7	CARD19	Homo sapiens	Caspase recruitment domain-containing protein 19	5	5	6	0.199964	14.1264	0.000873058	7.2452e-40	7.00451e-10	1.97459e-16	1.9262e-27	1.78735e-06	2.56803e-21	3.71969e-22	1.78168e-46	2.65432e-24	6.07719e-11	2.52775e-08	0.00022314	0.00122562	0.000169513	0.000154868	8.14924e-05	1.93672e-08	0.00175996	0.000873067	8.10807e-05	2.15162e-06	0.000385339	1.26206e-17	2.08778e-38	0.000135775	3.19764e-05	5.7782e-06	5.83381e-08	1.43474e-25	1.22013e-05	2.87505e-05	4	5	5	5
0.0495475	0.0526401	0.0554922	32.3499	116468	Q9BX69	CARD6	Homo sapiens	Caspase recruitment domain-containing protein 6	0	0	0	NaN	NaN	0.136968	2.74304e-07	0.00520169	0.056786	0.0369903	0.0299591	0.0127219	0.00550688	0.0863402	0.00183299	0.0032489	0.0005329	0.0143477	0.000226329	0.150321	0.0187775	0.119055	0.00798235	0.0571547	0.130421	0.145047	0.13362	0.00783568	0.139884	0.000460536	0.00560173	0.0111625	0.00107788	0.0206308	0.0207979	0.00928397	0.0460944	0	0	0	0
1.29569e-18	0	1.66798e-15	56.5567	60652.2	Q9Y2G2	CARD8	Homo sapiens	Caspase recruitment domain-containing protein 8	16	16	20	0.127168	14.5767	4.18126e-14	3.51048e-38	7.47066e-18	3.17385e-39	2.04703e-40	2.42836e-17	1.00588e-15	2.98698e-41	2.73578e-63	4.28658e-26	8.6047e-12	1.63966e-35	0.000112263	3.51043e-05	0.000111275	3.00683e-05	5.44369e-18	1.21917e-33	7.68185e-06	1.2482e-15	5.49115e-15	1.67882e-13	3.23215e-10	6.19512e-11	2.14626e-22	4.04739e-05	6.7245e-09	1.61674e-11	1.14925e-05	1.45375e-31	4.63442e-07	1.03506e-05	13	15	15	14
4.38913e-15	0	5.19604e-12	54.1349	15892	Q9Y2V2	CARHSP1	Homo sapiens	Calcium-regulated heat-stable protein 1	6	6	7	0.212549	16.0823	5.5384e-08	8.76228e-20	1.16361e-26	6.18968e-36	9.80064e-26	1.56722e-05	3.60831e-19	1.04855e-22	3.39321e-27	1.10707e-09	1.38478e-18	1.87654e-20	0.000192218	2.7345e-05	0.000124837	5.77147e-05	2.56626e-08	1.53681e-20	5.04793e-05	8.40471e-12	5.30039e-10	8.68692e-18	8.17807e-07	3.52183e-21	5.20232e-23	5.06389e-05	1.68064e-08	5.94876e-12	1.74e-09	4.30919e-33	2.63657e-05	1.88315e-05	6	6	6	6
1.99834e-19	0	2.82699e-16	57.0864	65853.7	Q86X55	CARM1	Homo sapiens	Histone-arginine methyltransferase CARM1	13	13	15	0.127585	15.2171	1.63251e-05	9.61786e-25	1.59586e-12	1.40834e-38	7.25505e-37	6.77519e-07	3.14656e-15	6.43536e-54	2.66136e-42	1.44221e-20	2.63759e-14	5.80135e-23	0.000163986	2.12527e-07	9.87961e-05	4.49279e-05	1.77467e-08	3.52912e-20	5.683e-05	1.15446e-24	4.33034e-06	6.96854e-06	9.57312e-06	2.77941e-33	5.7129e-25	3.77844e-05	2.67507e-07	7.40897e-14	1.58968e-07	1.33169e-24	4.92973e-08	4.06735e-09	10	12	12	12
6.07545e-09	0	1.13232e-06	49.4057	151557	Q5VZK9	CARMIL1	Homo sapiens	F-actin-uncapping protein LRRC16A	2	2	2	0.252811	14.0437	0.0295616	0.00773756	0.0766288	0.0106546	0.00152707	0.00284404	2.33144e-05	0.000284216	7.10907e-11	4.39088e-07	0.000432257	1.0514e-08	0.000232157	0.0106007	0.000485165	0.000173815	2.57354e-05	1.44756e-16	0.00129209	6.6515e-21	0.000382262	0.000494879	0.00941871	0.00226392	4.45124e-05	0.000104981	0.000125778	9.37887e-05	0.00110471	9.07083e-05	0.000285801	9.61269e-05	0	1	0	1
1.394e-22	0	5.0951e-19	59.0394	154689	Q6F5E8	CARMIL2	Homo sapiens	Capping protein, Arp2/3 and myosin-I linker protein 2	41	41	49	0.151827	16.2697	1.34411e-16	1.80793e-40	2.14232e-26	7.41117e-34	3.46406e-43	1.59678e-16	1.98934e-15	7.09603e-33	5.70481e-54	2.26276e-36	2.27919e-16	1.58204e-35	0.000111954	4.12033e-06	9.87961e-05	2.91457e-05	4.23888e-19	7.08535e-35	2.2437e-05	5.69261e-24	7.19415e-17	2.35843e-14	1.37108e-05	1.51303e-20	2.67842e-24	2.97315e-05	1.7532e-11	9.46785e-12	2.29634e-09	1.85304e-25	7.26081e-10	1.86608e-06	38	38	38	39
0.0399811	0.0422946	0.0468631	33.2519	150230	Q8ND23	CARMIL3	Homo sapiens	Capping protein, Arp2/3 and myosin-I linker protein 3	0	0	0	NaN	NaN	0.000191607	0.0265055	0.0148474	0.0772847	0.0511313	0.0686111	0.0877238	0.0549508	0.0755759	0.0535988	0.0541642	0.0900842	0.0544946	0.00318236	0.0215338	0.0260209	0.00804438	0.0882702	0.105253	0.0867883	0.131843	0.162956	0.070986	0.144318	0.0611282	0.0789018	0.0527023	0.110125	0.116726	0.0474251	0.0410937	0.0851625	0	0	0	0
3.16609e-09	0	6.81604e-07	49.6575	47185.7	Q8N4J0	CARNMT1	Homo sapiens	Carnosine N-methyltransferase	2	2	2	0.275366	13.637	0.00308428	2.98868e-39	1.01376e-09	1.79161e-11	0.0024528	0.0153985	0.00445115	0.00202252	1.83335e-19	0.000394947	0.00598395	0.00179647	0.00179818	0.0283738	0.00993246	9.15287e-05	0.000258695	0.0149973	0.0616752	0.0402875	2.55933e-11	0.0624436	0.00355911	0.0623354	5.53421e-08	0.000534485	0.000597528	0.0758476	1.83004e-06	0.000384199	0.0118323	0.000353935	2	2	2	2
6.06811e-23	0	2.62714e-19	59.2527	85473.3	P49589	CARS1	Homo sapiens	Cysteine--tRNA ligase, cytoplasmic	34	35	47	0.111473	17.325	1.66363e-16	3.00647e-41	6.75691e-26	5.36406e-40	1.0469e-46	6.1325e-13	2.55856e-32	1.13623e-43	1.40391e-38	1.38639e-25	3.33199e-16	1.26637e-23	0.000122848	2.8247e-06	9.87961e-05	1.855e-05	1.99794e-06	2.94682e-35	1.06185e-06	6.53872e-22	1.40811e-25	5.99568e-14	5.07397e-09	5.27255e-52	6.74691e-22	1.4726e-06	1.45789e-08	7.87401e-26	9.48316e-11	1.02381e-19	8.24145e-08	4.17909e-07	30	32	31	33
2.24246e-14	0	2.49625e-11	53.6313	62223.9	Q9HA77	CARS2	Homo sapiens	Probable cysteine--tRNA ligase, mitochondrial	14	14	17	0.127097	15.6346	2.61153e-07	8.02499e-29	1.9832e-20	7.44017e-46	3.77558e-39	7.0581e-06	7.21375e-21	2.63812e-36	5.86173e-44	1.87806e-19	1.03271e-12	8.01945e-31	0.000185261	1.23503e-05	9.87961e-05	7.79667e-06	8.30123e-07	4.2328e-30	8.00646e-05	4.92755e-25	1.56533e-11	1.26015e-08	2.79185e-05	5.81081e-26	5.79521e-20	4.41572e-05	1.64374e-06	9.86156e-13	2.52221e-11	1.39332e-21	2.24486e-05	2.62595e-06	11	13	12	14
8.40544e-12	0	5.15307e-09	51.7458	76278	O15234	CASC3	Homo sapiens	Protein CASC3	4	4	4	0.74955	13.6904	1.81779e-16	4.56995e-09	0.000381852	1.36713e-17	7.14816e-33	0.000192532	7.2489e-05	6.33188e-05	0.0146464	7.00273e-05	0.0131024	0.000297371	0.00313175	0.00159137	0.0168119	0.0940305	0.00598152	2.50553e-11	0.0103081	0.101174	0.00127204	0.0284127	0.00795467	0.0614363	2.85413e-06	0.000123323	8.56731e-05	0.000265876	0.000371831	0.000570446	0.00233204	0.000461014	1	4	2	3
0.446167	0.449622	0.709548	17.7846	105123	O14936	CASK	Homo sapiens	Peripheral plasma membrane protein CASK	0	0	0	NaN	NaN	0.0321506	0.010207	0.0123706	0.0101005	0.012372	0.0152964	0.0324441	0.02969	0.0206094	0.00625619	0.00488937	0.0118352	0.00336817	0.0194657	0.0240869	0.0354128	0.0198118	0.15459	0.0609869	0.116311	0.0686336	0.165376	0.0948577	0.21199	0.0278476	0.0876324	0.0698844	0.111043	0.0954934	0.112584	0.113684	0.0873823	0	0	0	0
0.170601	0.172376	0.274501	25.8824	126783	Q8WXE0	CASKIN2	Homo sapiens	Caskin-2	0	0	0	NaN	NaN	0.00836464	0.0843176	0.0274226	0.00091965	0.000491737	0.00362888	0.0194279	0.0760581	0.0646676	0.0160729	0.00677022	0.00830295	0.0933673	0.0472903	0.0544405	0.0817907	0.0727487	0.0122089	0.0146564	0.0645859	0.0247253	0.0627818	0.0323426	0.0643674	0.00650755	0.0091348	0.0027606	0.0249859	0.0232872	0.0411407	0.0181113	0.000713477	0	0	0	0
7.25247e-20	0	1.10619e-16	57.3688	45158.6	P29466	CASP1	Homo sapiens	Caspase-1	23	26	36	0.115594	16.8524	2.29847e-12	1.45331e-40	1.94324e-30	2.20428e-33	7.68117e-43	1.25402e-09	1.18191e-35	4.28358e-52	5.10149e-55	9.96741e-21	3.11019e-25	8.53796e-26	0.000145802	1.81831e-05	0.000100063	5.06373e-05	3.45024e-10	1.45636e-34	2.59252e-05	1.01191e-19	6.71128e-21	6.34903e-12	1.53621e-06	3.12186e-23	5.8813e-27	3.88484e-05	4.93414e-06	6.78521e-16	1.27284e-07	9.98462e-22	7.71469e-10	4.69452e-06	22	21	21	23
4.19897e-10	0	1.35008e-07	50.4048	58950.6	Q92851	CASP10	Homo sapiens	Caspase-10	8	8	8	0.165429	14.0741	6.13788e-06	6.28464e-34	1.32808e-24	6.20106e-39	6.94611e-38	5.23281e-09	1.94122e-20	6.34999e-36	1.10722e-40	9.79095e-17	5.25975e-09	1.17602e-14	0.000211244	9.02971e-05	0.000210407	2.23149e-05	5.03559e-08	6.70988e-28	1.91865e-05	2.73975e-12	6.79046e-11	4.81122e-11	0.000372394	3.48311e-12	9.55892e-16	0.000111774	3.74849e-06	0.000256618	2.79119e-06	5.95262e-06	3.36651e-05	3.71088e-05	6	8	8	8
1.07146e-16	0	1.30495e-13	55.2621	50685.3	P42575	CASP2	Homo sapiens	Caspase-2	7	7	8	0.157549	13.6518	0.00078789	1.59606e-21	3.75838e-21	1.58158e-19	7.48538e-05	0.000157838	1.6813e-24	6.36729e-34	2.96527e-17	0.000105219	9.78294e-06	5.79523e-11	0.000228553	3.47368e-05	0.000135977	6.943e-05	0.000337256	6.34164e-05	0.00105101	2.49617e-09	1.66844e-05	0.000102972	0.000385339	1.182e-10	4.20272e-19	7.01714e-05	0.000102193	2.30969e-10	1.69529e-09	2.46883e-14	6.57709e-06	2.83218e-05	7	5	5	6
1.3664e-16	0	1.66454e-13	55.1892	31607.9	P42574	CASP3	Homo sapiens	Caspase-3	11	11	12	0.149702	16.1226	8.18686e-08	1.5561e-28	7.87239e-19	1.10546e-39	1.48248e-16	4.53538e-05	9.74459e-09	9.97952e-21	5.20691e-38	1.3822e-20	9.99872e-11	3.42341e-12	0.000167502	9.10387e-05	9.99756e-05	3.00683e-05	9.97787e-10	9.36408e-14	0.00023077	8.0138e-16	1.30078e-07	2.12121e-05	0.00038334	1.69136e-09	6.13428e-17	0.00014721	1.25061e-06	1.12264e-07	2.72476e-06	1.70618e-18	1.38358e-06	1.26181e-05	7	10	8	7
7.51219e-15	0	8.75475e-12	53.9695	43262.2	P49662	CASP4	Homo sapiens	Caspase-4	13	15	17	0.26781	14.094	5.52536e-09	6.72767e-23	5.34266e-22	2.20172e-43	2.35498e-53	1.54558e-09	1.3793e-19	4.10704e-45	1.02471e-46	3.25864e-26	8.67215e-13	2.71659e-16	0.000111954	5.82265e-05	0.000104474	3.10088e-05	9.72033e-18	2.92457e-33	6.80398e-05	5.79051e-16	8.90028e-11	6.73108e-07	0.000385339	3.40345e-23	3.22335e-19	6.49819e-05	4.90502e-06	1.8833e-08	2.13794e-05	7.45493e-19	4.12847e-12	1.28584e-05	10	13	13	13
0.000148058	0.000696258	0.000532241	44.0799	49735.6	P51878	CASP5	Homo sapiens	Caspase-5	1	1	1	0.373697	12.9696	0.122374	0.0100698	0.00107108	5.79113e-10	0.0665195	0.00057642	0.0394315	0.0629332	0.0797956	0.00371589	0.0836797	0.0554749	0.0135083	0.0422942	0.14113	0.0489242	0.0216023	0.0428705	0.104185	0.107277	0.0111562	0.097256	0.014101	0.064254	0.0491263	0.035194	0.00101726	1.58181e-05	0.00136265	0.0362326	0.00313966	0.035684	0	1	1	1
2.91607e-16	0	3.55329e-13	54.961	33310	P55212	CASP6	Homo sapiens	Caspase-6	10	10	12	0.158522	15.246	8.40721e-06	7.48669e-38	6.14333e-26	4.72802e-41	3.01982e-42	2.11316e-05	1.41355e-15	3.19974e-29	2.0021e-29	4.0051e-30	5.5016e-09	1.60776e-12	0.000137947	4.625e-05	0.0001195	4.0447e-05	3.03217e-06	3.53161e-38	0.000132948	1.02444e-18	4.36047e-22	6.76072e-05	8.47736e-08	2.43596e-17	1.89145e-29	3.15233e-05	4.16887e-08	9.84387e-13	3.61083e-06	4.40082e-07	9.04515e-07	2.19059e-09	9	9	10	10
1.35559e-16	0	1.65135e-13	55.1916	34276.8	P55210	CASP7	Homo sapiens	Caspase-7	2	2	2	0.150412	15.1461	0.000514027	8.11853e-32	1.378e-07	2.5357e-49	4.15078e-38	7.07416e-08	5.88515e-33	2.35324e-20	3.1603e-37	1.22753e-36	1.49482e-13	3.31442e-09	0.000232157	7.63279e-05	0.00026439	0.000101633	0.0002461	3.26825e-05	0.000329644	4.35109e-15	4.55984e-06	3.51247e-09	0.000223349	2.50212e-06	0.000317889	0.000445718	0.00168784	0.000255117	0.00031023	3.1853e-07	0.000556101	0.000396931	1	2	2	2
2.92433e-20	0	4.84539e-17	57.619	55391.1	Q14790	CASP8	Homo sapiens	Caspase-8	18	18	18	0.113919	16.4403	1.7982e-16	6.01048e-28	1.0951e-19	6.83629e-32	3.16561e-27	2.34292e-11	2.72953e-19	5.30723e-22	1.19474e-39	1.75404e-25	8.13678e-10	1.2565e-12	0.000111954	3.05366e-10	9.87961e-05	3.46724e-05	2.81225e-10	2.18547e-46	2.92084e-06	8.85376e-20	8.33302e-23	1.17894e-11	5.77759e-12	7.70878e-10	1.00036e-21	4.5839e-05	1.10089e-06	3.60981e-16	7.9875e-08	1.87857e-15	7.12468e-07	2.40427e-05	17	16	17	18
9.90595e-10	0	2.70515e-07	50.0929	46280.8	P55211	CASP9	Homo sapiens	Caspase-9	3	3	4	0.305615	13.1481	0.000461076	1.35618e-23	4.09567e-29	7.93532e-09	0.00101186	0.00435464	1.17662e-06	7.50865e-49	8.19645e-24	3.64192e-08	0.0124793	6.01772e-05	0.00602673	0.00240951	0.00315223	0.000225836	0.000356436	2.65152e-16	0.000711761	2.73861e-15	1.41553e-09	2.19893e-07	0.000383965	7.98729e-07	0.000194608	0.000273699	0.000193897	0.000595388	3.45806e-05	1.26281e-09	1.01581e-05	0.000188539	1	2	2	3
0.0195164	0.0215673	0.0281067	35.9146	87144.4	Q9NQ75	CASS4	Homo sapiens	Cas scaffolding protein family member 4	0	0	0	NaN	NaN	0.0179655	0.0164511	0.00132432	0.000425707	0.000231291	0.00039979	0.00700277	0.0127567	1.7523e-16	0.0146895	0.00216186	0.0289176	0.00627057	0.00172354	0.0278142	0.0278803	0.0127062	0.0039378	0.0173346	0.00251154	0.0235706	0.0171913	0.0186648	0.00115734	0.00152265	0.00561486	0.00780242	0.0066704	0.0073939	0.00076333	0.0365591	0.0162901	0	0	0	0
7.89884e-15	0	9.18985e-12	53.954	76572.8	P20810	CAST	Homo sapiens	Calpastatin	35	35	51	0.218404	16.9052	9.72736e-08	4.70463e-37	2.97913e-24	4.00681e-51	6.32361e-46	1.12924e-21	3.77523e-32	4.55052e-53	6.27217e-51	2.08479e-22	5.6305e-17	9.37671e-25	0.000111954	8.95309e-07	9.87961e-05	3.57555e-05	4.33373e-14	3.74813e-26	1.32398e-08	1.26223e-22	4.98362e-22	1.59997e-09	2.9519e-09	9.5154e-26	2.87879e-34	3.408e-05	1.89456e-07	3.08651e-14	1.99527e-08	5.00504e-19	4.25355e-09	7.26069e-08	31	31	31	34
0.00141486	0.0020615	0.00244137	41.7976	36275.4	Q8WTX7	CASTOR1	Homo sapiens	Cytosolic arginine sensor for mTORC1 subunit 1	2	2	2	0.496808	12.1503	0.00690783	0.000215705	9.67653e-05	8.09987e-07	7.90787e-05	0.00273975	1.05034e-06	2.36825e-09	0.00149476	0.0569338	0.0199295	0.000230083	0.0177708	0.0136514	0.129977	0.00584601	0.00145569	0.006934	0.0437145	0.000600088	0.000760255	0.00267813	0.035922	0.0402957	0.0210484	0.000950194	0.000489544	0.00365819	7.64325e-06	1.49972e-05	0.0185629	0.00115632	1	2	2	2
0.203025	0.208457	0.287859	24.779	190069	Q86V15	CASZ1	Homo sapiens	Zinc finger protein castor homolog 1	0	0	0	NaN	NaN	0.00438801	0.0720664	0.0479947	0.0335716	0.0669734	0.0590888	0.0014496	0.00742575	0.0589618	0.0454008	0.000761889	0.0535329	0.00591428	0.0576414	0.00343371	0.0373543	0.011063	0.0886399	0.0101177	0.0408976	0.0979972	0.142187	0.0102925	0.0116816	0.0870114	0.106778	0.0871673	0.0595142	0.0900431	0.0994207	0.0545366	0.106778	0	0	0	0
4.68277e-19	0	6.30262e-16	56.8465	59756.2	P04040	CAT	Homo sapiens	Catalase	31	31	44	0.141974	17.4698	2.34536e-09	6.77753e-29	1.94388e-28	3.7917e-41	3.56651e-37	1.88713e-10	1.63462e-25	3.33664e-54	2.75607e-36	5.40766e-20	3.23673e-18	1.23518e-33	0.000111954	1.65461e-05	9.87961e-05	3.09514e-05	3.73977e-12	2.20379e-29	8.60417e-07	2.86489e-12	1.98847e-18	2.52225e-14	1.02065e-07	5.89683e-26	9.27524e-37	3.56597e-05	1.05194e-08	5.77231e-22	2.58626e-13	1.8428e-26	4.50122e-08	5.5547e-08	28	30	29	29
0.236771	0.245006	0.31138	23.7317	43900.3	Q7Z7H3	CATIP	Homo sapiens	Ciliogenesis-associated TTC17-interacting protein	0	0	0	NaN	NaN	0.0306594	0.0644631	0.00192782	0.00738806	0.06053	0.0026393	0.0671168	0.0792481	0.0484396	0.0206518	0.0144538	0.0157161	0.000890823	0.0409949	0.0492944	0.00464984	0.0224744	0.0243093	0.116479	0.0755986	0.00257145	0.0857642	0.0343425	0.135378	0.0812292	0.106984	0.113494	0.100627	0.0965185	0.0841643	0.0981098	0.0632432	0	0	0	0
0.246647	0.252612	0.321149	23.4382	41899.2	Q5BKX8	CAVIN4	Homo sapiens	Caveolae-associated protein 4	0	0	0	NaN	NaN	0.13654	0.0188515	0.0781077	0.0189961	0.0149248	0.0246334	0.00105546	0.0210688	0.000782017	0.00600314	0.11317	0.113696	0.0654643	0.126299	0.141739	0.11417	0.107136	0.0565391	0.0824684	0.141633	0.00829425	0.0499265	0.0760565	0.1133	0.00166101	0.0142405	0.110126	0.0021107	0.0251871	0.0118701	0.0161377	0.0182687	0	0	0	0
9.68043e-12	0	5.81431e-09	51.6992	21508.1	Q13951	CBFB	Homo sapiens	Core-binding factor subunit beta	12	12	17	0.102931	16.5361	1.87649e-15	8.00351e-27	1.80493e-22	1.94332e-42	1.43939e-37	2.86079e-14	6.36109e-19	4.68537e-26	1.21382e-42	2.84616e-24	6.64631e-21	1.39741e-19	0.000132494	2.93475e-05	9.87961e-05	3.94447e-05	2.68119e-15	2.16506e-30	5.92087e-06	3.95419e-21	8.24445e-09	1.98707e-10	9.12929e-05	3.94418e-26	5.99953e-26	3.76517e-05	1.61034e-05	9.21369e-08	1.82991e-09	2.93125e-15	3.57316e-05	6.43882e-06	12	12	12	12
6.35993e-16	0	7.73471e-13	54.725	99632.8	P22681	CBL	Homo sapiens	E3 ubiquitin-protein ligase CBL	26	26	32	0.0944303	15.881	3.54384e-14	4.24038e-33	2.76123e-18	3.58464e-43	9.14468e-48	1.68837e-09	1.48505e-27	6.08254e-41	1.11521e-39	7.34894e-27	4.89469e-23	9.33937e-43	0.000111954	6.04142e-06	9.87961e-05	2.35272e-05	3.36417e-14	4.50993e-27	6.62208e-11	1.80318e-20	2.7042e-11	7.191e-18	3.0611e-09	1.01521e-35	3.32311e-28	3.56953e-05	1.10974e-06	2.02666e-15	1.63883e-09	1.81311e-29	2.36047e-06	2.38147e-08	25	26	26	25
2.58668e-18	0	3.25852e-15	56.3579	109450	Q13191	CBLB	Homo sapiens	E3 ubiquitin-protein ligase CBL-B	16	16	17	0.279234	15.2204	0.000145089	6.54082e-27	1.17362e-19	8.55203e-31	1.69934e-18	1.22266e-11	2.9479e-17	3.88837e-63	4.31563e-34	2.35944e-20	1.55342e-16	7.62464e-21	0.000115239	7.28032e-05	0.000159881	0.000140334	2.26805e-06	2.10966e-26	0.000280383	8.96178e-11	3.04806e-09	3.99057e-06	0.000123787	6.5056e-32	5.97003e-20	8.78404e-05	5.65433e-07	1.00036e-12	2.39169e-07	5.01082e-15	1.14692e-07	2.62752e-08	11	14	13	15
1.04143e-15	0	1.2624e-12	54.575	54519.1	Q75N03	CBLL1	Homo sapiens	E3 ubiquitin-protein ligase Hakai	5	5	5	0.173336	14.7922	0.000964102	6.14316e-17	1.96604e-13	7.24474e-49	6.25111e-32	1.68177e-05	1.7679e-09	7.49731e-06	6.43956e-43	1.10092e-25	3.00799e-08	1.48983e-20	0.000120378	1.19856e-05	0.000162746	0.000107905	1.36405e-06	1.97784e-18	0.000609045	6.43389e-08	2.19331e-13	2.12692e-06	0.000359384	8.39368e-16	1.60256e-12	4.52616e-05	0.000151721	5.04773e-14	4.72824e-11	4.97452e-11	1.03229e-06	3.51055e-09	4	5	4	5
1.71991e-22	0	6.03475e-19	58.9852	30374.9	P16152	CBR1	Homo sapiens	Carbonyl reductase [NADPH] 1	16	17	26	0.119263	17.6809	8.05019e-12	6.75736e-37	4.88186e-30	1.24175e-35	9.40785e-25	3.55712e-14	6.21036e-25	1.70561e-41	1.76562e-40	1.31411e-32	1.48353e-13	5.23292e-39	0.000139468	3.92696e-06	0.000110572	1.61325e-05	4.17444e-14	1.53313e-31	5.683e-05	4.17417e-20	2.33141e-19	1.02754e-10	1.57281e-05	3.624e-22	6.70857e-32	2.63819e-05	9.45647e-06	1.54192e-19	4.85739e-12	4.30326e-16	9.65007e-07	5.50175e-07	16	16	16	16
2.82725e-19	0	3.91361e-16	56.9889	30850.2	O75828	CBR3	Homo sapiens	Carbonyl reductase [NADPH] 3	15	15	19	0.221854	17.8142	6.98259e-08	1.93032e-29	4.3896e-22	2.57028e-58	2.18133e-47	5.45349e-11	2.39037e-14	3.94533e-45	3.24446e-44	6.02777e-28	3.88393e-18	6.00574e-31	0.000112263	1.31758e-05	9.87961e-05	3.46134e-05	6.70302e-09	1.89345e-20	2.36016e-05	6.19905e-20	1.68427e-19	1.00842e-13	6.21162e-10	2.24425e-30	2.17845e-24	3.69847e-05	1.13051e-10	7.45726e-10	1.58491e-08	1.05788e-24	1.25591e-11	1.36849e-08	15	15	14	14
1.66906e-15	0	2.01275e-12	54.4311	25301.4	Q8N4T8	CBR4	Homo sapiens	3-oxoacyl-[acyl-carrier-protein] reductase	11	11	14	0.172243	16.0278	1.02733e-10	4.07224e-29	2.52939e-30	2.9254e-31	2.57486e-17	1.12211e-05	1.08187e-07	1.64347e-30	4.6329e-26	2.21455e-21	6.05378e-17	5.52892e-27	0.000111954	3.54788e-05	0.000115285	4.60625e-05	4.95693e-08	7.32541e-21	8.79309e-05	1.226e-11	1.43978e-07	4.27318e-11	1.20006e-05	1.55078e-23	1.42741e-30	3.5709e-05	1.13737e-05	1.74576e-12	2.1741e-06	1.57986e-17	6.87333e-08	3.19417e-08	11	10	10	11
1.87671e-14	0	2.10759e-11	53.6865	21417.8	P83916	CBX1	Homo sapiens	Chromobox protein homolog 1	5	5	7	0.118187	16.8448	2.49547e-10	4.43432e-26	5.80327e-17	3.292e-22	5.88784e-39	1.85181e-06	1.75556e-09	1.65741e-36	1.21401e-27	4.39821e-13	6.93884e-14	2.39698e-19	0.000205921	0.000137839	9.87961e-05	4.68554e-05	4.56123e-07	5.31531e-24	7.97594e-10	1.4283e-14	2.8604e-09	2.61566e-13	1.67543e-06	2.46535e-24	3.57062e-26	5.57771e-05	0.000232737	0.000161699	2.06673e-05	1.6349e-11	2.59461e-09	3.76666e-05	5	5	5	5
4.22002e-10	0	1.35559e-07	50.403	20811.4	Q13185	CBX3	Homo sapiens	Chromobox protein homolog 3	10	11	15	0.108647	17.6658	5.27769e-06	2.66387e-38	8.03433e-21	1.82522e-43	2.68041e-28	5.25771e-06	1.69747e-11	2.75774e-32	2.42524e-36	7.03369e-25	4.83942e-12	2.51354e-19	0.000133481	2.99087e-05	0.000117642	4.15929e-05	4.6254e-10	9.83341e-20	4.57501e-06	1.29204e-11	1.12248e-05	1.94409e-12	1.32466e-05	1.21321e-17	6.26803e-21	4.07294e-05	1.0332e-05	2.02121e-06	1.08475e-06	4.68239e-18	2.36271e-05	5.37391e-05	10	10	9	9
5.90816e-08	0	6.10616e-06	48.476	61367.5	O00257	CBX4	Homo sapiens	E3 SUMO-protein ligase CBX4	5	5	5	0.223409	12.5615	0.000268256	0.00132786	1.27506e-10	1.26733e-06	0.00108702	0.000494588	0.000464512	5.36333e-10	7.03681e-30	2.42563e-05	5.38252e-07	6.37157e-08	0.000232157	0.00318803	0.000140639	0.000109566	0.000446541	0.014347	0.00240763	0.00354019	0.00184149	0.0551098	0.0550878	0.144078	0.00107471	0.00752066	2.9217e-06	0.00237871	0.000352454	0.00144181	0.00498558	0.0062599	3	4	4	5
1.74561e-18	0	2.22449e-15	56.4712	22225	P45973	CBX5	Homo sapiens	Chromobox protein homolog 5	12	12	19	0.141189	16.0439	2.1653e-11	5.60121e-30	3.07397e-21	1.07778e-53	7.48766e-52	1.16099e-19	3.6794e-20	3.53448e-42	1.8773e-46	1.20168e-21	6.48935e-15	9.88486e-39	0.000131095	6.30605e-08	0.000102051	3.84559e-05	7.83738e-17	9.0339e-25	0.000113318	2.09373e-13	5.55919e-11	1.33081e-32	1.72962e-07	1.8292e-15	1.40978e-38	5.5211e-05	1.90277e-08	1.43263e-13	1.01941e-07	3.11025e-18	1.15503e-06	7.0898e-09	9	11	11	11
6.68979e-07	0	3.05703e-05	47.3696	43898.3	O95503	CBX6	Homo sapiens	Chromobox protein homolog 6	6	6	6	0.22504	13.8257	0.000202429	4.06174e-09	6.01051e-19	5.53599e-23	7.64066e-10	0.000224826	2.83886e-06	2.27337e-18	6.14572e-34	1.30894e-11	1.85246e-05	4.06828e-05	0.000232157	0.000173133	0.000156164	0.000169765	0.000358659	3.07151e-10	0.000843698	1.92941e-13	5.87663e-13	4.03313e-13	0.003131	2.83768e-08	2.63715e-05	0.00425895	0.000307341	0.000255225	0.000287118	0.000336339	0.000402127	0.000290562	4	4	5	5
1.47472e-16	0	1.79662e-13	55.1663	28340.5	O95931	CBX7	Homo sapiens	Chromobox protein homolog 7	5	5	5	0.195713	14.2573	0.000100425	6.93295e-18	1.20163e-26	1.18316e-26	1.67222e-24	7.53443e-06	5.51494e-08	1.8749e-34	1.11576e-54	7.42891e-10	2.37587e-13	4.85032e-15	0.000111954	6.73703e-05	0.000105599	3.00683e-05	1.20859e-09	3.84403e-15	0.000141511	1.41497e-06	0.00029086	0.00012773	0.000385339	3.10059e-24	2.85887e-09	0.000109809	6.00052e-05	0.00021824	1.26991e-06	5.2554e-09	1.32573e-08	1.03571e-05	4	5	5	5
0.00755372	0.00835422	0.0139607	38.7224	43395.7	Q9HC52	CBX8	Homo sapiens	Chromobox protein homolog 8	1	1	1	0.206712	13.0665	0.160086	4.6766e-16	0.000618786	0.0113039	0.0020408	0.000294472	0.0126504	4.1791e-05	7.96396e-16	0.0317774	0.000227025	0.0407649	0.00614987	0.0878167	0.11425	0.0880036	0.0198832	0.149514	0.0113245	0.12263	0.015664	0.0881913	0.173567	0.181079	0.114313	0.0109815	0.0643539	0.0730339	0.0951657	0.0441631	0.0353767	0.0416615	0	1	1	1
1.77577e-09	0	4.31503e-07	49.8762	104062	Q6P1N0	CC2D1A	Homo sapiens	Coiled-coil and C2 domain-containing protein 1A	16	16	16	0.177586	13.8219	7.72724e-06	8.8071e-07	6.94626e-15	1.53109e-29	2.9328e-44	1.07679e-06	6.47156e-09	3.47208e-26	2.79626e-29	2.30236e-16	3.8638e-10	5.32814e-29	0.000111954	0.00012193	9.87961e-05	0.000168278	2.22109e-05	6.15612e-20	6.03248e-05	1.46919e-08	5.07711e-05	1.36456e-05	0.000258564	2.00247e-12	1.73063e-23	3.8286e-05	1.01838e-05	0.000249799	2.1401e-05	8.9402e-12	7.41434e-07	1.44366e-05	11	12	14	16
6.52412e-18	0	8.06001e-15	56.0895	94224.4	Q5T0F9	CC2D1B	Homo sapiens	Coiled-coil and C2 domain-containing protein 1B	15	16	18	0.128158	15.3915	4.56093e-08	8.65528e-34	3.02134e-21	7.32771e-43	2.26985e-46	1.82851e-09	4.82819e-29	4.83675e-53	6.09813e-44	1.19589e-17	3.13338e-20	3.70869e-18	0.000115482	3.7203e-05	0.0001078	4.21525e-05	6.82679e-16	3.87613e-32	3.94616e-05	2.31914e-11	3.52593e-12	7.10838e-18	6.45241e-05	8.76279e-13	1.15701e-17	4.05188e-05	4.74231e-06	1.40995e-15	5.96006e-06	1.13647e-16	2.62056e-11	1.21903e-05	14	14	15	15
1.74039e-05	0.000356824	0.00019618	45.5874	166787	Q6DHV5	CC2D2B	Homo sapiens	Protein CC2D2B	1	1	1	0.181458	16.5726	0.00090013	0.00057535	2.4763e-08	5.23327e-21	0.000126411	0.000322348	0.000216205	9.83283e-29	2.16824e-06	0.000371544	0.000647241	6.78041e-06	0.000232204	0.00261459	0.000618622	0.00054523	0.000371702	0.00163685	0.00133357	1.10177e-07	0.00156086	0.00164333	0.000928844	1.03443e-05	1.86027e-21	0.000189685	8.1509e-05	0.000256618	0.000378563	8.76261e-07	0.000256561	0.000203425	1	1	1	1
2.56102e-17	0	3.12331e-14	55.688	132821	Q8IX12	CCAR1	Homo sapiens	Cell division cycle and apoptosis regulator protein 1	39	39	55	0.0867083	17.386	8.6213e-11	3.53531e-31	5.41389e-31	1.41222e-46	7.9341e-42	2.09818e-12	1.9805e-29	1.86011e-39	1.65156e-44	1.55282e-21	2.54961e-26	2.71146e-27	0.000116681	6.0564e-06	9.87961e-05	3.00683e-05	5.23998e-17	5.23554e-37	1.42742e-06	1.55373e-17	1.77924e-20	1.97289e-22	2.66097e-17	1.55651e-30	1.00036e-21	1.82906e-05	3.59955e-08	3.89261e-15	2.16207e-09	1.40102e-22	4.48983e-10	1.36711e-09	34	36	38	39
9.65008e-15	0	1.11478e-11	53.8922	102902	Q8N163	CCAR2	Homo sapiens	Cell cycle and apoptosis regulator protein 2	38	38	53	0.0830737	18.8131	5.82423e-06	3.79937e-29	1.00465e-28	1.18829e-48	3.24152e-47	2.26783e-16	4.57502e-25	9.71852e-48	4.67205e-42	5.48894e-30	2.7043e-14	6.81893e-28	0.000111954	3.4651e-05	9.87961e-05	3.57998e-05	1.85666e-15	7.73777e-37	4.29958e-05	1.28621e-22	9.58983e-17	2.5812e-20	2.40063e-09	8.0832e-20	1.69062e-32	3.67581e-05	1.53113e-08	4.39255e-12	1.12184e-11	1.04564e-22	4.82777e-13	2.10291e-07	36	37	36	37
2.99589e-16	0	3.65049e-13	54.9529	19180.7	Q8WUD4	CCDC12	Homo sapiens	Coiled-coil domain-containing protein 12	8	8	10	0.153565	14.9758	4.04882e-17	4.04758e-22	3.76505e-22	4.75662e-32	1.17066e-43	2.07525e-08	1.27302e-17	1.10522e-37	6.28713e-53	3.18779e-28	3.84193e-12	5.88119e-17	0.000136164	2.73516e-06	0.000100622	4.37784e-05	1.7088e-17	1.95296e-17	1.46862e-05	5.93365e-15	1.57416e-14	4.73153e-08	1.33671e-05	1.86693e-22	1.41356e-17	6.07072e-05	3.66818e-07	5.70927e-13	1.73109e-06	4.20358e-28	3.71365e-05	1.5754e-06	7	8	8	7
1.81779e-15	0	2.18951e-12	54.405	25835.2	Q96CT7	CCDC124	Homo sapiens	Coiled-coil domain-containing protein 124	8	8	11	0.148257	15.204	5.65373e-07	3.67769e-43	1.08116e-17	2.10222e-41	9.40378e-38	1.32766e-09	2.70106e-26	1.60755e-34	8.11563e-35	1.17968e-18	3.4652e-19	8.05533e-23	0.000116681	3.28612e-06	0.000103645	3.19725e-05	3.47631e-13	1.83283e-30	1.09595e-07	3.58901e-17	2.59287e-15	1.09057e-07	8.12837e-07	6.12305e-16	5.81666e-23	3.60454e-05	1.38479e-05	3.81669e-10	4.24603e-12	2.27564e-21	1.0975e-05	2.12323e-05	8	8	8	8
2.67713e-13	0	2.48868e-10	52.8555	30834.3	Q96BQ5	CCDC127	Homo sapiens	Coiled-coil domain-containing protein 127	3	3	3	0.288393	13.6263	8.38592e-06	3.6431e-24	2.96078e-21	1.60768e-15	8.28212e-16	0.00017538	0.000493751	1.88828e-09	1.09892e-16	0.000337556	0.0019608	1.3583e-18	0.0710436	4.625e-05	0.000127092	0.00346234	0.000148283	2.31339e-23	6.28429e-05	0.000284088	1.07974e-05	0.000488383	0.000385339	4.52495e-36	3.04772e-13	0.000100443	0.000176471	0.000185027	0.000344258	2.39166e-06	7.90432e-05	0.000160638	3	3	2	3
[truncated: 5,741 more rows]
[truncated: 188 more columns]
