# Supplementary material for: HIV-1 signalling remodels nuclear pores to licence infection
Source: Nature. 2026 May 6;654(8120):1044–54. doi: 10.1038/s41586-026-10453-3 (PMC13293875; doi:10.1038/s41586-026-10453-3)
Supplement: Supplementary file 4 — Processed phosphoproteome MS data. The table shows all the phosphopeptides identified in the MS experiment. The first tab of the spreadsheet shows the sample legend, the second tab shows the raw data and the third tab shows the imputed data. These data were used to calculate changes in phosphorylation of NPC components shown in Fig. 5g. [file 41586_2026_10453_MOESM4_ESM.xlsx]

## Sheet: Sample legend
	Sample	Donor	Bead	Inhibitor
	1	A	Empty bead	DMSO
	2	A	CD4	DMSO
	3	A	Env	DMSO
	4	A	CD3/28	DMSO
	5	A	Empty bead	CDK1
	6	A	CD4	CDK1
	7	A	Env	CDK1
	8	A	CD3/28	CDK1
	9	B	Empty bead	DMSO
	10	B	CD4	DMSO
	11	B	Env	DMSO
	12	B	CD3/28	DMSO
	13	B	Empty bead	CDK1
	14	B	CD4	CDK1
	15	B	Env	CDK1
	16	B	CD3/28	CDK1
	17	C	Empty bead	DMSO
	18	C	CD4	DMSO
	19	C	Env	DMSO
	20	C	CD3/28	DMSO
	21	C	Empty bead	CDK1
	22	C	CD4	CDK1
	23	C	Env	CDK1
	24	C	CD3/28	CDK1
	25	D	Empty bead	DMSO
	26	D	CD4	DMSO
	27	D	Env	DMSO
	28	D	CD3/28	DMSO
	29	D	Empty bead	CDK1
	30	D	CD4	CDK1
	31	D	Env	CDK1
	32	D	CD3/28	CDK1

## Sheet: Raw data
PG.PEP	PG.Cscore	PG.MolecularWeight	PG.Genes	PG.ProteinDescriptions	PG.CV	PG.AvgLog2Quantity	PTM.ProteinId	PTM.CollapseKey	PTM.Multiplicity	PTM.ModificationTitle	PTM.SiteAA	PTM.SiteLocation	PTM.FlankingRegion	[1] 06032025_P26_STP0126_Dejan_DIA_phos_sample_01.htrms.PTM.Group	[2] 06032025_P26_STP0126_Dejan_DIA_phos_sample_02.htrms.PTM.Group	[3] 06032025_P26_STP0126_Dejan_DIA_phos_sample_03.htrms.PTM.Group	[4] 06032025_P26_STP0126_Dejan_DIA_phos_sample_04.htrms.PTM.Group	[5] 06032025_P26_STP0126_Dejan_DIA_phos_sample_05.htrms.PTM.Group	[6] 06032025_P26_STP0126_Dejan_DIA_phos_sample_06.htrms.PTM.Group	[7] 06032025_P26_STP0126_Dejan_DIA_phos_sample_07.htrms.PTM.Group	[8] 06032025_P26_STP0126_Dejan_DIA_phos_sample_08.htrms.PTM.Group	[9] 06032025_P26_STP0126_Dejan_DIA_phos_sample_09.htrms.PTM.Group	[10] 06032025_P26_STP0126_Dejan_DIA_phos_sample_10.htrms.PTM.Group	[11] 06032025_P26_STP0126_Dejan_DIA_phos_sample_11.htrms.PTM.Group	[12] 06032025_P26_STP0126_Dejan_DIA_phos_sample_12.htrms.PTM.Group	[13] 06032025_P26_STP0126_Dejan_DIA_phos_sample_13.htrms.PTM.Group	[14] 06032025_P26_STP0126_Dejan_DIA_phos_sample_14.htrms.PTM.Group	[15] 06032025_P26_STP0126_Dejan_DIA_phos_sample_15.htrms.PTM.Group	[16] 06032025_P26_STP0126_Dejan_DIA_phos_sample_16.htrms.PTM.Group	[17] 06032025_P26_STP0126_Dejan_DIA_phos_sample_17.htrms.PTM.Group	[18] 06032025_P26_STP0126_Dejan_DIA_phos_sample_18.htrms.PTM.Group	[19] 06032025_P26_STP0126_Dejan_DIA_phos_sample_19.htrms.PTM.Group	[20] 06032025_P26_STP0126_Dejan_DIA_phos_sample_20.htrms.PTM.Group	[21] 06032025_P26_STP0126_Dejan_DIA_phos_sample_21.htrms.PTM.Group	[22] 06032025_P26_STP0126_Dejan_DIA_phos_sample_22.htrms.PTM.Group	[23] 06032025_P26_STP0126_Dejan_DIA_phos_sample_23.htrms.PTM.Group	[24] 06032025_P26_STP0126_Dejan_DIA_phos_sample_24.htrms.PTM.Group	[25] 06032025_P26_STP0126_Dejan_DIA_phos_sample_25.htrms.PTM.Group	[26] 06032025_P26_STP0126_Dejan_DIA_phos_sample_26.htrms.PTM.Group	[27] 06032025_P26_STP0126_Dejan_DIA_phos_sample_27.htrms.PTM.Group	[28] 06032025_P26_STP0126_Dejan_DIA_phos_sample_28.htrms.PTM.Group	[29] 06032025_P26_STP0126_Dejan_DIA_phos_sample_29.htrms.PTM.Group	[30] 06032025_P26_STP0126_Dejan_DIA_phos_sample_30.htrms.PTM.Group	[31] 06032025_P26_STP0126_Dejan_DIA_phos_sample_31.htrms.PTM.Group	[32] 06032025_P26_STP0126_Dejan_DIA_phos_sample_32.htrms.PTM.Group	[1] 06032025_P26_STP0126_Dejan_DIA_phos_sample_01.htrms.PTM.NrOfCollapsedPeptides	[2] 06032025_P26_STP0126_Dejan_DIA_phos_sample_02.htrms.PTM.NrOfCollapsedPeptides	[3] 06032025_P26_STP0126_Dejan_DIA_phos_sample_03.htrms.PTM.NrOfCollapsedPeptides	[4] 06032025_P26_STP0126_Dejan_DIA_phos_sample_04.htrms.PTM.NrOfCollapsedPeptides
1.19389e-20	56.0241	117970	UBA6	Ubiquitin-like modifier-activating enzyme 6	0.553244	13.9685	A0AVT1	A0AVT1_S16_M1_1	1	Phospho (STY)	S	16	AHQGEEASCSSWGTG	Filtered	Filtered	Filtered	Filtered	_[Acetyl (Protein N-term)]MEGSEPVAAHQGEEAS[Phospho (STY)]C[Carbamidomethyl (C)]SSWGTGSTNK_.3	Filtered	Filtered	Filtered	Filtered	Filtered	Filtered	Filtered	Filtered	Filtered	Filtered	Filtered	Filtered	Filtered	Filtered	Filtered	Filtered	Filtered	Filtered	Filtered	Filtered	Filtered	Filtered	Filtered	Filtered	Filtered	Filtered	Filtered	Filtered	Filtered	Filtered	Filtered
1.19389e-20	56.0241	117970	UBA6	Ubiquitin-like modifier-activating enzyme 6	0.553244	13.9685	A0AVT1	A0AVT1_S648_M1_1	1	Phospho (STY)	S	648	ARDKFESSFSHKPSL	Filtered	Filtered	Filtered	Filtered	Filtered	Filtered	Filtered	Filtered	Filtered	Filtered	Filtered	Filtered	Filtered	Filtered	Filtered	Filtered	Filtered	Filtered	Filtered	Filtered	Filtered	Filtered	Filtered	Filtered	Filtered	Filtered	Filtered	Filtered	Filtered	Filtered	Filtered	Filtered	Filtered	Filtered	Filtered	Filtered
1.19389e-20	56.0241	117970	UBA6	Ubiquitin-like modifier-activating enzyme 6	0.553244	13.9685	A0AVT1	A0AVT1_S650_M1_1	1	Phospho (STY)	S	650	DKFESSFSHKPSLFN	Filtered	Filtered	Filtered	_DKFESSFS[Phospho (STY)]HKPSLFNK_.4	Filtered	Filtered	Filtered	Filtered	Filtered	Filtered	Filtered	Filtered	Filtered	Filtered	Filtered	Filtered	Filtered	Filtered	_DKFESSFS[Phospho (STY)]HKPSLFNK_.4	Filtered	Filtered	Filtered	_DKFESSFS[Phospho (STY)]HKPSLFNK_.4	Filtered	Filtered	Filtered	Filtered	Filtered	Filtered	Filtered	Filtered	Filtered	Filtered	Filtered	Filtered	1
1.19389e-20	56.0241	117970	UBA6	Ubiquitin-like modifier-activating enzyme 6	0.553244	13.9685	A0AVT1	A0AVT1_T566_M1_1	1	Phospho (STY)	T	566	TKQDVIITALDNVEA	Filtered	Filtered	Filtered	Filtered	Filtered	_QDVIIT[Phospho (STY)]ALDNVEAR_.2	Filtered	Filtered	Filtered	Filtered	Filtered	Filtered	Filtered	Filtered	Filtered	Filtered	Filtered	Filtered	Filtered	_QDVIIT[Phospho (STY)]ALDNVEAR_.2	Filtered	Filtered	_QDVIIT[Phospho (STY)]ALDNVEAR_.2	Filtered	Filtered	Filtered	Filtered	Filtered	Filtered	Filtered	Filtered	Filtered	Filtered	Filtered	Filtered	Filtered
2.22225e-19	55.2014	102357	ESYT2	Extended synaptotagmin-2	0.635699	12.5164	A0FGR8	A0FGR8_S738_M1_1	1	Phospho (STY)	S	738	HDLGRSSSSLLASPG	Filtered	Filtered	_SSS[Phospho (STY)]SLLASPGHISVK_.2	Filtered	Filtered	_SSS[Phospho (STY)]SLLASPGHISVK_.2	Filtered	Filtered	Filtered	Filtered	Filtered	Filtered	Filtered	Filtered	Filtered	Filtered	Filtered	Filtered	Filtered	Filtered	Filtered	_SSS[Phospho (STY)]SLLASPGHISVK_.2	Filtered	Filtered	Filtered	Filtered	_SSS[Phospho (STY)]SLLASPGHISVK_.2	Filtered	Filtered	Filtered	Filtered	Filtered	Filtered	Filtered	1	Filtered
2.22225e-19	55.2014	102357	ESYT2	Extended synaptotagmin-2	0.635699	12.5164	A0FGR8	A0FGR8_S743_M1_1	1	Phospho (STY)	S	743	SSSSLLASPGHISVK	_SSSSLLAS[Phospho (STY)]PGHISVK_.2	_SSSSLLAS[Phospho (STY)]PGHISVK_.2	Filtered	_SSSSLLAS[Phospho (STY)]PGHISVK_.2;_SSSSLLAS[Phospho (STY)]PGHISVK_.3	Filtered	Filtered	Filtered	Filtered	Filtered	Filtered	Filtered	Filtered	Filtered	Filtered	Filtered	_SSSSLLAS[Phospho (STY)]PGHISVK_.2	Filtered	Filtered	_SSSSLLAS[Phospho (STY)]PGHISVK_.2	_SSSSLLAS[Phospho (STY)]PGHISVK_.2	Filtered	Filtered	Filtered	Filtered	Filtered	Filtered	Filtered	Filtered	Filtered	Filtered	Filtered	Filtered	1	1	Filtered	2
2.22225e-19	55.2014	102357	ESYT2	Extended synaptotagmin-2	0.635699	12.5164	A0FGR8	A0FGR8_S758_M1_1	1	Phospho (STY)	S	758	EPTPSIASDISLPIA	Filtered	Filtered	Filtered	_EPTPSIAS[Phospho (STY)]DISLPIATQELR_.2	Filtered	Filtered	Filtered	Filtered	Filtered	Filtered	Filtered	Filtered	Filtered	Filtered	Filtered	Filtered	Filtered	Filtered	Filtered	Filtered	Filtered	Filtered	Filtered	Filtered	Filtered	Filtered	Filtered	Filtered	Filtered	Filtered	Filtered	Filtered	Filtered	Filtered	Filtered	1
2.22225e-19	55.2014	102357	ESYT2	Extended synaptotagmin-2	0.635699	12.5164	A0FGR8	A0FGR8_S755_M1_1	1	Phospho (STY)	S	755	SVKEPTPSIASDISL	Filtered	Filtered	Filtered	Filtered	_EPTPS[Phospho (STY)]IASDISLPIATQELR_.2	Filtered	Filtered	Filtered	Filtered	Filtered	Filtered	Filtered	_EPTPS[Phospho (STY)]IASDISLPIATQELR_.2	Filtered	Filtered	Filtered	Filtered	_EPTPS[Phospho (STY)]IASDISLPIATQELR_.2	Filtered	Filtered	_EPTPS[Phospho (STY)]IASDISLPIATQELR_.2	Filtered	Filtered	Filtered	Filtered	Filtered	Filtered	Filtered	Filtered	Filtered	Filtered	Filtered	Filtered	Filtered	Filtered	Filtered
2.22225e-19	55.2014	102357	ESYT2	Extended synaptotagmin-2	0.635699	12.5164	A0FGR8	A0FGR8_S691_M1_1	1	Phospho (STY)	S	691	TSIKSHMSGSPGPGG	Filtered	Filtered	Filtered	Filtered	Filtered	Filtered	Filtered	Filtered	Filtered	Filtered	Filtered	Filtered	Filtered	Filtered	Filtered	Filtered	Filtered	Filtered	Filtered	Filtered	Filtered	Filtered	Filtered	Filtered	Filtered	Filtered	Filtered	Filtered	Filtered	Filtered	Filtered	Filtered	Filtered	Filtered	Filtered	Filtered
2.22225e-19	55.2014	102357	ESYT2	Extended synaptotagmin-2	0.635699	12.5164	A0FGR8	A0FGR8_S693_M2_1	2	Phospho (STY)	S	693	IKSHMSGSPGPGGSN	Filtered	Filtered	Filtered	Filtered	Filtered	Filtered	Filtered	Filtered	Filtered	Filtered	Filtered	Filtered	Filtered	Filtered	Filtered	Filtered	Filtered	Filtered	Filtered	Filtered	_SHMS[Phospho (STY)]GS[Phospho (STY)]PGPGGSNTAPSTPVIGGSDKPGMEEK_.3	Filtered	Filtered	Filtered	Filtered	Filtered	Filtered	Filtered	Filtered	Filtered	Filtered	_SHMS[Phospho (STY)]GS[Phospho (STY)]PGPGGSNTAPSTPVIGGSDKPGMEEK_.3	Filtered	Filtered	Filtered	Filtered
2.22225e-19	55.2014	102357	ESYT2	Extended synaptotagmin-2	0.635699	12.5164	A0FGR8	A0FGR8_S691_M2_1	2	Phospho (STY)	S	691	TSIKSHMSGSPGPGG	Filtered	Filtered	Filtered	Filtered	Filtered	Filtered	Filtered	Filtered	Filtered	Filtered	Filtered	Filtered	Filtered	Filtered	Filtered	Filtered	Filtered	Filtered	Filtered	Filtered	_SHMS[Phospho (STY)]GS[Phospho (STY)]PGPGGSNTAPSTPVIGGSDKPGMEEK_.3	Filtered	Filtered	Filtered	Filtered	Filtered	Filtered	Filtered	Filtered	Filtered	Filtered	_SHMS[Phospho (STY)]GS[Phospho (STY)]PGPGGSNTAPSTPVIGGSDKPGMEEK_.3	Filtered	Filtered	Filtered	Filtered
2.22225e-19	55.2014	102357	ESYT2	Extended synaptotagmin-2	0.635699	12.5164	A0FGR8	A0FGR8_T701_M1_1	1	Phospho (STY)	T	701	PGPGGSNTAPSTPVI	Filtered	_SHM[Oxidation (M)]SGSPGPGGSNT[Phospho (STY)]APSTPVIGGSDKPGM[Oxidation (M)]EEK_.3	Filtered	Filtered	Filtered	Filtered	Filtered	Filtered	Filtered	Filtered	_SHM[Oxidation (M)]SGSPGPGGSNT[Phospho (STY)]APSTPVIGGSDKPGM[Oxidation (M)]EEK_.3	Filtered	Filtered	Filtered	Filtered	Filtered	Filtered	Filtered	Filtered	Filtered	Filtered	_SHM[Oxidation (M)]SGSPGPGGSNT[Phospho (STY)]APSTPVIGGSDKPGM[Oxidation (M)]EEK_.3	Filtered	_SHM[Oxidation (M)]SGSPGPGGSNT[Phospho (STY)]APSTPVIGGSDKPGM[Oxidation (M)]EEK_.3	Filtered	_SHM[Oxidation (M)]SGSPGPGGSNT[Phospho (STY)]APSTPVIGGSDKPGM[Oxidation (M)]EEK_.3	Filtered	Filtered	_SHM[Oxidation (M)]SGSPGPGGSNT[Phospho (STY)]APSTPVIGGSDKPGM[Oxidation (M)]EEK_.3	Filtered	Filtered	_SHM[Oxidation (M)]SGSPGPGGSNT[Phospho (STY)]APSTPVIGGSDKPGM[Oxidation (M)]EEK_.3	Filtered	1	Filtered	Filtered
2.22225e-19	55.2014	102357	ESYT2	Extended synaptotagmin-2	0.635699	12.5164	A0FGR8	A0FGR8_S704_M1_1	1	Phospho (STY)	S	704	GGSNTAPSTPVIGGS	Filtered	Filtered	Filtered	_SHMSGSPGPGGSNTAPS[Phospho (STY)]TPVIGGSDKPGMEEK_.4	Filtered	Filtered	Filtered	Filtered	Filtered	Filtered	Filtered	Filtered	Filtered	Filtered	Filtered	Filtered	Filtered	Filtered	Filtered	Filtered	Filtered	Filtered	Filtered	Filtered	Filtered	Filtered	Filtered	Filtered	Filtered	Filtered	Filtered	Filtered	Filtered	Filtered	Filtered	1
2.22225e-19	55.2014	102357	ESYT2	Extended synaptotagmin-2	0.635699	12.5164	A0FGR8	A0FGR8_S612_M1_1	1	Phospho (STY)	S	612	RDEQHQCSLGNLKVP	Filtered	Filtered	Filtered	Filtered	_RQDLEVEVRDEQHQC[Carbamidomethyl (C)]S[Phospho (STY)]LGNLK_.3	Filtered	Filtered	_RQDLEVEVRDEQHQC[Carbamidomethyl (C)]S[Phospho (STY)]LGNLK_.3	Filtered	Filtered	Filtered	Filtered	Filtered	Filtered	Filtered	Filtered	Filtered	Filtered	Filtered	Filtered	Filtered	Filtered	Filtered	_RQDLEVEVRDEQHQC[Carbamidomethyl (C)]S[Phospho (STY)]LGNLK_.3	Filtered	Filtered	Filtered	_RQDLEVEVRDEQHQC[Carbamidomethyl (C)]S[Phospho (STY)]LGNLK_.3	_RQDLEVEVRDEQHQC[Carbamidomethyl (C)]S[Phospho (STY)]LGNLK_.3	Filtered	Filtered	Filtered	Filtered	Filtered	Filtered	Filtered
2.21868e-15	52.5061	26273	MED19	Mediator of RNA polymerase II transcription subunit 19	0.179506	12.0723	A0JLT2	A0JLT2_S226_M1_1	1	Phospho (STY)	S	226	KKKKNRHSPDHPGMG	_NRHS[Phospho (STY)]PDHPGM[Oxidation (M)]GSSQASSSSSLR_.4;_NRHS[Phospho (STY)]PDHPGMGSSQASSSSSLR_.3	_NRHS[Phospho (STY)]PDHPGM[Oxidation (M)]GSSQASSSSSLR_.4;_NRHS[Phospho (STY)]PDHPGMGSSQASSSSSLR_.3	_NRHS[Phospho (STY)]PDHPGM[Oxidation (M)]GSSQASSSSSLR_.4;_NRHS[Phospho (STY)]PDHPGMGSSQASSSSSLR_.3	_NRHS[Phospho (STY)]PDHPGM[Oxidation (M)]GSSQASSSSSLR_.4;_NRHS[Phospho (STY)]PDHPGMGSSQASSSSSLR_.3	_NRHS[Phospho (STY)]PDHPGM[Oxidation (M)]GSSQASSSSSLR_.4;_NRHS[Phospho (STY)]PDHPGMGSSQASSSSSLR_.3	_NRHS[Phospho (STY)]PDHPGM[Oxidation (M)]GSSQASSSSSLR_.4;_NRHS[Phospho (STY)]PDHPGMGSSQASSSSSLR_.3	_NRHS[Phospho (STY)]PDHPGM[Oxidation (M)]GSSQASSSSSLR_.4;_NRHS[Phospho (STY)]PDHPGMGSSQASSSSSLR_.3	_NRHS[Phospho (STY)]PDHPGM[Oxidation (M)]GSSQASSSSSLR_.4;_NRHS[Phospho (STY)]PDHPGMGSSQASSSSSLR_.3	_NRHS[Phospho (STY)]PDHPGM[Oxidation (M)]GSSQASSSSSLR_.4;_NRHS[Phospho (STY)]PDHPGMGSSQASSSSSLR_.3	_NRHS[Phospho (STY)]PDHPGM[Oxidation (M)]GSSQASSSSSLR_.4;_NRHS[Phospho (STY)]PDHPGMGSSQASSSSSLR_.3	_NRHS[Phospho (STY)]PDHPGM[Oxidation (M)]GSSQASSSSSLR_.4	_NRHS[Phospho (STY)]PDHPGM[Oxidation (M)]GSSQASSSSSLR_.4	_NRHS[Phospho (STY)]PDHPGM[Oxidation (M)]GSSQASSSSSLR_.4;_NRHS[Phospho (STY)]PDHPGMGSSQASSSSSLR_.3	_NRHS[Phospho (STY)]PDHPGM[Oxidation (M)]GSSQASSSSSLR_.4;_NRHS[Phospho (STY)]PDHPGMGSSQASSSSSLR_.3	_NRHS[Phospho (STY)]PDHPGM[Oxidation (M)]GSSQASSSSSLR_.4	_NRHS[Phospho (STY)]PDHPGM[Oxidation (M)]GSSQASSSSSLR_.4	_NRHS[Phospho (STY)]PDHPGM[Oxidation (M)]GSSQASSSSSLR_.4;_NRHS[Phospho (STY)]PDHPGMGSSQASSSSSLR_.3	_NRHS[Phospho (STY)]PDHPGM[Oxidation (M)]GSSQASSSSSLR_.4;_NRHS[Phospho (STY)]PDHPGMGSSQASSSSSLR_.3	_NRHS[Phospho (STY)]PDHPGM[Oxidation (M)]GSSQASSSSSLR_.4;_NRHS[Phospho (STY)]PDHPGMGSSQASSSSSLR_.3	_NRHS[Phospho (STY)]PDHPGM[Oxidation (M)]GSSQASSSSSLR_.4;_NRHS[Phospho (STY)]PDHPGMGSSQASSSSSLR_.3	_NRHS[Phospho (STY)]PDHPGM[Oxidation (M)]GSSQASSSSSLR_.4;_NRHS[Phospho (STY)]PDHPGMGSSQASSSSSLR_.3	_NRHS[Phospho (STY)]PDHPGM[Oxidation (M)]GSSQASSSSSLR_.4;_NRHS[Phospho (STY)]PDHPGMGSSQASSSSSLR_.3	_NRHS[Phospho (STY)]PDHPGM[Oxidation (M)]GSSQASSSSSLR_.4;_NRHS[Phospho (STY)]PDHPGMGSSQASSSSSLR_.3	_NRHS[Phospho (STY)]PDHPGM[Oxidation (M)]GSSQASSSSSLR_.4;_NRHS[Phospho (STY)]PDHPGMGSSQASSSSSLR_.3	_NRHS[Phospho (STY)]PDHPGM[Oxidation (M)]GSSQASSSSSLR_.4;_NRHS[Phospho (STY)]PDHPGMGSSQASSSSSLR_.3	_NRHS[Phospho (STY)]PDHPGM[Oxidation (M)]GSSQASSSSSLR_.4;_NRHS[Phospho (STY)]PDHPGMGSSQASSSSSLR_.3	_NRHS[Phospho (STY)]PDHPGM[Oxidation (M)]GSSQASSSSSLR_.4;_NRHS[Phospho (STY)]PDHPGMGSSQASSSSSLR_.3	_NRHS[Phospho (STY)]PDHPGM[Oxidation (M)]GSSQASSSSSLR_.4;_NRHS[Phospho (STY)]PDHPGMGSSQASSSSSLR_.3	_NRHS[Phospho (STY)]PDHPGM[Oxidation (M)]GSSQASSSSSLR_.4;_NRHS[Phospho (STY)]PDHPGMGSSQASSSSSLR_.3	_NRHS[Phospho (STY)]PDHPGM[Oxidation (M)]GSSQASSSSSLR_.4;_NRHS[Phospho (STY)]PDHPGMGSSQASSSSSLR_.3	_NRHS[Phospho (STY)]PDHPGM[Oxidation (M)]GSSQASSSSSLR_.4;_NRHS[Phospho (STY)]PDHPGMGSSQASSSSSLR_.3	_NRHS[Phospho (STY)]PDHPGM[Oxidation (M)]GSSQASSSSSLR_.4;_NRHS[Phospho (STY)]PDHPGMGSSQASSSSSLR_.3	2	2	2	2
2.21868e-15	52.5061	26273	MED19	Mediator of RNA polymerase II transcription subunit 19	0.179506	12.0723	A0JLT2	A0JLT2_S196_M1_1	1	Phospho (STY)	S	196	PPETPSDSDHKKKKK	Filtered	Filtered	Filtered	Filtered	Filtered	Filtered	Filtered	Filtered	_TQDPVPPETPSDS[Phospho (STY)]DHKK_.3	Filtered	Filtered	Filtered	Filtered	Filtered	Filtered	Filtered	Filtered	Filtered	Filtered	_TQDPVPPETPSDS[Phospho (STY)]DHKK_.3	Filtered	Filtered	Filtered	Filtered	Filtered	Filtered	Filtered	Filtered	_TQDPVPPETPSDS[Phospho (STY)]DHKK_.3	Filtered	Filtered	Filtered	Filtered	Filtered	Filtered	Filtered
4.75987e-17	53.6671	164198	BLTP3B	Bridge-like lipid transfer protein family member 3B	0.366758	12.8736	A0JNW5	A0JNW5_S414_M1_1	1	Phospho (STY)	S	414	VKDHNVGSPPKSPTH	_DHNVGS[Phospho (STY)]PPK_.2	_DHNVGS[Phospho (STY)]PPK_.2	_DHNVGS[Phospho (STY)]PPK_.2	_DHNVGS[Phospho (STY)]PPK_.2	_DHNVGS[Phospho (STY)]PPK_.2	_DHNVGS[Phospho (STY)]PPK_.2	_DHNVGS[Phospho (STY)]PPK_.2	_DHNVGS[Phospho (STY)]PPK_.2	_DHNVGS[Phospho (STY)]PPK_.2	_DHNVGS[Phospho (STY)]PPK_.2	_DHNVGS[Phospho (STY)]PPK_.2	_DHNVGS[Phospho (STY)]PPK_.2	_DHNVGS[Phospho (STY)]PPK_.2	_DHNVGS[Phospho (STY)]PPK_.2	_DHNVGS[Phospho (STY)]PPK_.2	_DHNVGS[Phospho (STY)]PPK_.2	_DHNVGS[Phospho (STY)]PPK_.2	_DHNVGS[Phospho (STY)]PPK_.2	_DHNVGS[Phospho (STY)]PPK_.2	_DHNVGS[Phospho (STY)]PPK_.2	_DHNVGS[Phospho (STY)]PPK_.2	_DHNVGS[Phospho (STY)]PPK_.2	Filtered	_DHNVGS[Phospho (STY)]PPK_.2	_DHNVGS[Phospho (STY)]PPK_.2	_DHNVGS[Phospho (STY)]PPK_.2	_DHNVGS[Phospho (STY)]PPK_.2	_DHNVGS[Phospho (STY)]PPK_.2	_DHNVGS[Phospho (STY)]PPK_.2	_DHNVGS[Phospho (STY)]PPK_.2	_DHNVGS[Phospho (STY)]PPK_.2	_DHNVGS[Phospho (STY)]PPK_.2	1	1	1	1
4.75987e-17	53.6671	164198	BLTP3B	Bridge-like lipid transfer protein family member 3B	0.366758	12.8736	A0JNW5	A0JNW5_S989_M1_1	1	Phospho (STY)	S	989	GLVYKSGSGEIGSET	Filtered	_SGS[Phospho (STY)]GEIGSETSDKK_.2	Filtered	_SGS[Phospho (STY)]GEIGSETSDKK_.2	_SGS[Phospho (STY)]GEIGSETSDKK_.2	_SGS[Phospho (STY)]GEIGSETSDKK_.2	_SGS[Phospho (STY)]GEIGSETSDKK_.2	Filtered	Filtered	Filtered	Filtered	Filtered	Filtered	Filtered	Filtered	Filtered	Filtered	Filtered	Filtered	_SGS[Phospho (STY)]GEIGSETSDKK_.2	Filtered	Filtered	Filtered	Filtered	Filtered	Filtered	Filtered	Filtered	Filtered	Filtered	Filtered	Filtered	Filtered	1	Filtered	1
4.75987e-17	53.6671	164198	BLTP3B	Bridge-like lipid transfer protein family member 3B	0.366758	12.8736	A0JNW5	A0JNW5_S567_M1_1	1	Phospho (STY)	S	567	KLNDNSKSDEHVDVR	Filtered	_LNDNSKS[Phospho (STY)]DEHVDVR_.3	Filtered	Filtered	Filtered	_LNDNSKS[Phospho (STY)]DEHVDVR_.3	Filtered	Filtered	Filtered	Filtered	Filtered	Filtered	Filtered	Filtered	Filtered	Filtered	_LNDNSKS[Phospho (STY)]DEHVDVR_.3	Filtered	_LNDNSKS[Phospho (STY)]DEHVDVR_.3	Filtered	_LNDNSKS[Phospho (STY)]DEHVDVR_.3	Filtered	Filtered	Filtered	_LNDNSKS[Phospho (STY)]DEHVDVR_.3	Filtered	Filtered	_LNDNSKS[Phospho (STY)]DEHVDVR_.3	Filtered	Filtered	Filtered	_LNDNSKS[Phospho (STY)]DEHVDVR_.3	Filtered	1	Filtered	Filtered
7.87568e-05	42.2427	89374.6	ARHGAP10	Rho GTPase-activating protein 10	0.642315	10.2422	A1A4S6	A1A4S6_S591_M1_1	1	Phospho (STY)	S	591	EPTCLSASPPNAPPR	Filtered	Filtered	Filtered	Filtered	Filtered	Filtered	Filtered	Filtered	Filtered	Filtered	Filtered	Filtered	Filtered	Filtered	Filtered	Filtered	Filtered	Filtered	Filtered	Filtered	_TPPDTTFPEPTC[Carbamidomethyl (C)]LSAS[Phospho (STY)]PPNAPPR_.3	Filtered	Filtered	Filtered	Filtered	Filtered	Filtered	Filtered	_TPPDTTFPEPTC[Carbamidomethyl (C)]LSAS[Phospho (STY)]PPNAPPR_.3	Filtered	Filtered	Filtered	Filtered	Filtered	Filtered	Filtered
0.000112004	41.9854	134412	PLEKHG3	Pleckstrin homology domain-containing family G member 3	0.704697	11.5288	A1L390	A1L390_S76_M1_1	1	Phospho (STY)	S	76	LNVKGPLSPFNSRAA	_GPLS[Phospho (STY)]PFNSR_.2	_GPLS[Phospho (STY)]PFNSR_.2	_GPLS[Phospho (STY)]PFNSR_.2	_GPLS[Phospho (STY)]PFNSR_.2	_GPLS[Phospho (STY)]PFNSR_.2	Filtered	_GPLS[Phospho (STY)]PFNSR_.2	_GPLS[Phospho (STY)]PFNSR_.2	_GPLS[Phospho (STY)]PFNSR_.2	Filtered	_GPLS[Phospho (STY)]PFNSR_.2	Filtered	_GPLS[Phospho (STY)]PFNSR_.2	_GPLS[Phospho (STY)]PFNSR_.2	_GPLS[Phospho (STY)]PFNSR_.2	_GPLS[Phospho (STY)]PFNSR_.2	_GPLS[Phospho (STY)]PFNSR_.2	_GPLS[Phospho (STY)]PFNSR_.2	Filtered	_GPLS[Phospho (STY)]PFNSR_.2	Filtered	_GPLS[Phospho (STY)]PFNSR_.2	Filtered	_GPLS[Phospho (STY)]PFNSR_.2	_GPLS[Phospho (STY)]PFNSR_.2	_GPLS[Phospho (STY)]PFNSR_.2	Filtered	_GPLS[Phospho (STY)]PFNSR_.2	_GPLS[Phospho (STY)]PFNSR_.2	Filtered	Filtered	Filtered	1	1	1	1
5.61986e-16	52.929	58077.8	ZC3H12D	Probable ribonuclease ZC3H12D	0.676221	11.4871	A2A288	A2A288_S336_M1_1	1	Phospho (STY)	S	336	SLPPARGSPDLAALR	_GS[Phospho (STY)]PDLAALR_.2	_GS[Phospho (STY)]PDLAALR_.2	_GS[Phospho (STY)]PDLAALR_.2	_GS[Phospho (STY)]PDLAALR_.2	_GS[Phospho (STY)]PDLAALR_.2	Filtered	_GS[Phospho (STY)]PDLAALR_.2	_GS[Phospho (STY)]PDLAALR_.2	_GS[Phospho (STY)]PDLAALR_.2	_GS[Phospho (STY)]PDLAALR_.2	_GS[Phospho (STY)]PDLAALR_.2	Filtered	_GS[Phospho (STY)]PDLAALR_.2	_GS[Phospho (STY)]PDLAALR_.2	_GS[Phospho (STY)]PDLAALR_.2	_GS[Phospho (STY)]PDLAALR_.2	_GS[Phospho (STY)]PDLAALR_.2	_GS[Phospho (STY)]PDLAALR_.2	_GS[Phospho (STY)]PDLAALR_.2	_GS[Phospho (STY)]PDLAALR_.2	_GS[Phospho (STY)]PDLAALR_.2	_GS[Phospho (STY)]PDLAALR_.2	_GS[Phospho (STY)]PDLAALR_.2	_GS[Phospho (STY)]PDLAALR_.2	_GS[Phospho (STY)]PDLAALR_.2	_GS[Phospho (STY)]PDLAALR_.2	_GS[Phospho (STY)]PDLAALR_.2	_GS[Phospho (STY)]PDLAALR_.2	_GS[Phospho (STY)]PDLAALR_.2	_GS[Phospho (STY)]PDLAALR_.2	_GS[Phospho (STY)]PDLAALR_.2	_GS[Phospho (STY)]PDLAALR_.2	1	1	1	1
5.61986e-16	52.929	58077.8	ZC3H12D	Probable ribonuclease ZC3H12D	0.676221	11.4871	A2A288	A2A288_S428_M1_1	1	Phospho (STY)	S	428	DLHGDLLSPRRPPDD	Filtered	_DLHGDLLS[Phospho (STY)]PR_.2	Filtered	_DLHGDLLS[Phospho (STY)]PR_.2	_DLHGDLLS[Phospho (STY)]PR_.2	_DLHGDLLS[Phospho (STY)]PR_.2	_DLHGDLLS[Phospho (STY)]PR_.2	Filtered	Filtered	_DLHGDLLS[Phospho (STY)]PR_.2	Filtered	_DLHGDLLS[Phospho (STY)]PR_.2	_DLHGDLLS[Phospho (STY)]PR_.2	Filtered	_DLHGDLLS[Phospho (STY)]PR_.2	_DLHGDLLS[Phospho (STY)]PR_.2	Filtered	_DLHGDLLS[Phospho (STY)]PR_.2	_DLHGDLLS[Phospho (STY)]PR_.2	Filtered	Filtered	_DLHGDLLS[Phospho (STY)]PR_.2	_DLHGDLLS[Phospho (STY)]PR_.2	Filtered	Filtered	Filtered	Filtered	Filtered	Filtered	Filtered	Filtered	Filtered	Filtered	1	Filtered	1
1.44768e-18	54.6726	59213.3	TESPA1	Protein TESPA1	0.399438	11.6206	A2RU30	A2RU30_S454_M1_1	1	Phospho (STY)	S	454	LMGRKVKSLDLSITQ	_S[Phospho (STY)]LDLSITQQK_.2	_S[Phospho (STY)]LDLSITQQK_.2;_VKS[Phospho (STY)]LDLSITQQK_.2;_VKS[Phospho (STY)]LDLSITQQK_.3	_S[Phospho (STY)]LDLSITQQK_.2;_VKS[Phospho (STY)]LDLSITQQK_.2	_S[Phospho (STY)]LDLSITQQK_.2;_VKS[Phospho (STY)]LDLSITQQK_.2	_S[Phospho (STY)]LDLSITQQK_.2	_S[Phospho (STY)]LDLSITQQK_.2	_S[Phospho (STY)]LDLSITQQK_.2;_VKS[Phospho (STY)]LDLSITQQK_.2;_VKS[Phospho (STY)]LDLSITQQK_.3	_S[Phospho (STY)]LDLSITQQK_.2;_VKS[Phospho (STY)]LDLSITQQK_.2	Filtered	_S[Phospho (STY)]LDLSITQQK_.2	_S[Phospho (STY)]LDLSITQQK_.2;_VKS[Phospho (STY)]LDLSITQQK_.3	_S[Phospho (STY)]LDLSITQQK_.2;_VKS[Phospho (STY)]LDLSITQQK_.2	_S[Phospho (STY)]LDLSITQQK_.2	_S[Phospho (STY)]LDLSITQQK_.2	_S[Phospho (STY)]LDLSITQQK_.2	_S[Phospho (STY)]LDLSITQQK_.2;_VKS[Phospho (STY)]LDLSITQQK_.2	_S[Phospho (STY)]LDLSITQQK_.2	_S[Phospho (STY)]LDLSITQQK_.2;_VKS[Phospho (STY)]LDLSITQQK_.2	_S[Phospho (STY)]LDLSITQQK_.2;_VKS[Phospho (STY)]LDLSITQQK_.2	_S[Phospho (STY)]LDLSITQQK_.2;_VKS[Phospho (STY)]LDLSITQQK_.2	_S[Phospho (STY)]LDLSITQQK_.2	_S[Phospho (STY)]LDLSITQQK_.2	_S[Phospho (STY)]LDLSITQQK_.2;_VKS[Phospho (STY)]LDLSITQQK_.3	_S[Phospho (STY)]LDLSITQQK_.2	_S[Phospho (STY)]LDLSITQQK_.2	_S[Phospho (STY)]LDLSITQQK_.2	_S[Phospho (STY)]LDLSITQQK_.2	_S[Phospho (STY)]LDLSITQQK_.2;_VKS[Phospho (STY)]LDLSITQQK_.2	_S[Phospho (STY)]LDLSITQQK_.2	_VKS[Phospho (STY)]LDLSITQQK_.3	_VKS[Phospho (STY)]LDLSITQQK_.3	_S[Phospho (STY)]LDLSITQQK_.2;_VKS[Phospho (STY)]LDLSITQQK_.2	1	3	2	2
1.44768e-18	54.6726	59213.3	TESPA1	Protein TESPA1	0.399438	11.6206	A2RU30	A2RU30_S467_M1_1	1	Phospho (STY)	S	467	TQQKWKQSVDRPELR	Filtered	_WKQS[Phospho (STY)]VDRPELR_.3	_WKQS[Phospho (STY)]VDRPELR_.3	_WKQS[Phospho (STY)]VDRPELR_.3	Filtered	_WKQS[Phospho (STY)]VDRPELR_.3	_WKQS[Phospho (STY)]VDRPELR_.3	_WKQS[Phospho (STY)]VDRPELR_.3	Filtered	_WKQS[Phospho (STY)]VDRPELR_.3	Filtered	_WKQS[Phospho (STY)]VDRPELR_.3	Filtered	_WKQS[Phospho (STY)]VDRPELR_.3	Filtered	_WKQS[Phospho (STY)]VDRPELR_.3	_WKQS[Phospho (STY)]VDRPELR_.3	_WKQS[Phospho (STY)]VDRPELR_.3	_WKQS[Phospho (STY)]VDRPELR_.3	_WKQS[Phospho (STY)]VDRPELR_.3	Filtered	Filtered	_WKQS[Phospho (STY)]VDRPELR_.3	_WKQS[Phospho (STY)]VDRPELR_.3	_WKQS[Phospho (STY)]VDRPELR_.3	Filtered	Filtered	_WKQS[Phospho (STY)]VDRPELR_.3	Filtered	_WKQS[Phospho (STY)]VDRPELR_.3	_WKQS[Phospho (STY)]VDRPELR_.3	_WKQS[Phospho (STY)]VDRPELR_.3	Filtered	1	1	1
1.44768e-18	54.6726	59213.3	TESPA1	Protein TESPA1	0.399438	11.6206	A2RU30	A2RU30_S458_M1_1	1	Phospho (STY)	S	458	KVKSLDLSITQQKWK	Filtered	Filtered	Filtered	Filtered	Filtered	Filtered	Filtered	Filtered	Filtered	Filtered	Filtered	Filtered	Filtered	Filtered	Filtered	Filtered	Filtered	Filtered	Filtered	Filtered	Filtered	Filtered	_VKSLDLS[Phospho (STY)]ITQQK_.2	Filtered	Filtered	Filtered	Filtered	Filtered	Filtered	Filtered	Filtered	Filtered	Filtered	Filtered	Filtered	Filtered
1.44768e-18	54.6726	59213.3	TESPA1	Protein TESPA1	0.399438	11.6206	A2RU30	A2RU30_S311_M1_1	1	Phospho (STY)	S	311	HNTPKRNSLDQVVLE	_RNS[Phospho (STY)]LDQVVLEVMDK_.3;_RNS[Phospho (STY)]LDQVVLEVMDK_.2	_RNS[Phospho (STY)]LDQVVLEVMDK_.3;_RNS[Phospho (STY)]LDQVVLEVMDK_.2	_RNS[Phospho (STY)]LDQVVLEVMDK_.3;_RNS[Phospho (STY)]LDQVVLEVMDK_.2	_RNS[Phospho (STY)]LDQVVLEVMDK_.3;_RNS[Phospho (STY)]LDQVVLEVMDK_.2	_RNS[Phospho (STY)]LDQVVLEVMDK_.3;_RNS[Phospho (STY)]LDQVVLEVMDK_.2	_RNS[Phospho (STY)]LDQVVLEVMDK_.3;_RNS[Phospho (STY)]LDQVVLEVMDK_.2	_RNS[Phospho (STY)]LDQVVLEVMDK_.3;_RNS[Phospho (STY)]LDQVVLEVMDK_.2	_RNS[Phospho (STY)]LDQVVLEVMDK_.3;_RNS[Phospho (STY)]LDQVVLEVMDK_.2	_RNS[Phospho (STY)]LDQVVLEVMDK_.3;_RNS[Phospho (STY)]LDQVVLEVMDK_.2	Filtered	_RNS[Phospho (STY)]LDQVVLEVMDK_.3	_RNS[Phospho (STY)]LDQVVLEVMDK_.2	_RNS[Phospho (STY)]LDQVVLEVMDK_.3	_RNS[Phospho (STY)]LDQVVLEVMDK_.2	Filtered	_RNS[Phospho (STY)]LDQVVLEVMDK_.3;_RNS[Phospho (STY)]LDQVVLEVMDK_.2	_RNS[Phospho (STY)]LDQVVLEVMDK_.3;_RNS[Phospho (STY)]LDQVVLEVMDK_.2	_RNS[Phospho (STY)]LDQVVLEVMDK_.3;_RNS[Phospho (STY)]LDQVVLEVMDK_.2	_RNS[Phospho (STY)]LDQVVLEVMDK_.3;_RNS[Phospho (STY)]LDQVVLEVMDK_.2	_RNS[Phospho (STY)]LDQVVLEVMDK_.3;_RNS[Phospho (STY)]LDQVVLEVMDK_.2	_RNS[Phospho (STY)]LDQVVLEVMDK_.3;_RNS[Phospho (STY)]LDQVVLEVMDK_.2	_RNS[Phospho (STY)]LDQVVLEVMDK_.3;_RNS[Phospho (STY)]LDQVVLEVMDK_.2	_RNS[Phospho (STY)]LDQVVLEVMDK_.3;_RNS[Phospho (STY)]LDQVVLEVMDK_.2	_RNS[Phospho (STY)]LDQVVLEVMDK_.3	Filtered	Filtered	Filtered	Filtered	Filtered	Filtered	Filtered	Filtered	2	2	2	2
2.10498e-11	49.4422	154312	SBNO1	Protein strawberry notch homolog 1	0.586041	10.0447	A3KN83	A3KN83_S133_M1_1	1	Phospho (STY)	S	133	TTASTRPSVSAPTVR	Filtered	Filtered	Filtered	_PS[Phospho (STY)]VSAPTVR_.2	Filtered	_PS[Phospho (STY)]VSAPTVR_.2	Filtered	Filtered	Filtered	Filtered	_PS[Phospho (STY)]VSAPTVR_.2	Filtered	Filtered	Filtered	Filtered	Filtered	Filtered	_PS[Phospho (STY)]VSAPTVR_.2	_PS[Phospho (STY)]VSAPTVR_.2	Filtered	Filtered	Filtered	Filtered	_PS[Phospho (STY)]VSAPTVR_.2	Filtered	Filtered	Filtered	Filtered	Filtered	Filtered	Filtered	Filtered	Filtered	Filtered	Filtered	1
8.32456e-08	46.1144	121445	POTEF	POTE ankyrin domain family member F	0.450761	17.1779	A5A3E0	A5A3E0_T977_M1_1	1	Phospho (STY)	T	977	ESCGIHETTFNSIMK	Filtered	Filtered	Filtered	Filtered	Filtered	Filtered	Filtered	_C[Carbamidomethyl (C)]PEALFQPC[Carbamidomethyl (C)]FLGMESC[Carbamidomethyl (C)]GIHET[Phospho (STY)]TFNSIMK_.4	Filtered	Filtered	Filtered	Filtered	Filtered	Filtered	_C[Carbamidomethyl (C)]PEALFQPC[Carbamidomethyl (C)]FLGMESC[Carbamidomethyl (C)]GIHET[Phospho (STY)]TFNSIMK_.4	_C[Carbamidomethyl (C)]PEALFQPC[Carbamidomethyl (C)]FLGMESC[Carbamidomethyl (C)]GIHET[Phospho (STY)]TFNSIMK_.4	Filtered	Filtered	Filtered	Filtered	Filtered	Filtered	Filtered	_C[Carbamidomethyl (C)]PEALFQPC[Carbamidomethyl (C)]FLGMESC[Carbamidomethyl (C)]GIHET[Phospho (STY)]TFNSIMK_.4	Filtered	Filtered	_C[Carbamidomethyl (C)]PEALFQPC[Carbamidomethyl (C)]FLGMESC[Carbamidomethyl (C)]GIHET[Phospho (STY)]TFNSIMK_.4	_C[Carbamidomethyl (C)]PEALFQPC[Carbamidomethyl (C)]FLGMESC[Carbamidomethyl (C)]GIHET[Phospho (STY)]TFNSIMK_.4	_C[Carbamidomethyl (C)]PEALFQPC[Carbamidomethyl (C)]FLGMESC[Carbamidomethyl (C)]GIHET[Phospho (STY)]TFNSIMK_.4	Filtered	Filtered	Filtered	Filtered	Filtered	Filtered	Filtered
8.32456e-08	46.1144	121445	POTEF	POTE ankyrin domain family member F	0.450761	17.1779	A5A3E0	A5A3E0_T929_M1_1	1	Phospho (STY)	T	929	DFEQEMATVASSSSL	_LC[Carbamidomethyl (C)]YVALDFEQEMAT[Phospho (STY)]VASSSSLEK_.3	_LC[Carbamidomethyl (C)]YVALDFEQEMAT[Phospho (STY)]VASSSSLEK_.3	Filtered	_LC[Carbamidomethyl (C)]YVALDFEQEMAT[Phospho (STY)]VASSSSLEK_.3	_LC[Carbamidomethyl (C)]YVALDFEQEMAT[Phospho (STY)]VASSSSLEK_.3	_LC[Carbamidomethyl (C)]YVALDFEQEMAT[Phospho (STY)]VASSSSLEK_.3	_LC[Carbamidomethyl (C)]YVALDFEQEMAT[Phospho (STY)]VASSSSLEK_.3	Filtered	Filtered	Filtered	Filtered	Filtered	Filtered	Filtered	Filtered	Filtered	_LC[Carbamidomethyl (C)]YVALDFEQEMAT[Phospho (STY)]VASSSSLEK_.3	Filtered	Filtered	_LC[Carbamidomethyl (C)]YVALDFEQEMAT[Phospho (STY)]VASSSSLEK_.3	Filtered	_LC[Carbamidomethyl (C)]YVALDFEQEMAT[Phospho (STY)]VASSSSLEK_.3	Filtered	Filtered	_LC[Carbamidomethyl (C)]YVALDFEQEMAT[Phospho (STY)]VASSSSLEK_.3	Filtered	_LC[Carbamidomethyl (C)]YVALDFEQEMAT[Phospho (STY)]VASSSSLEK_.3	Filtered	Filtered	Filtered	_LC[Carbamidomethyl (C)]YVALDFEQEMAT[Phospho (STY)]VASSSSLEK_.3	_LC[Carbamidomethyl (C)]YVALDFEQEMAT[Phospho (STY)]VASSSSLEK_.3	1	1	Filtered	1
8.32456e-08	46.1144	121445	POTEF	POTE ankyrin domain family member F	0.450761	17.1779	A5A3E0	A5A3E0_T650_M1_1	1	Phospho (STY)	T	650	DILHENSTLREEIAM	Filtered	Filtered	Filtered	Filtered	Filtered	Filtered	Filtered	Filtered	Filtered	Filtered	Filtered	Filtered	Filtered	Filtered	Filtered	Filtered	Filtered	Filtered	Filtered	_EKDILHENST[Phospho (STY)]LR_.3	Filtered	Filtered	Filtered	Filtered	Filtered	Filtered	Filtered	Filtered	Filtered	Filtered	Filtered	Filtered	Filtered	Filtered	Filtered	Filtered
2.41735e-19	55.1777	266939	CNOT1	CCR4-NOT transcription complex subunit 1	0.55449	12.4125	A5YKK6	A5YKK6_Y928_M1_1	1	Phospho (STY)	Y	928	IEKGLVTYMALGLAL	_GLVTY[Phospho (STY)]M[Oxidation (M)]ALGLALR_.3	_GLVTY[Phospho (STY)]M[Oxidation (M)]ALGLALR_.3	_GLVTY[Phospho (STY)]M[Oxidation (M)]ALGLALR_.3	_GLVTY[Phospho (STY)]M[Oxidation (M)]ALGLALR_.3	_GLVTY[Phospho (STY)]M[Oxidation (M)]ALGLALR_.3	_GLVTY[Phospho (STY)]M[Oxidation (M)]ALGLALR_.3	_GLVTY[Phospho (STY)]M[Oxidation (M)]ALGLALR_.3	_GLVTY[Phospho (STY)]M[Oxidation (M)]ALGLALR_.3	_GLVTY[Phospho (STY)]M[Oxidation (M)]ALGLALR_.3	_GLVTY[Phospho (STY)]M[Oxidation (M)]ALGLALR_.3	_GLVTY[Phospho (STY)]M[Oxidation (M)]ALGLALR_.3	Filtered	_GLVTY[Phospho (STY)]M[Oxidation (M)]ALGLALR_.3	_GLVTY[Phospho (STY)]M[Oxidation (M)]ALGLALR_.3	_GLVTY[Phospho (STY)]M[Oxidation (M)]ALGLALR_.3	_GLVTY[Phospho (STY)]M[Oxidation (M)]ALGLALR_.3	_GLVTY[Phospho (STY)]M[Oxidation (M)]ALGLALR_.3	_GLVTY[Phospho (STY)]M[Oxidation (M)]ALGLALR_.3	_GLVTY[Phospho (STY)]M[Oxidation (M)]ALGLALR_.3	_GLVTY[Phospho (STY)]M[Oxidation (M)]ALGLALR_.3	_GLVTY[Phospho (STY)]M[Oxidation (M)]ALGLALR_.3	_GLVTY[Phospho (STY)]M[Oxidation (M)]ALGLALR_.3	_GLVTY[Phospho (STY)]M[Oxidation (M)]ALGLALR_.3	_GLVTY[Phospho (STY)]M[Oxidation (M)]ALGLALR_.3	_GLVTY[Phospho (STY)]M[Oxidation (M)]ALGLALR_.3	_GLVTY[Phospho (STY)]M[Oxidation (M)]ALGLALR_.3	_GLVTY[Phospho (STY)]M[Oxidation (M)]ALGLALR_.3	_GLVTY[Phospho (STY)]M[Oxidation (M)]ALGLALR_.3	_GLVTY[Phospho (STY)]M[Oxidation (M)]ALGLALR_.3	_GLVTY[Phospho (STY)]M[Oxidation (M)]ALGLALR_.3	_GLVTY[Phospho (STY)]M[Oxidation (M)]ALGLALR_.3	_GLVTY[Phospho (STY)]M[Oxidation (M)]ALGLALR_.3	1	1	1	1
2.41735e-19	55.1777	266939	CNOT1	CCR4-NOT transcription complex subunit 1	0.55449	12.4125	A5YKK6	A5YKK6_T1958_M1_1	1	Phospho (STY)	T	1958	GEATNTVTKINLLNK	Filtered	Filtered	Filtered	Filtered	Filtered	_HSGEATNTVT[Phospho (STY)]K_.2	Filtered	Filtered	Filtered	Filtered	Filtered	Filtered	Filtered	Filtered	Filtered	Filtered	_HSGEATNTVT[Phospho (STY)]K_.2	Filtered	_HSGEATNTVT[Phospho (STY)]K_.2	_HSGEATNTVT[Phospho (STY)]K_.2	Filtered	Filtered	Filtered	Filtered	_HSGEATNTVT[Phospho (STY)]K_.2	Filtered	_HSGEATNTVT[Phospho (STY)]K_.2	Filtered	Filtered	Filtered	Filtered	Filtered	Filtered	Filtered	Filtered	Filtered
3.2564e-05	42.8498	71330.18;71774.69;71556.49;71644.47	GOLGA8IP;GOLGA8J;GOLGA8K;GOLGA8T	Putative golgin subfamily A member 8I;Golgin subfamily A member 8J;Golgin subfamily A member 8K;Golgin subfamily A member 8T	0.940788	8.69346	A6NC78	A6NC78_Y150_M1_1	1	Phospho (STY)	Y	150	EELNTDLYHMKRSLR	Filtered	_VLEVQIQTLNIQKEELNTDLY[Phospho (STY)]HMK_.4	Filtered	_VLEVQIQTLNIQKEELNTDLY[Phospho (STY)]HMK_.4	Filtered	Filtered	Filtered	Filtered	Filtered	Filtered	Filtered	Filtered	Filtered	Filtered	Filtered	Filtered	Filtered	Filtered	Filtered	Filtered	Filtered	Filtered	_VLEVQIQTLNIQKEELNTDLY[Phospho (STY)]HMK_.4	_VLEVQIQTLNIQKEELNTDLY[Phospho (STY)]HMK_.4	Filtered	Filtered	_VLEVQIQTLNIQKEELNTDLY[Phospho (STY)]HMK_.4	Filtered	Filtered	Filtered	Filtered	Filtered	Filtered	1	Filtered	1
3.2564e-05	42.8498	71330.18;71774.69;71556.49;71644.47	GOLGA8IP;GOLGA8J;GOLGA8K;GOLGA8T	Putative golgin subfamily A member 8I;Golgin subfamily A member 8J;Golgin subfamily A member 8K;Golgin subfamily A member 8T	0.940788	8.69346	A6NMD2	A6NMD2_Y150_M1_1	1	Phospho (STY)	Y	150	EELNTDLYHMKRSLR	Filtered	_VLEVQIQTLNIQKEELNTDLY[Phospho (STY)]HMK_.4	Filtered	_VLEVQIQTLNIQKEELNTDLY[Phospho (STY)]HMK_.4	Filtered	Filtered	Filtered	Filtered	Filtered	Filtered	Filtered	Filtered	Filtered	Filtered	Filtered	Filtered	Filtered	Filtered	Filtered	Filtered	Filtered	Filtered	_VLEVQIQTLNIQKEELNTDLY[Phospho (STY)]HMK_.4	_VLEVQIQTLNIQKEELNTDLY[Phospho (STY)]HMK_.4	Filtered	Filtered	_VLEVQIQTLNIQKEELNTDLY[Phospho (STY)]HMK_.4	Filtered	Filtered	Filtered	Filtered	Filtered	Filtered	1	Filtered	1
3.2564e-05	42.8498	71330.18;71774.69;71556.49;71644.47	GOLGA8IP;GOLGA8J;GOLGA8K;GOLGA8T	Putative golgin subfamily A member 8I;Golgin subfamily A member 8J;Golgin subfamily A member 8K;Golgin subfamily A member 8T	0.940788	8.69346	D6RF30	D6RF30_Y150_M1_1	1	Phospho (STY)	Y	150	EELNTDLYHMKRSLR	Filtered	_VLEVQIQTLNIQKEELNTDLY[Phospho (STY)]HMK_.4	Filtered	_VLEVQIQTLNIQKEELNTDLY[Phospho (STY)]HMK_.4	Filtered	Filtered	Filtered	Filtered	Filtered	Filtered	Filtered	Filtered	Filtered	Filtered	Filtered	Filtered	Filtered	Filtered	Filtered	Filtered	Filtered	Filtered	_VLEVQIQTLNIQKEELNTDLY[Phospho (STY)]HMK_.4	_VLEVQIQTLNIQKEELNTDLY[Phospho (STY)]HMK_.4	Filtered	Filtered	_VLEVQIQTLNIQKEELNTDLY[Phospho (STY)]HMK_.4	Filtered	Filtered	Filtered	Filtered	Filtered	Filtered	1	Filtered	1
3.2564e-05	42.8498	71330.18;71774.69;71556.49;71644.47	GOLGA8IP;GOLGA8J;GOLGA8K;GOLGA8T	Putative golgin subfamily A member 8I;Golgin subfamily A member 8J;Golgin subfamily A member 8K;Golgin subfamily A member 8T	0.940788	8.69346	H3BQL2	H3BQL2_Y150_M1_1	1	Phospho (STY)	Y	150	EELNTDLYHMKRSLR	Filtered	_VLEVQIQTLNIQKEELNTDLY[Phospho (STY)]HMK_.4	Filtered	_VLEVQIQTLNIQKEELNTDLY[Phospho (STY)]HMK_.4	Filtered	Filtered	Filtered	Filtered	Filtered	Filtered	Filtered	Filtered	Filtered	Filtered	Filtered	Filtered	Filtered	Filtered	Filtered	Filtered	Filtered	Filtered	_VLEVQIQTLNIQKEELNTDLY[Phospho (STY)]HMK_.4	_VLEVQIQTLNIQKEELNTDLY[Phospho (STY)]HMK_.4	Filtered	Filtered	_VLEVQIQTLNIQKEELNTDLY[Phospho (STY)]HMK_.4	Filtered	Filtered	Filtered	Filtered	Filtered	Filtered	1	Filtered	1
1.1097e-19	55.3967	164809	CCDC88B	Coiled-coil domain-containing protein 88B	0.616472	12.4385	A6NC98	A6NC98_S597_M1_1	1	Phospho (STY)	S	597	EKAGRRSSLQSPASV	Filtered	_RSS[Phospho (STY)]LQSPASVAPPQGPGTK_.2	_RSS[Phospho (STY)]LQSPASVAPPQGPGTK_.3	_RSS[Phospho (STY)]LQSPASVAPPQGPGTK_.2	_RSS[Phospho (STY)]LQSPASVAPPQGPGTK_.2	_RSS[Phospho (STY)]LQSPASVAPPQGPGTK_.2	_RSS[Phospho (STY)]LQSPASVAPPQGPGTK_.3;_RSS[Phospho (STY)]LQSPASVAPPQGPGTK_.2	_RSS[Phospho (STY)]LQSPASVAPPQGPGTK_.2	_RSS[Phospho (STY)]LQSPASVAPPQGPGTK_.3	Filtered	_RSS[Phospho (STY)]LQSPASVAPPQGPGTK_.3;_RSS[Phospho (STY)]LQSPASVAPPQGPGTK_.2	Filtered	Filtered	Filtered	_RSS[Phospho (STY)]LQSPASVAPPQGPGTK_.3;_RSS[Phospho (STY)]LQSPASVAPPQGPGTK_.2	_RSS[Phospho (STY)]LQSPASVAPPQGPGTK_.3	_RSS[Phospho (STY)]LQSPASVAPPQGPGTK_.2	_RSS[Phospho (STY)]LQSPASVAPPQGPGTK_.3;_RSS[Phospho (STY)]LQSPASVAPPQGPGTK_.2	_RSS[Phospho (STY)]LQSPASVAPPQGPGTK_.2	_RSS[Phospho (STY)]LQSPASVAPPQGPGTK_.3;_RSS[Phospho (STY)]LQSPASVAPPQGPGTK_.2	_RSS[Phospho (STY)]LQSPASVAPPQGPGTK_.2	_RSS[Phospho (STY)]LQSPASVAPPQGPGTK_.2	_RSS[Phospho (STY)]LQSPASVAPPQGPGTK_.3	Filtered	_RSS[Phospho (STY)]LQSPASVAPPQGPGTK_.3	_RSS[Phospho (STY)]LQSPASVAPPQGPGTK_.3;_RSS[Phospho (STY)]LQSPASVAPPQGPGTK_.2	_RSS[Phospho (STY)]LQSPASVAPPQGPGTK_.2	_RSS[Phospho (STY)]LQSPASVAPPQGPGTK_.3	_RSS[Phospho (STY)]LQSPASVAPPQGPGTK_.2	_RSS[Phospho (STY)]LQSPASVAPPQGPGTK_.2	_RSS[Phospho (STY)]LQSPASVAPPQGPGTK_.2	_RSS[Phospho (STY)]LQSPASVAPPQGPGTK_.2	Filtered	1	1	1
1.1097e-19	55.3967	164809	CCDC88B	Coiled-coil domain-containing protein 88B	0.616472	12.4385	A6NC98	A6NC98_S1408_M1_1	1	Phospho (STY)	S	1408	PVGRSSESFSPGDTP	_SSES[Phospho (STY)]FSPGDTPR_.2	_SSES[Phospho (STY)]FSPGDTPR_.2	Filtered	Filtered	_SSES[Phospho (STY)]FSPGDTPR_.2	_SSES[Phospho (STY)]FSPGDTPR_.2	Filtered	Filtered	Filtered	Filtered	Filtered	Filtered	Filtered	Filtered	Filtered	Filtered	Filtered	_SSES[Phospho (STY)]FSPGDTPR_.2	Filtered	Filtered	Filtered	Filtered	Filtered	Filtered	_SSES[Phospho (STY)]FSPGDTPR_.2	_SSES[Phospho (STY)]FSPGDTPR_.2	_SSES[Phospho (STY)]FSPGDTPR_.2	_SSES[Phospho (STY)]FSPGDTPR_.2	_SSES[Phospho (STY)]FSPGDTPR_.2	Filtered	Filtered	Filtered	1	1	Filtered	Filtered
1.1097e-19	55.3967	164809	CCDC88B	Coiled-coil domain-containing protein 88B	0.616472	12.4385	A6NC98	A6NC98_S1380_M1_1	1	Phospho (STY)	S	1380	PMRRAQSSLCLRDET	Filtered	Filtered	Filtered	Filtered	Filtered	Filtered	Filtered	Filtered	Filtered	Filtered	Filtered	Filtered	Filtered	Filtered	Filtered	Filtered	Filtered	Filtered	Filtered	Filtered	Filtered	Filtered	Filtered	_AQSS[Phospho (STY)]LC[Carbamidomethyl (C)]LR_.2	Filtered	Filtered	Filtered	Filtered	Filtered	Filtered	Filtered	Filtered	Filtered	Filtered	Filtered	Filtered
1.1097e-19	55.3967	164809	CCDC88B	Coiled-coil domain-containing protein 88B	0.616472	12.4385	A6NC98	A6NC98_S1379_M1_1	1	Phospho (STY)	S	1379	APMRRAQSSLCLRDE	Filtered	_AQS[Phospho (STY)]SLC[Carbamidomethyl (C)]LR_.2	Filtered	_AQS[Phospho (STY)]SLC[Carbamidomethyl (C)]LR_.2	Filtered	Filtered	_AQS[Phospho (STY)]SLC[Carbamidomethyl (C)]LR_.2	_AQS[Phospho (STY)]SLC[Carbamidomethyl (C)]LR_.2	_AQS[Phospho (STY)]SLC[Carbamidomethyl (C)]LR_.2	Filtered	_AQS[Phospho (STY)]SLC[Carbamidomethyl (C)]LR_.2	Filtered	_AQS[Phospho (STY)]SLC[Carbamidomethyl (C)]LR_.2	_AQS[Phospho (STY)]SLC[Carbamidomethyl (C)]LR_.2	_AQS[Phospho (STY)]SLC[Carbamidomethyl (C)]LR_.2	Filtered	Filtered	Filtered	Filtered	Filtered	Filtered	Filtered	Filtered	Filtered	_AQS[Phospho (STY)]SLC[Carbamidomethyl (C)]LR_.2	_AQS[Phospho (STY)]SLC[Carbamidomethyl (C)]LR_.2	_AQS[Phospho (STY)]SLC[Carbamidomethyl (C)]LR_.2	_AQS[Phospho (STY)]SLC[Carbamidomethyl (C)]LR_.2	_AQS[Phospho (STY)]SLC[Carbamidomethyl (C)]LR_.2	Filtered	Filtered	Filtered	Filtered	1	Filtered	1
1.1097e-19	55.3967	164809	CCDC88B	Coiled-coil domain-containing protein 88B	0.616472	12.4385	A6NC98	A6NC98_S436_M1_1	1	Phospho (STY)	S	436	SLEPPPGSPGEAPLA	_SLEPPPGS[Phospho (STY)]PGEAPLAGAAPSLQDEVR_.3	Filtered	_SLEPPPGS[Phospho (STY)]PGEAPLAGAAPSLQDEVR_.3	_SLEPPPGS[Phospho (STY)]PGEAPLAGAAPSLQDEVR_.3	_SLEPPPGS[Phospho (STY)]PGEAPLAGAAPSLQDEVR_.3	_SLEPPPGS[Phospho (STY)]PGEAPLAGAAPSLQDEVR_.3	_SLEPPPGS[Phospho (STY)]PGEAPLAGAAPSLQDEVR_.3	_SLEPPPGS[Phospho (STY)]PGEAPLAGAAPSLQDEVR_.3	_SLEPPPGS[Phospho (STY)]PGEAPLAGAAPSLQDEVR_.3	_SLEPPPGS[Phospho (STY)]PGEAPLAGAAPSLQDEVR_.3	_SLEPPPGS[Phospho (STY)]PGEAPLAGAAPSLQDEVR_.3	Filtered	_SLEPPPGS[Phospho (STY)]PGEAPLAGAAPSLQDEVR_.3	_SLEPPPGS[Phospho (STY)]PGEAPLAGAAPSLQDEVR_.3	_SLEPPPGS[Phospho (STY)]PGEAPLAGAAPSLQDEVR_.3	_SLEPPPGS[Phospho (STY)]PGEAPLAGAAPSLQDEVR_.3	_SLEPPPGS[Phospho (STY)]PGEAPLAGAAPSLQDEVR_.3	_SLEPPPGS[Phospho (STY)]PGEAPLAGAAPSLQDEVR_.3	_SLEPPPGS[Phospho (STY)]PGEAPLAGAAPSLQDEVR_.3	_SLEPPPGS[Phospho (STY)]PGEAPLAGAAPSLQDEVR_.3	_SLEPPPGS[Phospho (STY)]PGEAPLAGAAPSLQDEVR_.3	_SLEPPPGS[Phospho (STY)]PGEAPLAGAAPSLQDEVR_.3	_SLEPPPGS[Phospho (STY)]PGEAPLAGAAPSLQDEVR_.3	_SLEPPPGS[Phospho (STY)]PGEAPLAGAAPSLQDEVR_.3	_SLEPPPGS[Phospho (STY)]PGEAPLAGAAPSLQDEVR_.3	_SLEPPPGS[Phospho (STY)]PGEAPLAGAAPSLQDEVR_.3	Filtered	_SLEPPPGS[Phospho (STY)]PGEAPLAGAAPSLQDEVR_.3	_SLEPPPGS[Phospho (STY)]PGEAPLAGAAPSLQDEVR_.3	_SLEPPPGS[Phospho (STY)]PGEAPLAGAAPSLQDEVR_.3	_SLEPPPGS[Phospho (STY)]PGEAPLAGAAPSLQDEVR_.3	Filtered	1	Filtered	1	1
1.1097e-19	55.3967	164809	CCDC88B	Coiled-coil domain-containing protein 88B	0.616472	12.4385	A6NC98	A6NC98_S1370_M1_1	1	Phospho (STY)	S	1370	ADGTGSPSPAPMRRA	Filtered	_EADGTGSPS[Phospho (STY)]PAPMR_.2	Filtered	_EADGTGSPS[Phospho (STY)]PAPMR_.2;_EADGTGSPS[Phospho (STY)]PAPM[Oxidation (M)]R_.2	_EADGTGSPS[Phospho (STY)]PAPMR_.2	Filtered	Filtered	Filtered	Filtered	Filtered	_EADGTGSPS[Phospho (STY)]PAPMR_.2	_EADGTGSPS[Phospho (STY)]PAPMR_.2	_EADGTGSPS[Phospho (STY)]PAPMR_.2	_EADGTGSPS[Phospho (STY)]PAPMR_.2	Filtered	Filtered	_EADGTGSPS[Phospho (STY)]PAPMR_.2	_EADGTGSPS[Phospho (STY)]PAPMR_.2	_EADGTGSPS[Phospho (STY)]PAPMR_.2	_EADGTGSPS[Phospho (STY)]PAPMR_.2	Filtered	Filtered	_EADGTGSPS[Phospho (STY)]PAPMR_.2	Filtered	_EADGTGSPS[Phospho (STY)]PAPMR_.2	Filtered	_EADGTGSPS[Phospho (STY)]PAPMR_.2	_EADGTGSPS[Phospho (STY)]PAPMR_.2	Filtered	_EADGTGSPS[Phospho (STY)]PAPMR_.2	_EADGTGSPS[Phospho (STY)]PAPMR_.2	Filtered	Filtered	1	Filtered	2
1.1097e-19	55.3967	164809	CCDC88B	Coiled-coil domain-containing protein 88B	0.616472	12.4385	A6NC98	A6NC98_S1348_M1_1	1	Phospho (STY)	S	1348	DGAGSTESLGGPPET	_LGADGAGSTES[Phospho (STY)]LGGPPETELPEGR_.3	Filtered	Filtered	Filtered	Filtered	Filtered	Filtered	Filtered	Filtered	Filtered	Filtered	Filtered	Filtered	Filtered	Filtered	Filtered	Filtered	Filtered	Filtered	_LGADGAGSTES[Phospho (STY)]LGGPPETELPEGR_.3	Filtered	Filtered	Filtered	Filtered	Filtered	Filtered	Filtered	Filtered	Filtered	Filtered	Filtered	Filtered	1	Filtered	Filtered	Filtered
1.1097e-19	55.3967	164809	CCDC88B	Coiled-coil domain-containing protein 88B	0.616472	12.4385	A6NC98	A6NC98_T1355_M1_1	1	Phospho (STY)	T	1355	SLGGPPETELPEGRE	Filtered	Filtered	Filtered	Filtered	Filtered	Filtered	Filtered	Filtered	Filtered	Filtered	Filtered	Filtered	Filtered	Filtered	Filtered	Filtered	Filtered	Filtered	Filtered	Filtered	Filtered	Filtered	Filtered	Filtered	Filtered	Filtered	Filtered	Filtered	Filtered	Filtered	Filtered	Filtered	Filtered	Filtered	Filtered	Filtered
1.1097e-19	55.3967	164809	CCDC88B	Coiled-coil domain-containing protein 88B	0.616472	12.4385	A6NC98	A6NC98_S1475_M1_1	1	Phospho (STY)	S	1475	RPLTPSLSQ______	_RPLTPSLS[Phospho (STY)]Q_.2	Filtered	Filtered	_RPLTPSLS[Phospho (STY)]Q_.2	_RPLTPSLS[Phospho (STY)]Q_.2	Filtered	Filtered	_RPLTPSLS[Phospho (STY)]Q_.2	Filtered	Filtered	Filtered	_RPLTPSLS[Phospho (STY)]Q_.2	Filtered	Filtered	_RPLTPSLS[Phospho (STY)]Q_.2	_RPLTPSLS[Phospho (STY)]Q_.2	_RPLTPSLS[Phospho (STY)]Q_.2	Filtered	_RPLTPSLS[Phospho (STY)]Q_.2	_RPLTPSLS[Phospho (STY)]Q_.2	_RPLTPSLS[Phospho (STY)]Q_.2	Filtered	_RPLTPSLS[Phospho (STY)]Q_.2	_RPLTPSLS[Phospho (STY)]Q_.2	_RPLTPSLS[Phospho (STY)]Q_.2	Filtered	Filtered	_RPLTPSLS[Phospho (STY)]Q_.2	Filtered	Filtered	_RPLTPSLS[Phospho (STY)]Q_.2	_RPLTPSLS[Phospho (STY)]Q_.2	1	Filtered	Filtered	1
1.1097e-19	55.3967	164809	CCDC88B	Coiled-coil domain-containing protein 88B	0.616472	12.4385	A6NC98	A6NC98_T1471_M1_1	1	Phospho (STY)	T	1471	EPEKRPLTPSLSQ__	Filtered	_RPLT[Phospho (STY)]PSLSQ_.2	Filtered	Filtered	Filtered	Filtered	Filtered	Filtered	Filtered	Filtered	Filtered	Filtered	Filtered	Filtered	Filtered	Filtered	_RPLT[Phospho (STY)]PSLSQ_.2	_RPLT[Phospho (STY)]PSLSQ_.2	Filtered	Filtered	Filtered	Filtered	Filtered	Filtered	Filtered	_RPLT[Phospho (STY)]PSLSQ_.2	Filtered	Filtered	Filtered	Filtered	Filtered	Filtered	Filtered	1	Filtered	Filtered
6.09782e-07	45.1451	90835	FAM83G	Protein FAM83G	0.645909	10.9606	A6ND36	A6ND36_S760_M1_1	1	Phospho (STY)	S	760	RLLPDPGSPRLAQNA	_LLPDPGS[Phospho (STY)]PR_.2	_LLPDPGS[Phospho (STY)]PR_.2	_LLPDPGS[Phospho (STY)]PR_.2	_LLPDPGS[Phospho (STY)]PR_.2	_LLPDPGS[Phospho (STY)]PR_.2	_LLPDPGS[Phospho (STY)]PR_.2	_LLPDPGS[Phospho (STY)]PR_.2	_LLPDPGS[Phospho (STY)]PR_.2	_LLPDPGS[Phospho (STY)]PR_.2	Filtered	_LLPDPGS[Phospho (STY)]PR_.2	Filtered	_LLPDPGS[Phospho (STY)]PR_.2	Filtered	_LLPDPGS[Phospho (STY)]PR_.2	_LLPDPGS[Phospho (STY)]PR_.2	_LLPDPGS[Phospho (STY)]PR_.2	Filtered	_LLPDPGS[Phospho (STY)]PR_.2	Filtered	Filtered	_LLPDPGS[Phospho (STY)]PR_.2	Filtered	_LLPDPGS[Phospho (STY)]PR_.2	Filtered	Filtered	Filtered	Filtered	Filtered	Filtered	Filtered	Filtered	1	1	1	1
1.11613e-13	51.2483	108437	ZNF316	Zinc finger protein 316	0.328432	12.1641	A6NFI3	A6NFI3_S112_M1_1	1	Phospho (STY)	S	112	SRGGDAKSPVLQEKG	_GGDAKS[Phospho (STY)]PVLQEK_.2	_GGDAKS[Phospho (STY)]PVLQEK_.2	_GGDAKS[Phospho (STY)]PVLQEK_.2	_GGDAKS[Phospho (STY)]PVLQEK_.2	_GGDAKS[Phospho (STY)]PVLQEK_.2	_GGDAKS[Phospho (STY)]PVLQEK_.2	_GGDAKS[Phospho (STY)]PVLQEK_.2	_GGDAKS[Phospho (STY)]PVLQEK_.2	_GGDAKS[Phospho (STY)]PVLQEK_.2	_GGDAKS[Phospho (STY)]PVLQEK_.2	_GGDAKS[Phospho (STY)]PVLQEK_.2	_GGDAKS[Phospho (STY)]PVLQEK_.2	_GGDAKS[Phospho (STY)]PVLQEK_.2	_GGDAKS[Phospho (STY)]PVLQEK_.2	_GGDAKS[Phospho (STY)]PVLQEK_.2	_GGDAKS[Phospho (STY)]PVLQEK_.2	_GGDAKS[Phospho (STY)]PVLQEK_.2	_GGDAKS[Phospho (STY)]PVLQEK_.2	_GGDAKS[Phospho (STY)]PVLQEK_.2	_GGDAKS[Phospho (STY)]PVLQEK_.2	_GGDAKS[Phospho (STY)]PVLQEK_.2	_GGDAKS[Phospho (STY)]PVLQEK_.2	_GGDAKS[Phospho (STY)]PVLQEK_.2	_GGDAKS[Phospho (STY)]PVLQEK_.2	_GGDAKS[Phospho (STY)]PVLQEK_.2	_GGDAKS[Phospho (STY)]PVLQEK_.2	_GGDAKS[Phospho (STY)]PVLQEK_.2	_GGDAKS[Phospho (STY)]PVLQEK_.2	_GGDAKS[Phospho (STY)]PVLQEK_.2	_GGDAKS[Phospho (STY)]PVLQEK_.2	_GGDAKS[Phospho (STY)]PVLQEK_.2	_GGDAKS[Phospho (STY)]PVLQEK_.2	1	1	1	1
1.11613e-13	51.2483	108437	ZNF316	Zinc finger protein 316	0.328432	12.1641	A6NFI3	A6NFI3_S10_M1_1	1	Phospho (STY)	S	10	ALHTTPDSPAAQLER	_[Acetyl (Protein N-term)]AALHTTPDS[Phospho (STY)]PAAQLER_.2;_[Acetyl (Protein N-term)]AALHTTPDS[Phospho (STY)]PAAQLER_.3	_[Acetyl (Protein N-term)]AALHTTPDS[Phospho (STY)]PAAQLER_.2;_[Acetyl (Protein N-term)]AALHTTPDS[Phospho (STY)]PAAQLER_.3	_[Acetyl (Protein N-term)]AALHTTPDS[Phospho (STY)]PAAQLER_.2;_[Acetyl (Protein N-term)]AALHTTPDS[Phospho (STY)]PAAQLER_.3	_[Acetyl (Protein N-term)]AALHTTPDS[Phospho (STY)]PAAQLER_.2;_[Acetyl (Protein N-term)]AALHTTPDS[Phospho (STY)]PAAQLER_.3	_[Acetyl (Protein N-term)]AALHTTPDS[Phospho (STY)]PAAQLER_.2;_[Acetyl (Protein N-term)]AALHTTPDS[Phospho (STY)]PAAQLER_.3	_[Acetyl (Protein N-term)]AALHTTPDS[Phospho (STY)]PAAQLER_.2	_[Acetyl (Protein N-term)]AALHTTPDS[Phospho (STY)]PAAQLER_.2;_[Acetyl (Protein N-term)]AALHTTPDS[Phospho (STY)]PAAQLER_.3	_[Acetyl (Protein N-term)]AALHTTPDS[Phospho (STY)]PAAQLER_.2	_[Acetyl (Protein N-term)]AALHTTPDS[Phospho (STY)]PAAQLER_.2;_[Acetyl (Protein N-term)]AALHTTPDS[Phospho (STY)]PAAQLER_.3	_[Acetyl (Protein N-term)]AALHTTPDS[Phospho (STY)]PAAQLER_.2;_[Acetyl (Protein N-term)]AALHTTPDS[Phospho (STY)]PAAQLER_.3	_[Acetyl (Protein N-term)]AALHTTPDS[Phospho (STY)]PAAQLER_.2;_[Acetyl (Protein N-term)]AALHTTPDS[Phospho (STY)]PAAQLER_.3	Filtered	_[Acetyl (Protein N-term)]AALHTTPDS[Phospho (STY)]PAAQLER_.2;_[Acetyl (Protein N-term)]AALHTTPDS[Phospho (STY)]PAAQLER_.3	_[Acetyl (Protein N-term)]AALHTTPDS[Phospho (STY)]PAAQLER_.2;_[Acetyl (Protein N-term)]AALHTTPDS[Phospho (STY)]PAAQLER_.3	_[Acetyl (Protein N-term)]AALHTTPDS[Phospho (STY)]PAAQLER_.2;_[Acetyl (Protein N-term)]AALHTTPDS[Phospho (STY)]PAAQLER_.3	_[Acetyl (Protein N-term)]AALHTTPDS[Phospho (STY)]PAAQLER_.2;_[Acetyl (Protein N-term)]AALHTTPDS[Phospho (STY)]PAAQLER_.3	_[Acetyl (Protein N-term)]AALHTTPDS[Phospho (STY)]PAAQLER_.2;_[Acetyl (Protein N-term)]AALHTTPDS[Phospho (STY)]PAAQLER_.3	_[Acetyl (Protein N-term)]AALHTTPDS[Phospho (STY)]PAAQLER_.2;_[Acetyl (Protein N-term)]AALHTTPDS[Phospho (STY)]PAAQLER_.3	_[Acetyl (Protein N-term)]AALHTTPDS[Phospho (STY)]PAAQLER_.2;_[Acetyl (Protein N-term)]AALHTTPDS[Phospho (STY)]PAAQLER_.3	_[Acetyl (Protein N-term)]AALHTTPDS[Phospho (STY)]PAAQLER_.2;_[Acetyl (Protein N-term)]AALHTTPDS[Phospho (STY)]PAAQLER_.3	_[Acetyl (Protein N-term)]AALHTTPDS[Phospho (STY)]PAAQLER_.2;_[Acetyl (Protein N-term)]AALHTTPDS[Phospho (STY)]PAAQLER_.3	_[Acetyl (Protein N-term)]AALHTTPDS[Phospho (STY)]PAAQLER_.2;_[Acetyl (Protein N-term)]AALHTTPDS[Phospho (STY)]PAAQLER_.3	_[Acetyl (Protein N-term)]AALHTTPDS[Phospho (STY)]PAAQLER_.2;_[Acetyl (Protein N-term)]AALHTTPDS[Phospho (STY)]PAAQLER_.3	_[Acetyl (Protein N-term)]AALHTTPDS[Phospho (STY)]PAAQLER_.2;_[Acetyl (Protein N-term)]AALHTTPDS[Phospho (STY)]PAAQLER_.3	_[Acetyl (Protein N-term)]AALHTTPDS[Phospho (STY)]PAAQLER_.2;_[Acetyl (Protein N-term)]AALHTTPDS[Phospho (STY)]PAAQLER_.3	_[Acetyl (Protein N-term)]AALHTTPDS[Phospho (STY)]PAAQLER_.2;_[Acetyl (Protein N-term)]AALHTTPDS[Phospho (STY)]PAAQLER_.3	_[Acetyl (Protein N-term)]AALHTTPDS[Phospho (STY)]PAAQLER_.2	_[Acetyl (Protein N-term)]AALHTTPDS[Phospho (STY)]PAAQLER_.2;_[Acetyl (Protein N-term)]AALHTTPDS[Phospho (STY)]PAAQLER_.3	_[Acetyl (Protein N-term)]AALHTTPDS[Phospho (STY)]PAAQLER_.3	Filtered	Filtered	Filtered	2	2	2	2
1.14858e-14	51.9875	100906	TCAF2	TRPM8 channel-associated factor 2	0.700731	10.6731	A6NFQ2	A6NFQ2_T3_M1_1	1	Phospho (STY)	T	3	_____MATIAAAAFE	Filtered	Filtered	Filtered	Filtered	Filtered	Filtered	Filtered	Filtered	Filtered	Filtered	Filtered	Filtered	Filtered	Filtered	Filtered	Filtered	Filtered	Filtered	Filtered	_AT[Phospho (STY)]IAAAAFEALMDGVTC[Carbamidomethyl (C)]WDVPR_.3	Filtered	Filtered	Filtered	Filtered	Filtered	Filtered	Filtered	_AT[Phospho (STY)]IAAAAFEALMDGVTC[Carbamidomethyl (C)]WDVPR_.3	Filtered	Filtered	Filtered	Filtered	Filtered	Filtered	Filtered	Filtered
6.6482e-25	58.8954	226374	SMCHD1	Structural maintenance of chromosomes flexible hinge domain-containing protein 1	0.613951	12.5822	A6NHR9	A6NHR9_T1682_M1_1	1	Phospho (STY)	T	1682	HNIDIPTTQQVPHIE	Filtered	Filtered	Filtered	Filtered	_IHNIDIPTT[Phospho (STY)]QQVPHIEALLK_.4	Filtered	Filtered	Filtered	Filtered	Filtered	Filtered	Filtered	Filtered	Filtered	Filtered	Filtered	Filtered	_IHNIDIPTT[Phospho (STY)]QQVPHIEALLK_.4	Filtered	Filtered	Filtered	Filtered	Filtered	Filtered	Filtered	Filtered	Filtered	Filtered	Filtered	Filtered	Filtered	Filtered	Filtered	Filtered	Filtered	Filtered
7.88656e-09	47.1533	34796.3	CCDC69	Coiled-coil domain-containing protein 69	0.604592	10.6812	A6NI79	A6NI79_S241_M1_1	1	Phospho (STY)	S	241	VVLSRQLSEDLLLTR	_QLS[Phospho (STY)]EDLLLTR_.2	_QLS[Phospho (STY)]EDLLLTR_.2	Filtered	_QLS[Phospho (STY)]EDLLLTR_.2	_QLS[Phospho (STY)]EDLLLTR_.2	_QLS[Phospho (STY)]EDLLLTR_.2	Filtered	Filtered	_QLS[Phospho (STY)]EDLLLTR_.2	Filtered	Filtered	Filtered	Filtered	Filtered	Filtered	Filtered	_QLS[Phospho (STY)]EDLLLTR_.2	_QLS[Phospho (STY)]EDLLLTR_.2	_QLS[Phospho (STY)]EDLLLTR_.2	_QLS[Phospho (STY)]EDLLLTR_.2	_QLS[Phospho (STY)]EDLLLTR_.2	_QLS[Phospho (STY)]EDLLLTR_.2	_QLS[Phospho (STY)]EDLLLTR_.2	Filtered	_QLS[Phospho (STY)]EDLLLTR_.2	Filtered	_QLS[Phospho (STY)]EDLLLTR_.2	_QLS[Phospho (STY)]EDLLLTR_.2	_QLS[Phospho (STY)]EDLLLTR_.2	_QLS[Phospho (STY)]EDLLLTR_.2	Filtered	_QLS[Phospho (STY)]EDLLLTR_.2	1	1	Filtered	1
2.86229e-17	53.8159	125963.92;126459.32;126699.47;104039.76;116847	NPIPB13;NPIPB5;NPIPB4;NPIPB12;NPIPB3	Nuclear pore complex-interacting protein family member B13;Nuclear pore complex-interacting protein family member B5;Nuclear pore complex-interacting protein family member B4;Nuclear pore complex-interacting protein family member B12;Nuclear pore complex-interacting protein family member B3	0.421119	12.1349	A6NJU9	A6NJU9_S1100_M1_1	1	Phospho (STY)	S	1100	AADVEPSSPEPKRRR	Filtered	_AADVEPSS[Phospho (STY)]PEPK_.2	Filtered	_AADVEPSS[Phospho (STY)]PEPK_.2	Filtered	Filtered	Filtered	Filtered	_AADVEPSS[Phospho (STY)]PEPK_.2	_AADVEPSS[Phospho (STY)]PEPK_.2	Filtered	_AADVEPSS[Phospho (STY)]PEPK_.2	Filtered	Filtered	_AADVEPSS[Phospho (STY)]PEPK_.2	Filtered	_AADVEPSS[Phospho (STY)]PEPK_.2	_AADVEPSS[Phospho (STY)]PEPK_.2	_AADVEPSS[Phospho (STY)]PEPK_.2	_AADVEPSS[Phospho (STY)]PEPK_.2	_AADVEPSS[Phospho (STY)]PEPK_.2	_AADVEPSS[Phospho (STY)]PEPK_.2	Filtered	_AADVEPSS[Phospho (STY)]PEPK_.2	Filtered	Filtered	Filtered	Filtered	Filtered	Filtered	Filtered	Filtered	Filtered	1	Filtered	1
2.86229e-17	53.8159	125963.92;126459.32;126699.47;104039.76;116847	NPIPB13;NPIPB5;NPIPB4;NPIPB12;NPIPB3	Nuclear pore complex-interacting protein family member B13;Nuclear pore complex-interacting protein family member B5;Nuclear pore complex-interacting protein family member B4;Nuclear pore complex-interacting protein family member B12;Nuclear pore complex-interacting protein family member B3	0.421119	12.1349	A6NJU9	A6NJU9_S1129_M1_1	1	Phospho (STY)	S	1129	AADVEPSSPEPKRRR	Filtered	_AADVEPSS[Phospho (STY)]PEPK_.2	Filtered	_AADVEPSS[Phospho (STY)]PEPK_.2	Filtered	Filtered	Filtered	Filtered	_AADVEPSS[Phospho (STY)]PEPK_.2	_AADVEPSS[Phospho (STY)]PEPK_.2	Filtered	_AADVEPSS[Phospho (STY)]PEPK_.2	Filtered	Filtered	_AADVEPSS[Phospho (STY)]PEPK_.2	Filtered	_AADVEPSS[Phospho (STY)]PEPK_.2	_AADVEPSS[Phospho (STY)]PEPK_.2	_AADVEPSS[Phospho (STY)]PEPK_.2	_AADVEPSS[Phospho (STY)]PEPK_.2	_AADVEPSS[Phospho (STY)]PEPK_.2	_AADVEPSS[Phospho (STY)]PEPK_.2	Filtered	_AADVEPSS[Phospho (STY)]PEPK_.2	Filtered	Filtered	Filtered	Filtered	Filtered	Filtered	Filtered	Filtered	Filtered	1	Filtered	1
2.86229e-17	53.8159	125963.92;126459.32;126699.47;104039.76;116847	NPIPB13;NPIPB5;NPIPB4;NPIPB12;NPIPB3	Nuclear pore complex-interacting protein family member B13;Nuclear pore complex-interacting protein family member B5;Nuclear pore complex-interacting protein family member B4;Nuclear pore complex-interacting protein family member B12;Nuclear pore complex-interacting protein family member B3	0.421119	12.1349	A8MRT5	A8MRT5_S1066_M1_1	1	Phospho (STY)	S	1066	AADVEPSSPEPKRRR	Filtered	_AADVEPSS[Phospho (STY)]PEPK_.2	Filtered	_AADVEPSS[Phospho (STY)]PEPK_.2	Filtered	Filtered	Filtered	Filtered	_AADVEPSS[Phospho (STY)]PEPK_.2	_AADVEPSS[Phospho (STY)]PEPK_.2	Filtered	_AADVEPSS[Phospho (STY)]PEPK_.2	Filtered	Filtered	_AADVEPSS[Phospho (STY)]PEPK_.2	Filtered	_AADVEPSS[Phospho (STY)]PEPK_.2	_AADVEPSS[Phospho (STY)]PEPK_.2	_AADVEPSS[Phospho (STY)]PEPK_.2	_AADVEPSS[Phospho (STY)]PEPK_.2	_AADVEPSS[Phospho (STY)]PEPK_.2	_AADVEPSS[Phospho (STY)]PEPK_.2	Filtered	_AADVEPSS[Phospho (STY)]PEPK_.2	Filtered	Filtered	Filtered	Filtered	Filtered	Filtered	Filtered	Filtered	Filtered	1	Filtered	1
2.86229e-17	53.8159	125963.92;126459.32;126699.47;104039.76;116847	NPIPB13;NPIPB5;NPIPB4;NPIPB12;NPIPB3	Nuclear pore complex-interacting protein family member B13;Nuclear pore complex-interacting protein family member B5;Nuclear pore complex-interacting protein family member B4;Nuclear pore complex-interacting protein family member B12;Nuclear pore complex-interacting protein family member B3	0.421119	12.1349	A8MRT5	A8MRT5_S1095_M1_1	1	Phospho (STY)	S	1095	AADVEPSSPEPKRRR	Filtered	_AADVEPSS[Phospho (STY)]PEPK_.2	Filtered	_AADVEPSS[Phospho (STY)]PEPK_.2	Filtered	Filtered	Filtered	Filtered	_AADVEPSS[Phospho (STY)]PEPK_.2	_AADVEPSS[Phospho (STY)]PEPK_.2	Filtered	_AADVEPSS[Phospho (STY)]PEPK_.2	Filtered	Filtered	_AADVEPSS[Phospho (STY)]PEPK_.2	Filtered	_AADVEPSS[Phospho (STY)]PEPK_.2	_AADVEPSS[Phospho (STY)]PEPK_.2	_AADVEPSS[Phospho (STY)]PEPK_.2	_AADVEPSS[Phospho (STY)]PEPK_.2	_AADVEPSS[Phospho (STY)]PEPK_.2	_AADVEPSS[Phospho (STY)]PEPK_.2	Filtered	_AADVEPSS[Phospho (STY)]PEPK_.2	Filtered	Filtered	Filtered	Filtered	Filtered	Filtered	Filtered	Filtered	Filtered	1	Filtered	1
2.86229e-17	53.8159	125963.92;126459.32;126699.47;104039.76;116847	NPIPB13;NPIPB5;NPIPB4;NPIPB12;NPIPB3	Nuclear pore complex-interacting protein family member B13;Nuclear pore complex-interacting protein family member B5;Nuclear pore complex-interacting protein family member B4;Nuclear pore complex-interacting protein family member B12;Nuclear pore complex-interacting protein family member B3	0.421119	12.1349	C9JG80	C9JG80_S1071_M1_1	1	Phospho (STY)	S	1071	AADVEPSSPEPKRRR	Filtered	_AADVEPSS[Phospho (STY)]PEPK_.2	Filtered	_AADVEPSS[Phospho (STY)]PEPK_.2	Filtered	Filtered	Filtered	Filtered	_AADVEPSS[Phospho (STY)]PEPK_.2	_AADVEPSS[Phospho (STY)]PEPK_.2	Filtered	_AADVEPSS[Phospho (STY)]PEPK_.2	Filtered	Filtered	_AADVEPSS[Phospho (STY)]PEPK_.2	Filtered	_AADVEPSS[Phospho (STY)]PEPK_.2	_AADVEPSS[Phospho (STY)]PEPK_.2	_AADVEPSS[Phospho (STY)]PEPK_.2	_AADVEPSS[Phospho (STY)]PEPK_.2	_AADVEPSS[Phospho (STY)]PEPK_.2	_AADVEPSS[Phospho (STY)]PEPK_.2	Filtered	_AADVEPSS[Phospho (STY)]PEPK_.2	Filtered	Filtered	Filtered	Filtered	Filtered	Filtered	Filtered	Filtered	Filtered	1	Filtered	1
2.86229e-17	53.8159	125963.92;126459.32;126699.47;104039.76;116847	NPIPB13;NPIPB5;NPIPB4;NPIPB12;NPIPB3	Nuclear pore complex-interacting protein family member B13;Nuclear pore complex-interacting protein family member B5;Nuclear pore complex-interacting protein family member B4;Nuclear pore complex-interacting protein family member B12;Nuclear pore complex-interacting protein family member B3	0.421119	12.1349	C9JG80	C9JG80_S1100_M1_1	1	Phospho (STY)	S	1100	AADVEPSSPEPKRRR	Filtered	_AADVEPSS[Phospho (STY)]PEPK_.2	Filtered	_AADVEPSS[Phospho (STY)]PEPK_.2	Filtered	Filtered	Filtered	Filtered	_AADVEPSS[Phospho (STY)]PEPK_.2	_AADVEPSS[Phospho (STY)]PEPK_.2	Filtered	_AADVEPSS[Phospho (STY)]PEPK_.2	Filtered	Filtered	_AADVEPSS[Phospho (STY)]PEPK_.2	Filtered	_AADVEPSS[Phospho (STY)]PEPK_.2	_AADVEPSS[Phospho (STY)]PEPK_.2	_AADVEPSS[Phospho (STY)]PEPK_.2	_AADVEPSS[Phospho (STY)]PEPK_.2	_AADVEPSS[Phospho (STY)]PEPK_.2	_AADVEPSS[Phospho (STY)]PEPK_.2	Filtered	_AADVEPSS[Phospho (STY)]PEPK_.2	Filtered	Filtered	Filtered	Filtered	Filtered	Filtered	Filtered	Filtered	Filtered	1	Filtered	1
2.86229e-17	53.8159	125963.92;126459.32;126699.47;104039.76;116847	NPIPB13;NPIPB5;NPIPB4;NPIPB12;NPIPB3	Nuclear pore complex-interacting protein family member B13;Nuclear pore complex-interacting protein family member B5;Nuclear pore complex-interacting protein family member B4;Nuclear pore complex-interacting protein family member B12;Nuclear pore complex-interacting protein family member B3	0.421119	12.1349	F8W0I5	F8W0I5_S861_M1_1	1	Phospho (STY)	S	861	AADVEPSSPEPKRRR	Filtered	_AADVEPSS[Phospho (STY)]PEPK_.2	Filtered	_AADVEPSS[Phospho (STY)]PEPK_.2	Filtered	Filtered	Filtered	Filtered	_AADVEPSS[Phospho (STY)]PEPK_.2	_AADVEPSS[Phospho (STY)]PEPK_.2	Filtered	_AADVEPSS[Phospho (STY)]PEPK_.2	Filtered	Filtered	_AADVEPSS[Phospho (STY)]PEPK_.2	Filtered	_AADVEPSS[Phospho (STY)]PEPK_.2	_AADVEPSS[Phospho (STY)]PEPK_.2	_AADVEPSS[Phospho (STY)]PEPK_.2	_AADVEPSS[Phospho (STY)]PEPK_.2	_AADVEPSS[Phospho (STY)]PEPK_.2	_AADVEPSS[Phospho (STY)]PEPK_.2	Filtered	_AADVEPSS[Phospho (STY)]PEPK_.2	Filtered	Filtered	Filtered	Filtered	Filtered	Filtered	Filtered	Filtered	Filtered	1	Filtered	1
2.86229e-17	53.8159	125963.92;126459.32;126699.47;104039.76;116847	NPIPB13;NPIPB5;NPIPB4;NPIPB12;NPIPB3	Nuclear pore complex-interacting protein family member B13;Nuclear pore complex-interacting protein family member B5;Nuclear pore complex-interacting protein family member B4;Nuclear pore complex-interacting protein family member B12;Nuclear pore complex-interacting protein family member B3	0.421119	12.1349	F8W0I5	F8W0I5_S890_M1_1	1	Phospho (STY)	S	890	AADVEPSSPEPKRRR	Filtered	_AADVEPSS[Phospho (STY)]PEPK_.2	Filtered	_AADVEPSS[Phospho (STY)]PEPK_.2	Filtered	Filtered	Filtered	Filtered	_AADVEPSS[Phospho (STY)]PEPK_.2	_AADVEPSS[Phospho (STY)]PEPK_.2	Filtered	_AADVEPSS[Phospho (STY)]PEPK_.2	Filtered	Filtered	_AADVEPSS[Phospho (STY)]PEPK_.2	Filtered	_AADVEPSS[Phospho (STY)]PEPK_.2	_AADVEPSS[Phospho (STY)]PEPK_.2	_AADVEPSS[Phospho (STY)]PEPK_.2	_AADVEPSS[Phospho (STY)]PEPK_.2	_AADVEPSS[Phospho (STY)]PEPK_.2	_AADVEPSS[Phospho (STY)]PEPK_.2	Filtered	_AADVEPSS[Phospho (STY)]PEPK_.2	Filtered	Filtered	Filtered	Filtered	Filtered	Filtered	Filtered	Filtered	Filtered	1	Filtered	1
2.86229e-17	53.8159	125963.92;126459.32;126699.47;104039.76;116847	NPIPB13;NPIPB5;NPIPB4;NPIPB12;NPIPB3	Nuclear pore complex-interacting protein family member B13;Nuclear pore complex-interacting protein family member B5;Nuclear pore complex-interacting protein family member B4;Nuclear pore complex-interacting protein family member B12;Nuclear pore complex-interacting protein family member B3	0.421119	12.1349	Q92617	Q92617_S983_M1_1	1	Phospho (STY)	S	983	AADVEPSSPEPKRRR	Filtered	_AADVEPSS[Phospho (STY)]PEPK_.2	Filtered	_AADVEPSS[Phospho (STY)]PEPK_.2	Filtered	Filtered	Filtered	Filtered	_AADVEPSS[Phospho (STY)]PEPK_.2	_AADVEPSS[Phospho (STY)]PEPK_.2	Filtered	_AADVEPSS[Phospho (STY)]PEPK_.2	Filtered	Filtered	_AADVEPSS[Phospho (STY)]PEPK_.2	Filtered	_AADVEPSS[Phospho (STY)]PEPK_.2	_AADVEPSS[Phospho (STY)]PEPK_.2	_AADVEPSS[Phospho (STY)]PEPK_.2	_AADVEPSS[Phospho (STY)]PEPK_.2	_AADVEPSS[Phospho (STY)]PEPK_.2	_AADVEPSS[Phospho (STY)]PEPK_.2	Filtered	_AADVEPSS[Phospho (STY)]PEPK_.2	Filtered	Filtered	Filtered	Filtered	Filtered	Filtered	Filtered	Filtered	Filtered	1	Filtered	1
2.86229e-17	53.8159	125963.92;126459.32;126699.47;104039.76;116847	NPIPB13;NPIPB5;NPIPB4;NPIPB12;NPIPB3	Nuclear pore complex-interacting protein family member B13;Nuclear pore complex-interacting protein family member B5;Nuclear pore complex-interacting protein family member B4;Nuclear pore complex-interacting protein family member B12;Nuclear pore complex-interacting protein family member B3	0.421119	12.1349	Q92617	Q92617_S1012_M1_1	1	Phospho (STY)	S	1012	AADVEPSSPEPKRRR	Filtered	_AADVEPSS[Phospho (STY)]PEPK_.2	Filtered	_AADVEPSS[Phospho (STY)]PEPK_.2	Filtered	Filtered	Filtered	Filtered	_AADVEPSS[Phospho (STY)]PEPK_.2	_AADVEPSS[Phospho (STY)]PEPK_.2	Filtered	_AADVEPSS[Phospho (STY)]PEPK_.2	Filtered	Filtered	_AADVEPSS[Phospho (STY)]PEPK_.2	Filtered	_AADVEPSS[Phospho (STY)]PEPK_.2	_AADVEPSS[Phospho (STY)]PEPK_.2	_AADVEPSS[Phospho (STY)]PEPK_.2	_AADVEPSS[Phospho (STY)]PEPK_.2	_AADVEPSS[Phospho (STY)]PEPK_.2	_AADVEPSS[Phospho (STY)]PEPK_.2	Filtered	_AADVEPSS[Phospho (STY)]PEPK_.2	Filtered	Filtered	Filtered	Filtered	Filtered	Filtered	Filtered	Filtered	Filtered	1	Filtered	1
4.78619e-25	58.9969	197297	ZSWIM8	Zinc finger SWIM domain-containing protein 8	1.2707	9.87528	A7E2V4	A7E2V4_S519_M1_1	1	Phospho (STY)	S	519	LPSRPGASRSGGLEE	Filtered	Filtered	_ALPSRPGAS[Phospho (STY)]R_.2	Filtered	Filtered	_ALPSRPGAS[Phospho (STY)]R_.2	_ALPSRPGAS[Phospho (STY)]R_.2	Filtered	Filtered	Filtered	Filtered	Filtered	Filtered	Filtered	Filtered	Filtered	_ALPSRPGAS[Phospho (STY)]R_.2	Filtered	_ALPSRPGAS[Phospho (STY)]R_.2	_ALPSRPGAS[Phospho (STY)]R_.2	_ALPSRPGAS[Phospho (STY)]R_.2	Filtered	Filtered	Filtered	Filtered	_ALPSRPGAS[Phospho (STY)]R_.2	Filtered	_ALPSRPGAS[Phospho (STY)]R_.2	Filtered	Filtered	Filtered	Filtered	Filtered	Filtered	1	Filtered
4.78619e-25	58.9969	197297	ZSWIM8	Zinc finger SWIM domain-containing protein 8	1.2707	9.87528	A7E2V4	A7E2V4_S1155_M1_1	1	Phospho (STY)	S	1155	APETTSDSSPTLSRR	Filtered	Filtered	Filtered	Filtered	Filtered	Filtered	Filtered	Filtered	Filtered	Filtered	Filtered	Filtered	Filtered	Filtered	Filtered	Filtered	Filtered	Filtered	Filtered	Filtered	Filtered	Filtered	Filtered	Filtered	Filtered	Filtered	Filtered	Filtered	Filtered	Filtered	Filtered	Filtered	Filtered	Filtered	Filtered	Filtered
4.78619e-25	58.9969	197297	ZSWIM8	Zinc finger SWIM domain-containing protein 8	1.2707	9.87528	A7E2V4	A7E2V4_S1156_M1_1	1	Phospho (STY)	S	1156	PETTSDSSPTLSRRP	Filtered	Filtered	Filtered	Filtered	Filtered	Filtered	Filtered	Filtered	Filtered	Filtered	Filtered	Filtered	Filtered	Filtered	Filtered	Filtered	Filtered	Filtered	Filtered	Filtered	Filtered	Filtered	Filtered	Filtered	Filtered	Filtered	Filtered	Filtered	Filtered	Filtered	Filtered	Filtered	Filtered	Filtered	Filtered	Filtered
4.78619e-25	58.9969	197297	ZSWIM8	Zinc finger SWIM domain-containing protein 8	1.2707	9.87528	A7E2V4	A7E2V4_S567_M1_1	1	Phospho (STY)	S	567	QRGPRRLSAEGGDKA	Filtered	_RLS[Phospho (STY)]AEGGDK_.2	_RLS[Phospho (STY)]AEGGDK_.2	_RLS[Phospho (STY)]AEGGDK_.2	_RLS[Phospho (STY)]AEGGDK_.2	_RLS[Phospho (STY)]AEGGDK_.2	_RLS[Phospho (STY)]AEGGDK_.2	_RLS[Phospho (STY)]AEGGDK_.2	_RLS[Phospho (STY)]AEGGDK_.2	_RLS[Phospho (STY)]AEGGDK_.2	_RLS[Phospho (STY)]AEGGDK_.2	_RLS[Phospho (STY)]AEGGDK_.2	_RLS[Phospho (STY)]AEGGDK_.2	_RLS[Phospho (STY)]AEGGDK_.2	_RLS[Phospho (STY)]AEGGDK_.2	_RLS[Phospho (STY)]AEGGDK_.2	_RLS[Phospho (STY)]AEGGDK_.2	_RLS[Phospho (STY)]AEGGDK_.2	_RLS[Phospho (STY)]AEGGDK_.2	_RLS[Phospho (STY)]AEGGDK_.2	_RLS[Phospho (STY)]AEGGDK_.2	_RLS[Phospho (STY)]AEGGDK_.2	Filtered	_RLS[Phospho (STY)]AEGGDK_.2	_RLS[Phospho (STY)]AEGGDK_.2	_RLS[Phospho (STY)]AEGGDK_.2	_RLS[Phospho (STY)]AEGGDK_.2	_RLS[Phospho (STY)]AEGGDK_.2	_RLS[Phospho (STY)]AEGGDK_.2	_RLS[Phospho (STY)]AEGGDK_.2	_RLS[Phospho (STY)]AEGGDK_.2	_RLS[Phospho (STY)]AEGGDK_.2	Filtered	1	1	1
4.78619e-25	58.9969	197297	ZSWIM8	Zinc finger SWIM domain-containing protein 8	1.2707	9.87528	A7E2V4	A7E2V4_T1104_M1_1	1	Phospho (STY)	T	1104	LPSEAALTPRPEGKV	Filtered	Filtered	Filtered	_NVPESSPHSPC[Carbamidomethyl (C)]EGLPSEAALT[Phospho (STY)]PRPEGK_.4	_NVPESSPHSPC[Carbamidomethyl (C)]EGLPSEAALT[Phospho (STY)]PRPEGK_.4	Filtered	Filtered	_NVPESSPHSPC[Carbamidomethyl (C)]EGLPSEAALT[Phospho (STY)]PRPEGK_.4	Filtered	Filtered	Filtered	Filtered	Filtered	_NVPESSPHSPC[Carbamidomethyl (C)]EGLPSEAALT[Phospho (STY)]PRPEGK_.4	Filtered	Filtered	Filtered	Filtered	Filtered	Filtered	Filtered	Filtered	Filtered	Filtered	Filtered	Filtered	Filtered	Filtered	Filtered	Filtered	_NVPESSPHSPC[Carbamidomethyl (C)]EGLPSEAALT[Phospho (STY)]PRPEGK_.4	_NVPESSPHSPC[Carbamidomethyl (C)]EGLPSEAALT[Phospho (STY)]PRPEGK_.4	Filtered	Filtered	Filtered	1
4.78619e-25	58.9969	197297	ZSWIM8	Zinc finger SWIM domain-containing protein 8	1.2707	9.87528	A7E2V4	A7E2V4_S48_M1_1	1	Phospho (STY)	S	48	WRGWRKQSAGPNSPT	Filtered	Filtered	Filtered	Filtered	Filtered	Filtered	Filtered	Filtered	Filtered	Filtered	Filtered	Filtered	Filtered	Filtered	Filtered	Filtered	Filtered	Filtered	Filtered	Filtered	Filtered	Filtered	Filtered	Filtered	Filtered	Filtered	Filtered	Filtered	Filtered	Filtered	Filtered	Filtered	Filtered	Filtered	Filtered	Filtered
4.78619e-25	58.9969	197297	ZSWIM8	Zinc finger SWIM domain-containing protein 8	1.2707	9.87528	A7E2V4	A7E2V4_S1691_M1_1	1	Phospho (STY)	S	1691	NDHPNNFSRSPPYTD	Filtered	_RAHNDHPNNFS[Phospho (STY)]R_.3	_RAHNDHPNNFS[Phospho (STY)]R_.3	Filtered	_RAHNDHPNNFS[Phospho (STY)]R_.3	_RAHNDHPNNFS[Phospho (STY)]R_.3	_RAHNDHPNNFS[Phospho (STY)]R_.3	_RAHNDHPNNFS[Phospho (STY)]R_.3	_RAHNDHPNNFS[Phospho (STY)]R_.3	_RAHNDHPNNFS[Phospho (STY)]R_.3	Filtered	_RAHNDHPNNFS[Phospho (STY)]R_.3	_RAHNDHPNNFS[Phospho (STY)]R_.3	Filtered	_RAHNDHPNNFS[Phospho (STY)]R_.3	Filtered	_RAHNDHPNNFS[Phospho (STY)]R_.3	Filtered	_RAHNDHPNNFS[Phospho (STY)]R_.3	Filtered	_RAHNDHPNNFS[Phospho (STY)]R_.3	Filtered	Filtered	Filtered	Filtered	_RAHNDHPNNFS[Phospho (STY)]R_.3	Filtered	_RAHNDHPNNFS[Phospho (STY)]R_.3	Filtered	Filtered	Filtered	Filtered	Filtered	1	1	Filtered
0.000782562	40.3356	230529	ARHGAP32	Rho GTPase-activating protein 32	0.082268	9.73464	A7KAX9	A7KAX9_S287_M1_1	1	Phospho (STY)	S	287	LEVGDIVSVIDMPPK	Filtered	Filtered	Filtered	Filtered	_APDELTLEVGDIVS[Phospho (STY)]VIDMPPK_.3	Filtered	Filtered	Filtered	Filtered	Filtered	Filtered	Filtered	Filtered	Filtered	Filtered	Filtered	Filtered	Filtered	Filtered	Filtered	Filtered	Filtered	Filtered	Filtered	Filtered	Filtered	Filtered	_APDELTLEVGDIVS[Phospho (STY)]VIDMPPK_.3	Filtered	Filtered	_APDELTLEVGDIVS[Phospho (STY)]VIDMPPK_.3	Filtered	Filtered	Filtered	Filtered	Filtered
6.79172e-20	55.5347	125092	POM121C	Nuclear envelope pore membrane protein POM 121C	0.648221	11.8469	A8CG34	A8CG34_S411_M1_1	1	Phospho (STY)	S	411	WKRNGPSSSPFSSPA	Filtered	Filtered	Filtered	Filtered	Filtered	Filtered	Filtered	Filtered	Filtered	Filtered	Filtered	Filtered	Filtered	Filtered	Filtered	Filtered	Filtered	Filtered	Filtered	Filtered	Filtered	Filtered	Filtered	Filtered	Filtered	Filtered	Filtered	Filtered	Filtered	Filtered	Filtered	Filtered	Filtered	Filtered	Filtered	Filtered
6.79172e-20	55.5347	125092	POM121C	Nuclear envelope pore membrane protein POM 121C	0.648221	11.8469	A8CG34	A8CG34_S412_M1_1	1	Phospho (STY)	S	412	KRNGPSSSPFSSPAS	Filtered	Filtered	Filtered	Filtered	Filtered	Filtered	Filtered	Filtered	Filtered	Filtered	Filtered	Filtered	Filtered	Filtered	Filtered	Filtered	_NGPSSS[Phospho (STY)]PFSSPASSR_.2	_NGPSSS[Phospho (STY)]PFSSPASSR_.2	Filtered	Filtered	_NGPSSS[Phospho (STY)]PFSSPASSR_.2	Filtered	Filtered	Filtered	Filtered	Filtered	_NGPSSS[Phospho (STY)]PFSSPASSR_.2	Filtered	_NGPSSS[Phospho (STY)]PFSSPASSR_.2	_NGPSSS[Phospho (STY)]PFSSPASSR_.2	_NGPSSS[Phospho (STY)]PFSSPASSR_.2	_NGPSSS[Phospho (STY)]PFSSPASSR_.2	Filtered	Filtered	Filtered	Filtered
6.79172e-20	55.5347	125092	POM121C	Nuclear envelope pore membrane protein POM 121C	0.648221	11.8469	A8CG34	A8CG34_S410_M1_1	1	Phospho (STY)	S	410	LWKRNGPSSSPFSSP	_NGPS[Phospho (STY)]SSPFSSPASSR_.2	Filtered	Filtered	Filtered	Filtered	Filtered	Filtered	Filtered	Filtered	Filtered	Filtered	Filtered	Filtered	Filtered	Filtered	Filtered	Filtered	Filtered	Filtered	Filtered	Filtered	Filtered	Filtered	Filtered	Filtered	Filtered	Filtered	Filtered	Filtered	Filtered	Filtered	Filtered	1	Filtered	Filtered	Filtered
6.79172e-20	55.5347	125092	POM121C	Nuclear envelope pore membrane protein POM 121C	0.648221	11.8469	A8CG34	A8CG34_T424_M1_1	1	Phospho (STY)	T	424	PASSRSQTPERPAKK	_SQT[Phospho (STY)]PERPAK_.2	_SQT[Phospho (STY)]PERPAK_.2	_SQT[Phospho (STY)]PERPAK_.2	_SQT[Phospho (STY)]PERPAK_.2	Filtered	Filtered	_SQT[Phospho (STY)]PERPAK_.2	_SQT[Phospho (STY)]PERPAK_.2	_SQT[Phospho (STY)]PERPAK_.2	_SQT[Phospho (STY)]PERPAK_.2	_SQT[Phospho (STY)]PERPAK_.2	_SQT[Phospho (STY)]PERPAK_.2	Filtered	_SQT[Phospho (STY)]PERPAK_.2	_SQT[Phospho (STY)]PERPAK_.2	_SQT[Phospho (STY)]PERPAK_.2	_SQT[Phospho (STY)]PERPAK_.2	_SQT[Phospho (STY)]PERPAK_.2	_SQT[Phospho (STY)]PERPAK_.2	_SQT[Phospho (STY)]PERPAK_.2	_SQT[Phospho (STY)]PERPAK_.2	_SQT[Phospho (STY)]PERPAK_.2	_SQT[Phospho (STY)]PERPAK_.2	_SQT[Phospho (STY)]PERPAK_.2	_SQT[Phospho (STY)]PERPAK_.2	_SQT[Phospho (STY)]PERPAK_.2	_SQT[Phospho (STY)]PERPAK_.2	_SQT[Phospho (STY)]PERPAK_.2	_SQT[Phospho (STY)]PERPAK_.2	_SQT[Phospho (STY)]PERPAK_.2	_SQT[Phospho (STY)]PERPAK_.2	_SQT[Phospho (STY)]PERPAK_.2	1	1	1	1
6.79172e-20	55.5347	125092	POM121C	Nuclear envelope pore membrane protein POM 121C	0.648221	11.8469	A8CG34	A8CG34_S674_M1_1	1	Phospho (STY)	S	674	PQATSAPSPAPKQSF	Filtered	Filtered	Filtered	_APPTLQAETATKPQATSAPS[Phospho (STY)]PAPK_.3	Filtered	_APPTLQAETATKPQATSAPS[Phospho (STY)]PAPK_.3	Filtered	_APPTLQAETATKPQATSAPS[Phospho (STY)]PAPK_.3	Filtered	Filtered	Filtered	Filtered	Filtered	Filtered	Filtered	Filtered	Filtered	Filtered	_APPTLQAETATKPQATSAPS[Phospho (STY)]PAPK_.3	_APPTLQAETATKPQATSAPS[Phospho (STY)]PAPK_.3	Filtered	Filtered	Filtered	Filtered	Filtered	Filtered	Filtered	_APPTLQAETATKPQATSAPS[Phospho (STY)]PAPK_.3	Filtered	Filtered	Filtered	Filtered	Filtered	Filtered	Filtered	1
6.79172e-20	55.5347	125092	POM121C	Nuclear envelope pore membrane protein POM 121C	0.648221	11.8469	A8CG34	A8CG34_S246_M1_1	1	Phospho (STY)	S	246	RNSRMVCSPVTVRIA	Filtered	_MVC[Carbamidomethyl (C)]S[Phospho (STY)]PVTVR_.2	_M[Oxidation (M)]VC[Carbamidomethyl (C)]S[Phospho (STY)]PVTVR_.2	_M[Oxidation (M)]VC[Carbamidomethyl (C)]S[Phospho (STY)]PVTVR_.2	_MVC[Carbamidomethyl (C)]S[Phospho (STY)]PVTVR_.2	_MVC[Carbamidomethyl (C)]S[Phospho (STY)]PVTVR_.2	Filtered	Filtered	Filtered	Filtered	Filtered	Filtered	Filtered	Filtered	Filtered	Filtered	_MVC[Carbamidomethyl (C)]S[Phospho (STY)]PVTVR_.2	_MVC[Carbamidomethyl (C)]S[Phospho (STY)]PVTVR_.2	Filtered	_MVC[Carbamidomethyl (C)]S[Phospho (STY)]PVTVR_.2	_MVC[Carbamidomethyl (C)]S[Phospho (STY)]PVTVR_.2	Filtered	Filtered	Filtered	Filtered	Filtered	Filtered	Filtered	Filtered	Filtered	Filtered	Filtered	Filtered	1	1	1
5.1863e-07	45.2276	28385.43;28385.43	UPK3BL1;UPK3BL2	Uroplakin-3b-like protein 1;Uroplakin-3b-like protein 2	0.651891	11.3075	B0FP48	B0FP48_S112_M1_1	1	Phospho (STY)	S	112	IPAPANFSQRGYYLT	_TNQDIPAPANFS[Phospho (STY)]QR_.2	_TNQDIPAPANFS[Phospho (STY)]QR_.2	Filtered	_TNQDIPAPANFS[Phospho (STY)]QR_.2	_TNQDIPAPANFS[Phospho (STY)]QR_.2	_TNQDIPAPANFS[Phospho (STY)]QR_.2	_TNQDIPAPANFS[Phospho (STY)]QR_.2	_TNQDIPAPANFS[Phospho (STY)]QR_.2	_TNQDIPAPANFS[Phospho (STY)]QR_.2	Filtered	Filtered	Filtered	_TNQDIPAPANFS[Phospho (STY)]QR_.2	Filtered	_TNQDIPAPANFS[Phospho (STY)]QR_.2	Filtered	_TNQDIPAPANFS[Phospho (STY)]QR_.2	_TNQDIPAPANFS[Phospho (STY)]QR_.2	_TNQDIPAPANFS[Phospho (STY)]QR_.2	_TNQDIPAPANFS[Phospho (STY)]QR_.2	_TNQDIPAPANFS[Phospho (STY)]QR_.2	_TNQDIPAPANFS[Phospho (STY)]QR_.2	_TNQDIPAPANFS[Phospho (STY)]QR_.2	_TNQDIPAPANFS[Phospho (STY)]QR_.2	_TNQDIPAPANFS[Phospho (STY)]QR_.2	_TNQDIPAPANFS[Phospho (STY)]QR_.2	_TNQDIPAPANFS[Phospho (STY)]QR_.2	_TNQDIPAPANFS[Phospho (STY)]QR_.2	Filtered	_TNQDIPAPANFS[Phospho (STY)]QR_.2	_TNQDIPAPANFS[Phospho (STY)]QR_.2	_TNQDIPAPANFS[Phospho (STY)]QR_.2	1	1	Filtered	1
5.1863e-07	45.2276	28385.43;28385.43	UPK3BL1;UPK3BL2	Uroplakin-3b-like protein 1;Uroplakin-3b-like protein 2	0.651891	11.3075	E5RIL1	E5RIL1_S112_M1_1	1	Phospho (STY)	S	112	IPAPANFSQRGYYLT	_TNQDIPAPANFS[Phospho (STY)]QR_.2	_TNQDIPAPANFS[Phospho (STY)]QR_.2	Filtered	_TNQDIPAPANFS[Phospho (STY)]QR_.2	_TNQDIPAPANFS[Phospho (STY)]QR_.2	_TNQDIPAPANFS[Phospho (STY)]QR_.2	_TNQDIPAPANFS[Phospho (STY)]QR_.2	_TNQDIPAPANFS[Phospho (STY)]QR_.2	_TNQDIPAPANFS[Phospho (STY)]QR_.2	Filtered	Filtered	Filtered	_TNQDIPAPANFS[Phospho (STY)]QR_.2	Filtered	_TNQDIPAPANFS[Phospho (STY)]QR_.2	Filtered	_TNQDIPAPANFS[Phospho (STY)]QR_.2	_TNQDIPAPANFS[Phospho (STY)]QR_.2	_TNQDIPAPANFS[Phospho (STY)]QR_.2	_TNQDIPAPANFS[Phospho (STY)]QR_.2	_TNQDIPAPANFS[Phospho (STY)]QR_.2	_TNQDIPAPANFS[Phospho (STY)]QR_.2	_TNQDIPAPANFS[Phospho (STY)]QR_.2	_TNQDIPAPANFS[Phospho (STY)]QR_.2	_TNQDIPAPANFS[Phospho (STY)]QR_.2	_TNQDIPAPANFS[Phospho (STY)]QR_.2	_TNQDIPAPANFS[Phospho (STY)]QR_.2	_TNQDIPAPANFS[Phospho (STY)]QR_.2	Filtered	_TNQDIPAPANFS[Phospho (STY)]QR_.2	_TNQDIPAPANFS[Phospho (STY)]QR_.2	_TNQDIPAPANFS[Phospho (STY)]QR_.2	1	1	Filtered	1
2.37378e-19	55.1829	116442	MYO1G	Unconventional myosin-Ig	0.669255	15.1107	B0I1T2	B0I1T2_S1010_M1_1	1	Phospho (STY)	S	1010	DFRCARGSFTLLWPS	_GS[Phospho (STY)]FTLLWPSR_.2	_GS[Phospho (STY)]FTLLWPSR_.2	Filtered	_GS[Phospho (STY)]FTLLWPSR_.2	_GS[Phospho (STY)]FTLLWPSR_.2	Filtered	Filtered	Filtered	Filtered	Filtered	Filtered	Filtered	Filtered	Filtered	Filtered	Filtered	Filtered	Filtered	Filtered	Filtered	Filtered	Filtered	Filtered	Filtered	Filtered	Filtered	Filtered	Filtered	Filtered	Filtered	Filtered	Filtered	1	1	Filtered	1
2.37378e-19	55.1829	116442	MYO1G	Unconventional myosin-Ig	0.669255	15.1107	B0I1T2	B0I1T2_S583_M1_1	1	Phospho (STY)	S	583	AGTLFKNSMVALVEN	_NS[Phospho (STY)]MVALVENLASK_.2	_NS[Phospho (STY)]MVALVENLASK_.2	Filtered	_NS[Phospho (STY)]MVALVENLASK_.2	_NS[Phospho (STY)]MVALVENLASK_.2	_NS[Phospho (STY)]MVALVENLASK_.2	_NS[Phospho (STY)]MVALVENLASK_.2	Filtered	Filtered	Filtered	Filtered	Filtered	Filtered	Filtered	Filtered	Filtered	_NS[Phospho (STY)]MVALVENLASK_.2	_NS[Phospho (STY)]MVALVENLASK_.2	Filtered	Filtered	Filtered	_NS[Phospho (STY)]MVALVENLASK_.2	Filtered	_NS[Phospho (STY)]MVALVENLASK_.2	Filtered	Filtered	Filtered	Filtered	Filtered	Filtered	Filtered	Filtered	1	1	Filtered	1
2.37378e-19	55.1829	116442	MYO1G	Unconventional myosin-Ig	0.669255	15.1107	B0I1T2	B0I1T2_S992_M1_1	1	Phospho (STY)	S	992	RGVRRLISVEPRPEQ	Filtered	_LIS[Phospho (STY)]VEPRPEQPEPDFR_.2	_LIS[Phospho (STY)]VEPRPEQPEPDFR_.2	_LIS[Phospho (STY)]VEPRPEQPEPDFR_.2	_LIS[Phospho (STY)]VEPRPEQPEPDFR_.2	_LIS[Phospho (STY)]VEPRPEQPEPDFR_.2	_LIS[Phospho (STY)]VEPRPEQPEPDFR_.2	_LIS[Phospho (STY)]VEPRPEQPEPDFR_.2	Filtered	_LIS[Phospho (STY)]VEPRPEQPEPDFR_.2	Filtered	Filtered	Filtered	Filtered	Filtered	Filtered	Filtered	Filtered	Filtered	Filtered	Filtered	Filtered	Filtered	Filtered	Filtered	Filtered	Filtered	Filtered	Filtered	Filtered	Filtered	Filtered	Filtered	1	1	1
0.00130034	39.8116	13369.1	MRFAP1L2	MORF4 family associated protein 1 like 2	0.173801	11.079	B2RBV5	B2RBV5_S18_M1_1	1	Phospho (STY)	S	18	EPREEPGSPLSPAPR	Filtered	Filtered	Filtered	Filtered	Filtered	Filtered	Filtered	Filtered	Filtered	Filtered	Filtered	Filtered	Filtered	Filtered	Filtered	Filtered	Filtered	Filtered	Filtered	Filtered	Filtered	Filtered	Filtered	Filtered	Filtered	Filtered	Filtered	Filtered	Filtered	Filtered	Filtered	Filtered	Filtered	Filtered	Filtered	Filtered
9.29145e-17	53.4698	105472.91;105343.79	EIF3CL;EIF3C	Eukaryotic translation initiation factor 3 subunit C-like protein;Eukaryotic translation initiation factor 3 subunit C	0.594764	14.5782	B5ME19	B5ME19_S39_M1_1	1	Phospho (STY)	S	39	GKQPLLLSEDEEDTK	_QPLLLS[Phospho (STY)]EDEEDTKR_.3;_QPLLLS[Phospho (STY)]EDEEDTKR_.2	_QPLLLS[Phospho (STY)]EDEEDTKR_.3;_QPLLLS[Phospho (STY)]EDEEDTKR_.2	_QPLLLS[Phospho (STY)]EDEEDTKR_.3;_QPLLLS[Phospho (STY)]EDEEDTKR_.2	_QPLLLS[Phospho (STY)]EDEEDTKR_.3;_QPLLLS[Phospho (STY)]EDEEDTKR_.2	_QPLLLS[Phospho (STY)]EDEEDTKR_.3;_QPLLLS[Phospho (STY)]EDEEDTKR_.2	_QPLLLS[Phospho (STY)]EDEEDTKR_.3;_QPLLLS[Phospho (STY)]EDEEDTKR_.2	_QPLLLS[Phospho (STY)]EDEEDTKR_.3;_QPLLLS[Phospho (STY)]EDEEDTKR_.2	_QPLLLS[Phospho (STY)]EDEEDTKR_.3;_QPLLLS[Phospho (STY)]EDEEDTKR_.2	_QPLLLS[Phospho (STY)]EDEEDTKR_.3;_QPLLLS[Phospho (STY)]EDEEDTKR_.2	_QPLLLS[Phospho (STY)]EDEEDTKR_.3;_QPLLLS[Phospho (STY)]EDEEDTKR_.2	_QPLLLS[Phospho (STY)]EDEEDTKR_.3;_QPLLLS[Phospho (STY)]EDEEDTKR_.2	_QPLLLS[Phospho (STY)]EDEEDTKR_.3	_QPLLLS[Phospho (STY)]EDEEDTKR_.3;_QPLLLS[Phospho (STY)]EDEEDTKR_.2	_QPLLLS[Phospho (STY)]EDEEDTKR_.3;_QPLLLS[Phospho (STY)]EDEEDTKR_.2	_QPLLLS[Phospho (STY)]EDEEDTKR_.3;_QPLLLS[Phospho (STY)]EDEEDTKR_.2	_QPLLLS[Phospho (STY)]EDEEDTKR_.3;_QPLLLS[Phospho (STY)]EDEEDTKR_.2	_QPLLLS[Phospho (STY)]EDEEDTKR_.3;_QPLLLS[Phospho (STY)]EDEEDTKR_.2	_QPLLLS[Phospho (STY)]EDEEDTKR_.3;_QPLLLS[Phospho (STY)]EDEEDTKR_.2	_QPLLLS[Phospho (STY)]EDEEDTKR_.3;_QPLLLS[Phospho (STY)]EDEEDTKR_.2	_QPLLLS[Phospho (STY)]EDEEDTKR_.3;_QPLLLS[Phospho (STY)]EDEEDTKR_.2	_QPLLLS[Phospho (STY)]EDEEDTKR_.3;_QPLLLS[Phospho (STY)]EDEEDTKR_.2	_QPLLLS[Phospho (STY)]EDEEDTKR_.3;_QPLLLS[Phospho (STY)]EDEEDTKR_.2	_QPLLLS[Phospho (STY)]EDEEDTKR_.3;_QPLLLS[Phospho (STY)]EDEEDTKR_.2	_QPLLLS[Phospho (STY)]EDEEDTKR_.3;_QPLLLS[Phospho (STY)]EDEEDTKR_.2	_QPLLLS[Phospho (STY)]EDEEDTKR_.3;_QPLLLS[Phospho (STY)]EDEEDTKR_.2	_QPLLLS[Phospho (STY)]EDEEDTKR_.3;_QPLLLS[Phospho (STY)]EDEEDTKR_.2	_QPLLLS[Phospho (STY)]EDEEDTKR_.3;_QPLLLS[Phospho (STY)]EDEEDTKR_.2	_QPLLLS[Phospho (STY)]EDEEDTKR_.3;_QPLLLS[Phospho (STY)]EDEEDTKR_.2	_QPLLLS[Phospho (STY)]EDEEDTKR_.3;_QPLLLS[Phospho (STY)]EDEEDTKR_.2	_QPLLLS[Phospho (STY)]EDEEDTKR_.3;_QPLLLS[Phospho (STY)]EDEEDTKR_.2	_QPLLLS[Phospho (STY)]EDEEDTKR_.3;_QPLLLS[Phospho (STY)]EDEEDTKR_.2	_QPLLLS[Phospho (STY)]EDEEDTKR_.3;_QPLLLS[Phospho (STY)]EDEEDTKR_.2	2	2	2	2
9.29145e-17	53.4698	105472.91;105343.79	EIF3CL;EIF3C	Eukaryotic translation initiation factor 3 subunit C-like protein;Eukaryotic translation initiation factor 3 subunit C	0.594764	14.5782	Q99613	Q99613_S39_M1_1	1	Phospho (STY)	S	39	GKQPLLLSEDEEDTK	_QPLLLS[Phospho (STY)]EDEEDTKR_.3;_QPLLLS[Phospho (STY)]EDEEDTKR_.2	_QPLLLS[Phospho (STY)]EDEEDTKR_.3;_QPLLLS[Phospho (STY)]EDEEDTKR_.2	_QPLLLS[Phospho (STY)]EDEEDTKR_.3;_QPLLLS[Phospho (STY)]EDEEDTKR_.2	_QPLLLS[Phospho (STY)]EDEEDTKR_.3;_QPLLLS[Phospho (STY)]EDEEDTKR_.2	_QPLLLS[Phospho (STY)]EDEEDTKR_.3;_QPLLLS[Phospho (STY)]EDEEDTKR_.2	_QPLLLS[Phospho (STY)]EDEEDTKR_.3;_QPLLLS[Phospho (STY)]EDEEDTKR_.2	_QPLLLS[Phospho (STY)]EDEEDTKR_.3;_QPLLLS[Phospho (STY)]EDEEDTKR_.2	_QPLLLS[Phospho (STY)]EDEEDTKR_.3;_QPLLLS[Phospho (STY)]EDEEDTKR_.2	_QPLLLS[Phospho (STY)]EDEEDTKR_.3;_QPLLLS[Phospho (STY)]EDEEDTKR_.2	_QPLLLS[Phospho (STY)]EDEEDTKR_.3;_QPLLLS[Phospho (STY)]EDEEDTKR_.2	_QPLLLS[Phospho (STY)]EDEEDTKR_.3;_QPLLLS[Phospho (STY)]EDEEDTKR_.2	_QPLLLS[Phospho (STY)]EDEEDTKR_.3	_QPLLLS[Phospho (STY)]EDEEDTKR_.3;_QPLLLS[Phospho (STY)]EDEEDTKR_.2	_QPLLLS[Phospho (STY)]EDEEDTKR_.3;_QPLLLS[Phospho (STY)]EDEEDTKR_.2	_QPLLLS[Phospho (STY)]EDEEDTKR_.3;_QPLLLS[Phospho (STY)]EDEEDTKR_.2	_QPLLLS[Phospho (STY)]EDEEDTKR_.3;_QPLLLS[Phospho (STY)]EDEEDTKR_.2	_QPLLLS[Phospho (STY)]EDEEDTKR_.3;_QPLLLS[Phospho (STY)]EDEEDTKR_.2	_QPLLLS[Phospho (STY)]EDEEDTKR_.3;_QPLLLS[Phospho (STY)]EDEEDTKR_.2	_QPLLLS[Phospho (STY)]EDEEDTKR_.3;_QPLLLS[Phospho (STY)]EDEEDTKR_.2	_QPLLLS[Phospho (STY)]EDEEDTKR_.3;_QPLLLS[Phospho (STY)]EDEEDTKR_.2	_QPLLLS[Phospho (STY)]EDEEDTKR_.3;_QPLLLS[Phospho (STY)]EDEEDTKR_.2	_QPLLLS[Phospho (STY)]EDEEDTKR_.3;_QPLLLS[Phospho (STY)]EDEEDTKR_.2	_QPLLLS[Phospho (STY)]EDEEDTKR_.3;_QPLLLS[Phospho (STY)]EDEEDTKR_.2	_QPLLLS[Phospho (STY)]EDEEDTKR_.3;_QPLLLS[Phospho (STY)]EDEEDTKR_.2	_QPLLLS[Phospho (STY)]EDEEDTKR_.3;_QPLLLS[Phospho (STY)]EDEEDTKR_.2	_QPLLLS[Phospho (STY)]EDEEDTKR_.3;_QPLLLS[Phospho (STY)]EDEEDTKR_.2	_QPLLLS[Phospho (STY)]EDEEDTKR_.3;_QPLLLS[Phospho (STY)]EDEEDTKR_.2	_QPLLLS[Phospho (STY)]EDEEDTKR_.3;_QPLLLS[Phospho (STY)]EDEEDTKR_.2	_QPLLLS[Phospho (STY)]EDEEDTKR_.3;_QPLLLS[Phospho (STY)]EDEEDTKR_.2	_QPLLLS[Phospho (STY)]EDEEDTKR_.3;_QPLLLS[Phospho (STY)]EDEEDTKR_.2	_QPLLLS[Phospho (STY)]EDEEDTKR_.3;_QPLLLS[Phospho (STY)]EDEEDTKR_.2	_QPLLLS[Phospho (STY)]EDEEDTKR_.3;_QPLLLS[Phospho (STY)]EDEEDTKR_.2	2	2	2	2
9.29145e-17	53.4698	105472.91;105343.79	EIF3CL;EIF3C	Eukaryotic translation initiation factor 3 subunit C-like protein;Eukaryotic translation initiation factor 3 subunit C	0.594764	14.5782	B5ME19	B5ME19_S166_M1_1	1	Phospho (STY)	S	166	YKQNPEQSADEDAEK	Filtered	_QNPEQS[Phospho (STY)]ADEDAEK_.2	Filtered	_QNPEQS[Phospho (STY)]ADEDAEK_.2	_QNPEQS[Phospho (STY)]ADEDAEK_.2	Filtered	Filtered	Filtered	Filtered	Filtered	Filtered	Filtered	Filtered	Filtered	Filtered	Filtered	Filtered	Filtered	Filtered	Filtered	Filtered	Filtered	Filtered	Filtered	Filtered	Filtered	Filtered	Filtered	Filtered	Filtered	Filtered	Filtered	Filtered	1	Filtered	1
9.29145e-17	53.4698	105472.91;105343.79	EIF3CL;EIF3C	Eukaryotic translation initiation factor 3 subunit C-like protein;Eukaryotic translation initiation factor 3 subunit C	0.594764	14.5782	Q99613	Q99613_S166_M1_1	1	Phospho (STY)	S	166	YKQNPEQSADEDAEK	Filtered	_QNPEQS[Phospho (STY)]ADEDAEK_.2	Filtered	_QNPEQS[Phospho (STY)]ADEDAEK_.2	_QNPEQS[Phospho (STY)]ADEDAEK_.2	Filtered	Filtered	Filtered	Filtered	Filtered	Filtered	Filtered	Filtered	Filtered	Filtered	Filtered	Filtered	Filtered	Filtered	Filtered	Filtered	Filtered	Filtered	Filtered	Filtered	Filtered	Filtered	Filtered	Filtered	Filtered	Filtered	Filtered	Filtered	1	Filtered	1
9.29145e-17	53.4698	105472.91;105343.79	EIF3CL;EIF3C	Eukaryotic translation initiation factor 3 subunit C-like protein;Eukaryotic translation initiation factor 3 subunit C	0.594764	14.5782	B5ME19	B5ME19_Y393_M1_1	1	Phospho (STY)	Y	393	YNPNLATYMKPEMWG	Filtered	Filtered	Filtered	Filtered	Filtered	Filtered	Filtered	Filtered	Filtered	Filtered	Filtered	Filtered	Filtered	Filtered	Filtered	Filtered	Filtered	_FNIIASLYDYNPNLATY[Phospho (STY)]MK_.3	Filtered	Filtered	Filtered	Filtered	Filtered	Filtered	Filtered	_FNIIASLYDYNPNLATY[Phospho (STY)]MK_.3	Filtered	Filtered	Filtered	Filtered	Filtered	Filtered	Filtered	Filtered	Filtered	Filtered
9.29145e-17	53.4698	105472.91;105343.79	EIF3CL;EIF3C	Eukaryotic translation initiation factor 3 subunit C-like protein;Eukaryotic translation initiation factor 3 subunit C	0.594764	14.5782	Q99613	Q99613_Y392_M1_1	1	Phospho (STY)	Y	392	YNPNLATYMKPEMWG	Filtered	Filtered	Filtered	Filtered	Filtered	Filtered	Filtered	Filtered	Filtered	Filtered	Filtered	Filtered	Filtered	Filtered	Filtered	Filtered	Filtered	_FNIIASLYDYNPNLATY[Phospho (STY)]MK_.3	Filtered	Filtered	Filtered	Filtered	Filtered	Filtered	Filtered	_FNIIASLYDYNPNLATY[Phospho (STY)]MK_.3	Filtered	Filtered	Filtered	Filtered	Filtered	Filtered	Filtered	Filtered	Filtered	Filtered
3.09144e-10	48.4471	49994.54;50312.01	WASH3P;WASH2P	Putative WAS protein family homolog 3;WAS protein family homolog 2	0.907558	10.8071	C4AMC7	C4AMC7_S70_M1_1	1	Phospho (STY)	S	70	QAIGEKVSLAQAKIE	Filtered	Filtered	Filtered	_VS[Phospho (STY)]LAQAK_.1	_VS[Phospho (STY)]LAQAK_.1	_VS[Phospho (STY)]LAQAK_.1	_VS[Phospho (STY)]LAQAK_.1	Filtered	_VS[Phospho (STY)]LAQAK_.1	Filtered	Filtered	Filtered	Filtered	Filtered	Filtered	Filtered	Filtered	Filtered	Filtered	_VS[Phospho (STY)]LAQAK_.1	Filtered	Filtered	_VS[Phospho (STY)]LAQAK_.1	Filtered	Filtered	Filtered	_VS[Phospho (STY)]LAQAK_.1	Filtered	_VS[Phospho (STY)]LAQAK_.1	Filtered	Filtered	_VS[Phospho (STY)]LAQAK_.1	Filtered	Filtered	Filtered	1
3.09144e-10	48.4471	49994.54;50312.01	WASH3P;WASH2P	Putative WAS protein family homolog 3;WAS protein family homolog 2	0.907558	10.8071	Q6VEQ5	Q6VEQ5_S70_M1_1	1	Phospho (STY)	S	70	QAIGEKVSLAQAKIE	Filtered	Filtered	Filtered	_VS[Phospho (STY)]LAQAK_.1	_VS[Phospho (STY)]LAQAK_.1	_VS[Phospho (STY)]LAQAK_.1	_VS[Phospho (STY)]LAQAK_.1	Filtered	_VS[Phospho (STY)]LAQAK_.1	Filtered	Filtered	Filtered	Filtered	Filtered	Filtered	Filtered	Filtered	Filtered	Filtered	_VS[Phospho (STY)]LAQAK_.1	Filtered	Filtered	_VS[Phospho (STY)]LAQAK_.1	Filtered	Filtered	Filtered	_VS[Phospho (STY)]LAQAK_.1	Filtered	_VS[Phospho (STY)]LAQAK_.1	Filtered	Filtered	_VS[Phospho (STY)]LAQAK_.1	Filtered	Filtered	Filtered	1
5.61435e-16	52.9293	10920.2	MCRIP1	Mapk-regulated corepressor-interacting protein 1	1.1606	11.1687	C9JLW8	C9JLW8_S21_M1_1	1	Phospho (STY)	S	21	KRTSSPRSPPSSSEI	Filtered	Filtered	_S[Phospho (STY)]PPSSSEIFTPAHEENVR_.2	Filtered	Filtered	Filtered	_S[Phospho (STY)]PPSSSEIFTPAHEENVR_.2	_S[Phospho (STY)]PPSSSEIFTPAHEENVR_.2	Filtered	Filtered	Filtered	Filtered	Filtered	Filtered	Filtered	_S[Phospho (STY)]PPSSSEIFTPAHEENVR_.2	Filtered	Filtered	Filtered	_S[Phospho (STY)]PPSSSEIFTPAHEENVR_.2	_S[Phospho (STY)]PPSSSEIFTPAHEENVR_.2	Filtered	Filtered	_S[Phospho (STY)]PPSSSEIFTPAHEENVR_.2	_S[Phospho (STY)]PPSSSEIFTPAHEENVR_.2	Filtered	Filtered	_S[Phospho (STY)]PPSSSEIFTPAHEENVR_.2	_S[Phospho (STY)]PPSSSEIFTPAHEENVR_.2	Filtered	_S[Phospho (STY)]PPSSSEIFTPAHEENVR_.2	_S[Phospho (STY)]PPSSSEIFTPAHEENVR_.2	Filtered	Filtered	1	Filtered
1.10921e-17	54.0908	205421.52;23383.89	NACA	Nascent polypeptide-associated complex subunit alpha, muscle-specific form;Nascent polypeptide-associated complex subunit alpha	0.408604	13.7769	E9PAV3	E9PAV3_T2024_M1_1	1	Phospho (STY)	T	2024	QENTQTPTVQEESEE	Filtered	Filtered	Filtered	Filtered	Filtered	Filtered	Filtered	Filtered	Filtered	Filtered	Filtered	Filtered	Filtered	Filtered	Filtered	Filtered	Filtered	Filtered	Filtered	Filtered	Filtered	Filtered	Filtered	Filtered	Filtered	Filtered	Filtered	Filtered	Filtered	Filtered	Filtered	Filtered	Filtered	Filtered	Filtered	Filtered
1.10921e-17	54.0908	205421.52;23383.89	NACA	Nascent polypeptide-associated complex subunit alpha, muscle-specific form;Nascent polypeptide-associated complex subunit alpha	0.408604	13.7769	Q13765	Q13765_T161_M1_1	1	Phospho (STY)	T	161	QENTQTPTVQEESEE	Filtered	Filtered	Filtered	Filtered	Filtered	Filtered	Filtered	Filtered	Filtered	Filtered	Filtered	Filtered	Filtered	Filtered	Filtered	Filtered	Filtered	Filtered	Filtered	Filtered	Filtered	Filtered	Filtered	Filtered	Filtered	Filtered	Filtered	Filtered	Filtered	Filtered	Filtered	Filtered	Filtered	Filtered	Filtered	Filtered
1.10921e-17	54.0908	205421.52;23383.89	NACA	Nascent polypeptide-associated complex subunit alpha, muscle-specific form;Nascent polypeptide-associated complex subunit alpha	0.408604	13.7769	E9PAV3	E9PAV3_S2029_M1_1	1	Phospho (STY)	S	2029	TPTVQEESEEEEVDE	Filtered	Filtered	Filtered	Filtered	Filtered	Filtered	Filtered	Filtered	Filtered	Filtered	Filtered	Filtered	Filtered	Filtered	Filtered	Filtered	Filtered	Filtered	Filtered	Filtered	Filtered	Filtered	Filtered	Filtered	Filtered	Filtered	Filtered	Filtered	Filtered	Filtered	Filtered	Filtered	Filtered	Filtered	Filtered	Filtered
1.10921e-17	54.0908	205421.52;23383.89	NACA	Nascent polypeptide-associated complex subunit alpha, muscle-specific form;Nascent polypeptide-associated complex subunit alpha	0.408604	13.7769	Q13765	Q13765_S166_M1_1	1	Phospho (STY)	S	166	TPTVQEESEEEEVDE	Filtered	Filtered	Filtered	Filtered	Filtered	Filtered	Filtered	Filtered	Filtered	Filtered	Filtered	Filtered	Filtered	Filtered	Filtered	Filtered	Filtered	Filtered	Filtered	Filtered	Filtered	Filtered	Filtered	Filtered	Filtered	Filtered	Filtered	Filtered	Filtered	Filtered	Filtered	Filtered	Filtered	Filtered	Filtered	Filtered
1.60241e-14	51.8808	137986			0.522001	11.0035	ENSEMBL:ENSBTAP00000001528	ENSEMBL:ENSBTAP00000001528_S906_M1_1	1	Phospho (STY)	S	906	TATGSSPSPVLGQGE	_SAFTPATATGSSPS[Phospho (STY)]PVLGQGEK_.3	Filtered	_SAFTPATATGSSPS[Phospho (STY)]PVLGQGEK_.3	Filtered	_SAFTPATATGSSPS[Phospho (STY)]PVLGQGEK_.3	_SAFTPATATGSSPS[Phospho (STY)]PVLGQGEK_.3	_SAFTPATATGSSPS[Phospho (STY)]PVLGQGEK_.3	_SAFTPATATGSSPS[Phospho (STY)]PVLGQGEK_.3	Filtered	Filtered	Filtered	Filtered	_SAFTPATATGSSPS[Phospho (STY)]PVLGQGEK_.3	_SAFTPATATGSSPS[Phospho (STY)]PVLGQGEK_.3	Filtered	_SAFTPATATGSSPS[Phospho (STY)]PVLGQGEK_.3	Filtered	Filtered	_SAFTPATATGSSPS[Phospho (STY)]PVLGQGEK_.3	Filtered	_SAFTPATATGSSPS[Phospho (STY)]PVLGQGEK_.3	_SAFTPATATGSSPS[Phospho (STY)]PVLGQGEK_.3	_SAFTPATATGSSPS[Phospho (STY)]PVLGQGEK_.3	_SAFTPATATGSSPS[Phospho (STY)]PVLGQGEK_.3	Filtered	_SAFTPATATGSSPS[Phospho (STY)]PVLGQGEK_.3	Filtered	Filtered	Filtered	_SAFTPATATGSSPS[Phospho (STY)]PVLGQGEK_.3	_SAFTPATATGSSPS[Phospho (STY)]PVLGQGEK_.3	_SAFTPATATGSSPS[Phospho (STY)]PVLGQGEK_.3	1	Filtered	1	Filtered
1.60241e-14	51.8808	137986			0.522001	11.0035	ENSEMBL:ENSBTAP00000001528	ENSEMBL:ENSBTAP00000001528_T899_M1_1	1	Phospho (STY)	T	899	RSAFTPATATGSSPS	Filtered	Filtered	Filtered	Filtered	Filtered	Filtered	Filtered	Filtered	Filtered	Filtered	Filtered	Filtered	Filtered	Filtered	Filtered	Filtered	Filtered	Filtered	Filtered	Filtered	Filtered	Filtered	Filtered	Filtered	Filtered	Filtered	Filtered	Filtered	Filtered	Filtered	Filtered	Filtered	Filtered	Filtered	Filtered	Filtered
1.60241e-14	51.8808	137986			0.522001	11.0035	ENSEMBL:ENSBTAP00000001528	ENSEMBL:ENSBTAP00000001528_S320_M1_1	1	Phospho (STY)	S	320	VRSGSGISVITSTSV	Filtered	Filtered	Filtered	_SGSGIS[Phospho (STY)]VITSTSVDQR_.2	_SGSGIS[Phospho (STY)]VITSTSVDQR_.2	Filtered	Filtered	Filtered	Filtered	Filtered	Filtered	Filtered	Filtered	Filtered	Filtered	Filtered	Filtered	Filtered	Filtered	Filtered	Filtered	Filtered	_SGSGIS[Phospho (STY)]VITSTSVDQR_.2	Filtered	Filtered	Filtered	Filtered	_SGSGIS[Phospho (STY)]VITSTSVDQR_.2	Filtered	Filtered	Filtered	Filtered	Filtered	Filtered	Filtered	1
3.7175e-23	57.6835	164343			0.437383	12.5752	ENSEMBL:ENSBTAP00000024146	ENSEMBL:ENSBTAP00000024146_Y1215_M1_1	1	Phospho (STY)	Y	1215	AEVEMTAYVILAHVT	_APSAEVEMTAY[Phospho (STY)]VILAHVTAQPAPNPEDLKR_.4	Filtered	Filtered	Filtered	_APSAEVEMTAY[Phospho (STY)]VILAHVTAQPAPNPEDLKR_.4	Filtered	Filtered	Filtered	Filtered	Filtered	Filtered	Filtered	Filtered	Filtered	Filtered	_APSAEVEMTAY[Phospho (STY)]VILAHVTAQPAPNPEDLKR_.4	_APSAEVEMTAY[Phospho (STY)]VILAHVTAQPAPNPEDLKR_.4	Filtered	_APSAEVEMTAY[Phospho (STY)]VILAHVTAQPAPNPEDLKR_.4	Filtered	Filtered	_APSAEVEMTAY[Phospho (STY)]VILAHVTAQPAPNPEDLKR_.4	Filtered	_APSAEVEMTAY[Phospho (STY)]VILAHVTAQPAPNPEDLKR_.4	Filtered	Filtered	Filtered	_APSAEVEMTAY[Phospho (STY)]VILAHVTAQPAPNPEDLKR_.4	Filtered	Filtered	Filtered	Filtered	1	Filtered	Filtered	Filtered
3.7175e-23	57.6835	164343			0.437383	12.5752	ENSEMBL:ENSBTAP00000024146	ENSEMBL:ENSBTAP00000024146_T1213_M1_1	1	Phospho (STY)	T	1213	PSAEVEMTAYVILAH	Filtered	Filtered	Filtered	Filtered	Filtered	Filtered	Filtered	_APSAEVEMT[Phospho (STY)]AYVILAHVTAQPAPNPEDLKR_.4	Filtered	Filtered	Filtered	Filtered	Filtered	Filtered	Filtered	Filtered	Filtered	Filtered	Filtered	Filtered	Filtered	Filtered	Filtered	Filtered	Filtered	Filtered	Filtered	Filtered	Filtered	Filtered	Filtered	Filtered	Filtered	Filtered	Filtered	Filtered
3.7175e-23	57.6835	164343			0.437383	12.5752	ENSEMBL:ENSBTAP00000024146	ENSEMBL:ENSBTAP00000024146_T1222_M1_1	1	Phospho (STY)	T	1222	YVILAHVTAQPAPNP	Filtered	Filtered	Filtered	_APSAEVEMTAYVILAHVT[Phospho (STY)]AQPAPNPEDLKR_.4	Filtered	Filtered	_APSAEVEMTAYVILAHVT[Phospho (STY)]AQPAPNPEDLKR_.4	Filtered	Filtered	Filtered	Filtered	Filtered	Filtered	Filtered	Filtered	Filtered	Filtered	Filtered	Filtered	Filtered	_APSAEVEMTAYVILAHVT[Phospho (STY)]AQPAPNPEDLKR_.4	Filtered	Filtered	Filtered	Filtered	_APSAEVEMTAYVILAHVT[Phospho (STY)]AQPAPNPEDLKR_.4	Filtered	Filtered	Filtered	Filtered	Filtered	_APSAEVEMTAYVILAHVT[Phospho (STY)]AQPAPNPEDLKR_.4	Filtered	Filtered	Filtered	1
3.7175e-23	57.6835	164343			0.437383	12.5752	ENSEMBL:ENSBTAP00000024146	ENSEMBL:ENSBTAP00000024146_Y138_M2_1	2	Phospho (STY)	Y	138	VQTDKPIYKPEQTVK	Filtered	Filtered	Filtered	Filtered	Filtered	Filtered	Filtered	Filtered	Filtered	Filtered	Filtered	Filtered	Filtered	Filtered	Filtered	Filtered	Filtered	Filtered	_NEESLVFVQT[Phospho (STY)]DKPIY[Phospho (STY)]KPEQTVK_.3	Filtered	Filtered	Filtered	Filtered	Filtered	_NEESLVFVQT[Phospho (STY)]DKPIY[Phospho (STY)]KPEQTVK_.3	Filtered	Filtered	Filtered	Filtered	Filtered	Filtered	Filtered	Filtered	Filtered	Filtered	Filtered
3.7175e-23	57.6835	164343			0.437383	12.5752	ENSEMBL:ENSBTAP00000024146	ENSEMBL:ENSBTAP00000024146_T133_M2_1	2	Phospho (STY)	T	133	ESLVFVQTDKPIYKP	Filtered	Filtered	Filtered	Filtered	Filtered	Filtered	Filtered	Filtered	Filtered	Filtered	Filtered	Filtered	Filtered	Filtered	Filtered	Filtered	Filtered	Filtered	_NEESLVFVQT[Phospho (STY)]DKPIY[Phospho (STY)]KPEQTVK_.3	Filtered	Filtered	Filtered	Filtered	Filtered	_NEESLVFVQT[Phospho (STY)]DKPIY[Phospho (STY)]KPEQTVK_.3	Filtered	Filtered	Filtered	Filtered	Filtered	Filtered	Filtered	Filtered	Filtered	Filtered	Filtered
2.29826e-17	53.8798	100364.84;48992.96	CNK3/IPCEF1;IPCEF1	CNK3/IPCEF1 fusion protein;Interactor protein for cytohesin exchange factors 1	0.399476	12.351	G9CGD6	G9CGD6_S891_M1_1	1	Phospho (STY)	S	891	QELKKSPSSPSVENS	_KSPS[Phospho (STY)]SPSVENSI_.2	_KSPS[Phospho (STY)]SPSVENSI_.2	_KSPS[Phospho (STY)]SPSVENSI_.2	_KSPS[Phospho (STY)]SPSVENSI_.2	_KSPS[Phospho (STY)]SPSVENSI_.2	_KSPS[Phospho (STY)]SPSVENSI_.2	_KSPS[Phospho (STY)]SPSVENSI_.2	_KSPS[Phospho (STY)]SPSVENSI_.2	_KSPS[Phospho (STY)]SPSVENSI_.2	_KSPS[Phospho (STY)]SPSVENSI_.2	_KSPS[Phospho (STY)]SPSVENSI_.2	_KSPS[Phospho (STY)]SPSVENSI_.2	_KSPS[Phospho (STY)]SPSVENSI_.2	_KSPS[Phospho (STY)]SPSVENSI_.2	_KSPS[Phospho (STY)]SPSVENSI_.2	_KSPS[Phospho (STY)]SPSVENSI_.2	_KSPS[Phospho (STY)]SPSVENSI_.2	_KSPS[Phospho (STY)]SPSVENSI_.2	_KSPS[Phospho (STY)]SPSVENSI_.2	_KSPS[Phospho (STY)]SPSVENSI_.2	_KSPS[Phospho (STY)]SPSVENSI_.2	_KSPS[Phospho (STY)]SPSVENSI_.2	_KSPS[Phospho (STY)]SPSVENSI_.2	_KSPS[Phospho (STY)]SPSVENSI_.2	_KSPS[Phospho (STY)]SPSVENSI_.2	_KSPS[Phospho (STY)]SPSVENSI_.2	_KSPS[Phospho (STY)]SPSVENSI_.2	_KSPS[Phospho (STY)]SPSVENSI_.2	_KSPS[Phospho (STY)]SPSVENSI_.2	Filtered	_KSPS[Phospho (STY)]SPSVENSI_.2	_KSPS[Phospho (STY)]SPSVENSI_.2	1	1	1	1
2.29826e-17	53.8798	100364.84;48992.96	CNK3/IPCEF1;IPCEF1	CNK3/IPCEF1 fusion protein;Interactor protein for cytohesin exchange factors 1	0.399476	12.351	Q8WWN9	Q8WWN9_S429_M1_1	1	Phospho (STY)	S	429	QELKKSPSSPSVENS	_KSPS[Phospho (STY)]SPSVENSI_.2	_KSPS[Phospho (STY)]SPSVENSI_.2	_KSPS[Phospho (STY)]SPSVENSI_.2	_KSPS[Phospho (STY)]SPSVENSI_.2	_KSPS[Phospho (STY)]SPSVENSI_.2	_KSPS[Phospho (STY)]SPSVENSI_.2	_KSPS[Phospho (STY)]SPSVENSI_.2	_KSPS[Phospho (STY)]SPSVENSI_.2	_KSPS[Phospho (STY)]SPSVENSI_.2	_KSPS[Phospho (STY)]SPSVENSI_.2	_KSPS[Phospho (STY)]SPSVENSI_.2	_KSPS[Phospho (STY)]SPSVENSI_.2	_KSPS[Phospho (STY)]SPSVENSI_.2	_KSPS[Phospho (STY)]SPSVENSI_.2	_KSPS[Phospho (STY)]SPSVENSI_.2	_KSPS[Phospho (STY)]SPSVENSI_.2	_KSPS[Phospho (STY)]SPSVENSI_.2	_KSPS[Phospho (STY)]SPSVENSI_.2	_KSPS[Phospho (STY)]SPSVENSI_.2	_KSPS[Phospho (STY)]SPSVENSI_.2	_KSPS[Phospho (STY)]SPSVENSI_.2	_KSPS[Phospho (STY)]SPSVENSI_.2	_KSPS[Phospho (STY)]SPSVENSI_.2	_KSPS[Phospho (STY)]SPSVENSI_.2	_KSPS[Phospho (STY)]SPSVENSI_.2	_KSPS[Phospho (STY)]SPSVENSI_.2	_KSPS[Phospho (STY)]SPSVENSI_.2	_KSPS[Phospho (STY)]SPSVENSI_.2	_KSPS[Phospho (STY)]SPSVENSI_.2	Filtered	_KSPS[Phospho (STY)]SPSVENSI_.2	_KSPS[Phospho (STY)]SPSVENSI_.2	1	1	1	1
2.29826e-17	53.8798	100364.84;48992.96	CNK3/IPCEF1;IPCEF1	CNK3/IPCEF1 fusion protein;Interactor protein for cytohesin exchange factors 1	0.399476	12.351	G9CGD6	G9CGD6_S873_M1_1	1	Phospho (STY)	S	873	IYQQQRASPAPDDTD	_AS[Phospho (STY)]PAPDDTDDTPQELKK_.3;_AS[Phospho (STY)]PAPDDTDDTPQELKK_.2;_AS[Phospho (STY)]PAPDDTDDTPQELK_.2	_AS[Phospho (STY)]PAPDDTDDTPQELKK_.3;_AS[Phospho (STY)]PAPDDTDDTPQELKK_.2;_AS[Phospho (STY)]PAPDDTDDTPQELK_.2	_AS[Phospho (STY)]PAPDDTDDTPQELKK_.3;_AS[Phospho (STY)]PAPDDTDDTPQELKK_.2;_AS[Phospho (STY)]PAPDDTDDTPQELK_.2	_AS[Phospho (STY)]PAPDDTDDTPQELKK_.3;_AS[Phospho (STY)]PAPDDTDDTPQELKK_.2;_AS[Phospho (STY)]PAPDDTDDTPQELK_.2;_AS[Phospho (STY)]PAPDDTDDTPQELK_.3	_AS[Phospho (STY)]PAPDDTDDTPQELKK_.3;_AS[Phospho (STY)]PAPDDTDDTPQELKK_.2;_AS[Phospho (STY)]PAPDDTDDTPQELK_.2	_AS[Phospho (STY)]PAPDDTDDTPQELKK_.3;_AS[Phospho (STY)]PAPDDTDDTPQELKK_.2;_AS[Phospho (STY)]PAPDDTDDTPQELK_.2	_AS[Phospho (STY)]PAPDDTDDTPQELKK_.3;_AS[Phospho (STY)]PAPDDTDDTPQELKK_.2;_AS[Phospho (STY)]PAPDDTDDTPQELK_.2	_AS[Phospho (STY)]PAPDDTDDTPQELKK_.3;_AS[Phospho (STY)]PAPDDTDDTPQELKK_.2;_AS[Phospho (STY)]PAPDDTDDTPQELK_.2	_AS[Phospho (STY)]PAPDDTDDTPQELKK_.3;_AS[Phospho (STY)]PAPDDTDDTPQELKK_.2;_AS[Phospho (STY)]PAPDDTDDTPQELK_.2	_AS[Phospho (STY)]PAPDDTDDTPQELKK_.3;_AS[Phospho (STY)]PAPDDTDDTPQELKK_.2;_AS[Phospho (STY)]PAPDDTDDTPQELK_.2	_AS[Phospho (STY)]PAPDDTDDTPQELKK_.3;_AS[Phospho (STY)]PAPDDTDDTPQELKK_.2;_AS[Phospho (STY)]PAPDDTDDTPQELK_.2	_AS[Phospho (STY)]PAPDDTDDTPQELKK_.3;_AS[Phospho (STY)]PAPDDTDDTPQELKK_.2;_AS[Phospho (STY)]PAPDDTDDTPQELK_.2	_AS[Phospho (STY)]PAPDDTDDTPQELKK_.3;_AS[Phospho (STY)]PAPDDTDDTPQELKK_.2;_AS[Phospho (STY)]PAPDDTDDTPQELK_.2	_AS[Phospho (STY)]PAPDDTDDTPQELKK_.3;_AS[Phospho (STY)]PAPDDTDDTPQELKK_.2;_AS[Phospho (STY)]PAPDDTDDTPQELK_.2	_AS[Phospho (STY)]PAPDDTDDTPQELKK_.3;_AS[Phospho (STY)]PAPDDTDDTPQELKK_.2;_AS[Phospho (STY)]PAPDDTDDTPQELK_.2	_AS[Phospho (STY)]PAPDDTDDTPQELKK_.3;_AS[Phospho (STY)]PAPDDTDDTPQELKK_.2;_AS[Phospho (STY)]PAPDDTDDTPQELK_.2	_AS[Phospho (STY)]PAPDDTDDTPQELKK_.3;_AS[Phospho (STY)]PAPDDTDDTPQELKK_.2;_AS[Phospho (STY)]PAPDDTDDTPQELK_.2	_AS[Phospho (STY)]PAPDDTDDTPQELKK_.3;_AS[Phospho (STY)]PAPDDTDDTPQELKK_.2;_AS[Phospho (STY)]PAPDDTDDTPQELK_.2	_AS[Phospho (STY)]PAPDDTDDTPQELKK_.3;_AS[Phospho (STY)]PAPDDTDDTPQELKK_.2;_AS[Phospho (STY)]PAPDDTDDTPQELK_.2	_AS[Phospho (STY)]PAPDDTDDTPQELKK_.3;_AS[Phospho (STY)]PAPDDTDDTPQELKK_.2;_AS[Phospho (STY)]PAPDDTDDTPQELK_.2	_AS[Phospho (STY)]PAPDDTDDTPQELKK_.3;_AS[Phospho (STY)]PAPDDTDDTPQELKK_.2;_AS[Phospho (STY)]PAPDDTDDTPQELK_.2	_AS[Phospho (STY)]PAPDDTDDTPQELKK_.3;_AS[Phospho (STY)]PAPDDTDDTPQELKK_.2;_AS[Phospho (STY)]PAPDDTDDTPQELK_.2	_AS[Phospho (STY)]PAPDDTDDTPQELKK_.3;_AS[Phospho (STY)]PAPDDTDDTPQELKK_.2;_AS[Phospho (STY)]PAPDDTDDTPQELK_.2	_AS[Phospho (STY)]PAPDDTDDTPQELKK_.3;_AS[Phospho (STY)]PAPDDTDDTPQELKK_.2;_AS[Phospho (STY)]PAPDDTDDTPQELK_.2	_AS[Phospho (STY)]PAPDDTDDTPQELKK_.3;_AS[Phospho (STY)]PAPDDTDDTPQELKK_.2;_AS[Phospho (STY)]PAPDDTDDTPQELK_.2	_AS[Phospho (STY)]PAPDDTDDTPQELKK_.3;_AS[Phospho (STY)]PAPDDTDDTPQELKK_.2;_AS[Phospho (STY)]PAPDDTDDTPQELK_.2	_AS[Phospho (STY)]PAPDDTDDTPQELKK_.2;_AS[Phospho (STY)]PAPDDTDDTPQELK_.2	_AS[Phospho (STY)]PAPDDTDDTPQELK_.2	_AS[Phospho (STY)]PAPDDTDDTPQELKK_.2;_AS[Phospho (STY)]PAPDDTDDTPQELK_.2	_AS[Phospho (STY)]PAPDDTDDTPQELK_.2	_AS[Phospho (STY)]PAPDDTDDTPQELK_.2	_AS[Phospho (STY)]PAPDDTDDTPQELKK_.2;_AS[Phospho (STY)]PAPDDTDDTPQELK_.2	3	3	3	4
2.29826e-17	53.8798	100364.84;48992.96	CNK3/IPCEF1;IPCEF1	CNK3/IPCEF1 fusion protein;Interactor protein for cytohesin exchange factors 1	0.399476	12.351	Q8WWN9	Q8WWN9_S411_M1_1	1	Phospho (STY)	S	411	IYQQQRASPAPDDTD	_AS[Phospho (STY)]PAPDDTDDTPQELKK_.3;_AS[Phospho (STY)]PAPDDTDDTPQELKK_.2;_AS[Phospho (STY)]PAPDDTDDTPQELK_.2	_AS[Phospho (STY)]PAPDDTDDTPQELKK_.3;_AS[Phospho (STY)]PAPDDTDDTPQELKK_.2;_AS[Phospho (STY)]PAPDDTDDTPQELK_.2	_AS[Phospho (STY)]PAPDDTDDTPQELKK_.3;_AS[Phospho (STY)]PAPDDTDDTPQELKK_.2;_AS[Phospho (STY)]PAPDDTDDTPQELK_.2	_AS[Phospho (STY)]PAPDDTDDTPQELKK_.3;_AS[Phospho (STY)]PAPDDTDDTPQELKK_.2;_AS[Phospho (STY)]PAPDDTDDTPQELK_.2;_AS[Phospho (STY)]PAPDDTDDTPQELK_.3	_AS[Phospho (STY)]PAPDDTDDTPQELKK_.3;_AS[Phospho (STY)]PAPDDTDDTPQELKK_.2;_AS[Phospho (STY)]PAPDDTDDTPQELK_.2	_AS[Phospho (STY)]PAPDDTDDTPQELKK_.3;_AS[Phospho (STY)]PAPDDTDDTPQELKK_.2;_AS[Phospho (STY)]PAPDDTDDTPQELK_.2	_AS[Phospho (STY)]PAPDDTDDTPQELKK_.3;_AS[Phospho (STY)]PAPDDTDDTPQELKK_.2;_AS[Phospho (STY)]PAPDDTDDTPQELK_.2	_AS[Phospho (STY)]PAPDDTDDTPQELKK_.3;_AS[Phospho (STY)]PAPDDTDDTPQELKK_.2;_AS[Phospho (STY)]PAPDDTDDTPQELK_.2	_AS[Phospho (STY)]PAPDDTDDTPQELKK_.3;_AS[Phospho (STY)]PAPDDTDDTPQELKK_.2;_AS[Phospho (STY)]PAPDDTDDTPQELK_.2	_AS[Phospho (STY)]PAPDDTDDTPQELKK_.3;_AS[Phospho (STY)]PAPDDTDDTPQELKK_.2;_AS[Phospho (STY)]PAPDDTDDTPQELK_.2	_AS[Phospho (STY)]PAPDDTDDTPQELKK_.3;_AS[Phospho (STY)]PAPDDTDDTPQELKK_.2;_AS[Phospho (STY)]PAPDDTDDTPQELK_.2	_AS[Phospho (STY)]PAPDDTDDTPQELKK_.3;_AS[Phospho (STY)]PAPDDTDDTPQELKK_.2;_AS[Phospho (STY)]PAPDDTDDTPQELK_.2	_AS[Phospho (STY)]PAPDDTDDTPQELKK_.3;_AS[Phospho (STY)]PAPDDTDDTPQELKK_.2;_AS[Phospho (STY)]PAPDDTDDTPQELK_.2	_AS[Phospho (STY)]PAPDDTDDTPQELKK_.3;_AS[Phospho (STY)]PAPDDTDDTPQELKK_.2;_AS[Phospho (STY)]PAPDDTDDTPQELK_.2	_AS[Phospho (STY)]PAPDDTDDTPQELKK_.3;_AS[Phospho (STY)]PAPDDTDDTPQELKK_.2;_AS[Phospho (STY)]PAPDDTDDTPQELK_.2	_AS[Phospho (STY)]PAPDDTDDTPQELKK_.3;_AS[Phospho (STY)]PAPDDTDDTPQELKK_.2;_AS[Phospho (STY)]PAPDDTDDTPQELK_.2	_AS[Phospho (STY)]PAPDDTDDTPQELKK_.3;_AS[Phospho (STY)]PAPDDTDDTPQELKK_.2;_AS[Phospho (STY)]PAPDDTDDTPQELK_.2	_AS[Phospho (STY)]PAPDDTDDTPQELKK_.3;_AS[Phospho (STY)]PAPDDTDDTPQELKK_.2;_AS[Phospho (STY)]PAPDDTDDTPQELK_.2	_AS[Phospho (STY)]PAPDDTDDTPQELKK_.3;_AS[Phospho (STY)]PAPDDTDDTPQELKK_.2;_AS[Phospho (STY)]PAPDDTDDTPQELK_.2	_AS[Phospho (STY)]PAPDDTDDTPQELKK_.3;_AS[Phospho (STY)]PAPDDTDDTPQELKK_.2;_AS[Phospho (STY)]PAPDDTDDTPQELK_.2	_AS[Phospho (STY)]PAPDDTDDTPQELKK_.3;_AS[Phospho (STY)]PAPDDTDDTPQELKK_.2;_AS[Phospho (STY)]PAPDDTDDTPQELK_.2	_AS[Phospho (STY)]PAPDDTDDTPQELKK_.3;_AS[Phospho (STY)]PAPDDTDDTPQELKK_.2;_AS[Phospho (STY)]PAPDDTDDTPQELK_.2	_AS[Phospho (STY)]PAPDDTDDTPQELKK_.3;_AS[Phospho (STY)]PAPDDTDDTPQELKK_.2;_AS[Phospho (STY)]PAPDDTDDTPQELK_.2	_AS[Phospho (STY)]PAPDDTDDTPQELKK_.3;_AS[Phospho (STY)]PAPDDTDDTPQELKK_.2;_AS[Phospho (STY)]PAPDDTDDTPQELK_.2	_AS[Phospho (STY)]PAPDDTDDTPQELKK_.3;_AS[Phospho (STY)]PAPDDTDDTPQELKK_.2;_AS[Phospho (STY)]PAPDDTDDTPQELK_.2	_AS[Phospho (STY)]PAPDDTDDTPQELKK_.3;_AS[Phospho (STY)]PAPDDTDDTPQELKK_.2;_AS[Phospho (STY)]PAPDDTDDTPQELK_.2	_AS[Phospho (STY)]PAPDDTDDTPQELKK_.2;_AS[Phospho (STY)]PAPDDTDDTPQELK_.2	_AS[Phospho (STY)]PAPDDTDDTPQELK_.2	_AS[Phospho (STY)]PAPDDTDDTPQELKK_.2;_AS[Phospho (STY)]PAPDDTDDTPQELK_.2	_AS[Phospho (STY)]PAPDDTDDTPQELK_.2	_AS[Phospho (STY)]PAPDDTDDTPQELK_.2	_AS[Phospho (STY)]PAPDDTDDTPQELKK_.2;_AS[Phospho (STY)]PAPDDTDDTPQELK_.2	3	3	3	4
2.29826e-17	53.8798	100364.84;48992.96	CNK3/IPCEF1;IPCEF1	CNK3/IPCEF1 fusion protein;Interactor protein for cytohesin exchange factors 1	0.399476	12.351	G9CGD6	G9CGD6_S708_M1_1	1	Phospho (STY)	S	708	TFAVQVHSPVPSEAG	Filtered	Filtered	Filtered	_QSLPDTVNSLSAAEDEGQPITFAVQVHS[Phospho (STY)]PVPSEAGIHK_.4	_QSLPDTVNSLSAAEDEGQPITFAVQVHS[Phospho (STY)]PVPSEAGIHK_.4	Filtered	Filtered	Filtered	Filtered	Filtered	Filtered	Filtered	Filtered	Filtered	Filtered	Filtered	Filtered	Filtered	Filtered	Filtered	Filtered	Filtered	Filtered	Filtered	Filtered	Filtered	Filtered	Filtered	Filtered	Filtered	Filtered	Filtered	Filtered	Filtered	Filtered	1
2.29826e-17	53.8798	100364.84;48992.96	CNK3/IPCEF1;IPCEF1	CNK3/IPCEF1 fusion protein;Interactor protein for cytohesin exchange factors 1	0.399476	12.351	Q8WWN9	Q8WWN9_S246_M1_1	1	Phospho (STY)	S	246	TFAVQVHSPVPSEAG	Filtered	Filtered	Filtered	_QSLPDTVNSLSAAEDEGQPITFAVQVHS[Phospho (STY)]PVPSEAGIHK_.4	_QSLPDTVNSLSAAEDEGQPITFAVQVHS[Phospho (STY)]PVPSEAGIHK_.4	Filtered	Filtered	Filtered	Filtered	Filtered	Filtered	Filtered	Filtered	Filtered	Filtered	Filtered	Filtered	Filtered	Filtered	Filtered	Filtered	Filtered	Filtered	Filtered	Filtered	Filtered	Filtered	Filtered	Filtered	Filtered	Filtered	Filtered	Filtered	Filtered	Filtered	1
2.29826e-17	53.8798	100364.84;48992.96	CNK3/IPCEF1;IPCEF1	CNK3/IPCEF1 fusion protein;Interactor protein for cytohesin exchange factors 1	0.399476	12.351	G9CGD6	G9CGD6_T879_M1_1	1	Phospho (STY)	T	879	ASPAPDDTDDTPQEL	Filtered	_ASPAPDDT[Phospho (STY)]DDTPQELK_.3	Filtered	Filtered	Filtered	Filtered	Filtered	Filtered	Filtered	Filtered	Filtered	Filtered	Filtered	Filtered	Filtered	Filtered	Filtered	Filtered	Filtered	Filtered	Filtered	Filtered	Filtered	Filtered	Filtered	Filtered	Filtered	Filtered	Filtered	Filtered	Filtered	Filtered	Filtered	1	Filtered	Filtered
2.29826e-17	53.8798	100364.84;48992.96	CNK3/IPCEF1;IPCEF1	CNK3/IPCEF1 fusion protein;Interactor protein for cytohesin exchange factors 1	0.399476	12.351	Q8WWN9	Q8WWN9_T417_M1_1	1	Phospho (STY)	T	417	ASPAPDDTDDTPQEL	Filtered	_ASPAPDDT[Phospho (STY)]DDTPQELK_.3	Filtered	Filtered	Filtered	Filtered	Filtered	Filtered	Filtered	Filtered	Filtered	Filtered	Filtered	Filtered	Filtered	Filtered	Filtered	Filtered	Filtered	Filtered	Filtered	Filtered	Filtered	Filtered	Filtered	Filtered	Filtered	Filtered	Filtered	Filtered	Filtered	Filtered	Filtered	1	Filtered	Filtered
2.29826e-17	53.8798	100364.84;48992.96	CNK3/IPCEF1;IPCEF1	CNK3/IPCEF1 fusion protein;Interactor protein for cytohesin exchange factors 1	0.399476	12.351	G9CGD6	G9CGD6_S518_M1_1	1	Phospho (STY)	S	518	YKKKEKGSFLSNKWK	Filtered	Filtered	Filtered	_EKGS[Phospho (STY)]FLSNK_.2	_EKGS[Phospho (STY)]FLSNK_.2	Filtered	Filtered	_EKGS[Phospho (STY)]FLSNK_.2	Filtered	Filtered	Filtered	_EKGS[Phospho (STY)]FLSNK_.2	Filtered	Filtered	Filtered	Filtered	Filtered	Filtered	Filtered	_EKGS[Phospho (STY)]FLSNK_.2	_EKGS[Phospho (STY)]FLSNK_.2	Filtered	Filtered	_EKGS[Phospho (STY)]FLSNK_.2	Filtered	Filtered	Filtered	_EKGS[Phospho (STY)]FLSNK_.2	Filtered	Filtered	Filtered	_EKGS[Phospho (STY)]FLSNK_.2	Filtered	Filtered	Filtered	1
2.29826e-17	53.8798	100364.84;48992.96	CNK3/IPCEF1;IPCEF1	CNK3/IPCEF1 fusion protein;Interactor protein for cytohesin exchange factors 1	0.399476	12.351	Q8WWN9	Q8WWN9_S56_M1_1	1	Phospho (STY)	S	56	YKKKEKGSFLSNKWK	Filtered	Filtered	Filtered	_EKGS[Phospho (STY)]FLSNK_.2	_EKGS[Phospho (STY)]FLSNK_.2	Filtered	Filtered	_EKGS[Phospho (STY)]FLSNK_.2	Filtered	Filtered	Filtered	_EKGS[Phospho (STY)]FLSNK_.2	Filtered	Filtered	Filtered	Filtered	Filtered	Filtered	Filtered	_EKGS[Phospho (STY)]FLSNK_.2	_EKGS[Phospho (STY)]FLSNK_.2	Filtered	Filtered	_EKGS[Phospho (STY)]FLSNK_.2	Filtered	Filtered	Filtered	_EKGS[Phospho (STY)]FLSNK_.2	Filtered	Filtered	Filtered	_EKGS[Phospho (STY)]FLSNK_.2	Filtered	Filtered	Filtered	1
2.29826e-17	53.8798	100364.84;48992.96	CNK3/IPCEF1;IPCEF1	CNK3/IPCEF1 fusion protein;Interactor protein for cytohesin exchange factors 1	0.399476	12.351	G9CGD6	G9CGD6_S788_M1_1	1	Phospho (STY)	S	788	SLEQASLSPLGDRRP	Filtered	Filtered	Filtered	Filtered	Filtered	Filtered	Filtered	Filtered	Filtered	Filtered	Filtered	Filtered	Filtered	Filtered	Filtered	Filtered	Filtered	Filtered	Filtered	Filtered	Filtered	Filtered	Filtered	Filtered	Filtered	Filtered	Filtered	Filtered	Filtered	Filtered	Filtered	Filtered	Filtered	Filtered	Filtered	Filtered
2.29826e-17	53.8798	100364.84;48992.96	CNK3/IPCEF1;IPCEF1	CNK3/IPCEF1 fusion protein;Interactor protein for cytohesin exchange factors 1	0.399476	12.351	Q8WWN9	Q8WWN9_S326_M1_1	1	Phospho (STY)	S	326	SLEQASLSPLGDRRP	Filtered	Filtered	Filtered	Filtered	Filtered	Filtered	Filtered	Filtered	Filtered	Filtered	Filtered	Filtered	Filtered	Filtered	Filtered	Filtered	Filtered	Filtered	Filtered	Filtered	Filtered	Filtered	Filtered	Filtered	Filtered	Filtered	Filtered	Filtered	Filtered	Filtered	Filtered	Filtered	Filtered	Filtered	Filtered	Filtered
1.2671e-18	54.7104	79954.5	KIF2A	Kinesin-like protein KIF2A	0.530262	13.4852	O00139	O00139_S100_M1_1	1	Phospho (STY)	S	100	KNRRTVASIKNDPPS	_TVAS[Phospho (STY)]IKNDPPSR_.2	_TVAS[Phospho (STY)]IKNDPPSR_.2	Filtered	_TVAS[Phospho (STY)]IKNDPPSR_.2	Filtered	_TVAS[Phospho (STY)]IKNDPPSR_.2	_TVAS[Phospho (STY)]IKNDPPSR_.2	_TVAS[Phospho (STY)]IKNDPPSR_.2	_TVAS[Phospho (STY)]IKNDPPSR_.2	Filtered	Filtered	_TVAS[Phospho (STY)]IKNDPPSR_.2	Filtered	_TVAS[Phospho (STY)]IKNDPPSR_.2	Filtered	_TVAS[Phospho (STY)]IKNDPPSR_.2	_TVAS[Phospho (STY)]IKNDPPSR_.2	_TVAS[Phospho (STY)]IKNDPPSR_.2	_TVAS[Phospho (STY)]IKNDPPSR_.2	_TVAS[Phospho (STY)]IKNDPPSR_.2	_TVAS[Phospho (STY)]IKNDPPSR_.2	_TVAS[Phospho (STY)]IKNDPPSR_.2	_TVAS[Phospho (STY)]IKNDPPSR_.2	Filtered	_TVAS[Phospho (STY)]IKNDPPSR_.2	_TVAS[Phospho (STY)]IKNDPPSR_.2	Filtered	_TVAS[Phospho (STY)]IKNDPPSR_.2	_TVAS[Phospho (STY)]IKNDPPSR_.2	_TVAS[Phospho (STY)]IKNDPPSR_.2	_TVAS[Phospho (STY)]IKNDPPSR_.2	_TVAS[Phospho (STY)]IKNDPPSR_.2	1	1	Filtered	1
4.90934e-15	52.2573	36071.7	PDLIM1	PDZ and LIM domain protein 1	0.50303	10.9561	O00151	O00151_S130_M1_1	1	Phospho (STY)	S	130	SAMPFTASPASSTTA	Filtered	Filtered	_SAM[Oxidation (M)]PFTAS[Phospho (STY)]PASSTTAR_.2	Filtered	Filtered	Filtered	Filtered	Filtered	_SAM[Oxidation (M)]PFTAS[Phospho (STY)]PASSTTAR_.2	Filtered	Filtered	Filtered	Filtered	Filtered	Filtered	Filtered	Filtered	Filtered	Filtered	Filtered	Filtered	Filtered	Filtered	Filtered	Filtered	Filtered	Filtered	Filtered	Filtered	Filtered	Filtered	Filtered	Filtered	Filtered	1	Filtered
2.48345e-11	49.3826	121682	MYO1C	Unconventional myosin-Ic	0.421548	11.4108	O00159	O00159_T505_M1_1	1	Phospho (STY)	T	505	CLRPGEATDLTFLEK	Filtered	Filtered	Filtered	Filtered	Filtered	Filtered	Filtered	_PGEAT[Phospho (STY)]DLTFLEK_.2	Filtered	Filtered	Filtered	Filtered	Filtered	Filtered	Filtered	_PGEAT[Phospho (STY)]DLTFLEK_.2	Filtered	Filtered	_PGEAT[Phospho (STY)]DLTFLEK_.2	Filtered	Filtered	Filtered	Filtered	Filtered	Filtered	Filtered	Filtered	Filtered	Filtered	Filtered	Filtered	Filtered	Filtered	Filtered	Filtered	Filtered
1.66089e-21	56.5833	124844	MYO1F	Unconventional myosin-If	0.649762	13.5747	O00160	O00160_S147_M1_1	1	Phospho (STY)	S	147	VKDIILQSNPLLEAF	_VQHVKDIILQS[Phospho (STY)]NPLLEAFGNAK_.3	_VQHVKDIILQS[Phospho (STY)]NPLLEAFGNAK_.3	_VQHVKDIILQS[Phospho (STY)]NPLLEAFGNAK_.3	_VQHVKDIILQS[Phospho (STY)]NPLLEAFGNAK_.3	_VQHVKDIILQS[Phospho (STY)]NPLLEAFGNAK_.3	_VQHVKDIILQS[Phospho (STY)]NPLLEAFGNAK_.3	_VQHVKDIILQS[Phospho (STY)]NPLLEAFGNAK_.3	_VQHVKDIILQS[Phospho (STY)]NPLLEAFGNAK_.3	_VQHVKDIILQS[Phospho (STY)]NPLLEAFGNAK_.3	_VQHVKDIILQS[Phospho (STY)]NPLLEAFGNAK_.3	_VQHVKDIILQS[Phospho (STY)]NPLLEAFGNAK_.3	_VQHVKDIILQS[Phospho (STY)]NPLLEAFGNAK_.3	_VQHVKDIILQS[Phospho (STY)]NPLLEAFGNAK_.3	_VQHVKDIILQS[Phospho (STY)]NPLLEAFGNAK_.3	_VQHVKDIILQS[Phospho (STY)]NPLLEAFGNAK_.3	_VQHVKDIILQS[Phospho (STY)]NPLLEAFGNAK_.3	_VQHVKDIILQS[Phospho (STY)]NPLLEAFGNAK_.3	_VQHVKDIILQS[Phospho (STY)]NPLLEAFGNAK_.3	_VQHVKDIILQS[Phospho (STY)]NPLLEAFGNAK_.3	_VQHVKDIILQS[Phospho (STY)]NPLLEAFGNAK_.3	_VQHVKDIILQS[Phospho (STY)]NPLLEAFGNAK_.3	_VQHVKDIILQS[Phospho (STY)]NPLLEAFGNAK_.3	_VQHVKDIILQS[Phospho (STY)]NPLLEAFGNAK_.3	_VQHVKDIILQS[Phospho (STY)]NPLLEAFGNAK_.3	_VQHVKDIILQS[Phospho (STY)]NPLLEAFGNAK_.3	_VQHVKDIILQS[Phospho (STY)]NPLLEAFGNAK_.3	_VQHVKDIILQS[Phospho (STY)]NPLLEAFGNAK_.3	_VQHVKDIILQS[Phospho (STY)]NPLLEAFGNAK_.3	_VQHVKDIILQS[Phospho (STY)]NPLLEAFGNAK_.3	_VQHVKDIILQS[Phospho (STY)]NPLLEAFGNAK_.3	_VQHVKDIILQS[Phospho (STY)]NPLLEAFGNAK_.3	_VQHVKDIILQS[Phospho (STY)]NPLLEAFGNAK_.3	1	1	1	1
1.66089e-21	56.5833	124844	MYO1F	Unconventional myosin-If	0.649762	13.5747	O00160	O00160_S1023_M1_1	1	Phospho (STY)	S	1023	AGMQRKRSVGQRPVP	_S[Phospho (STY)]VGQRPVPGVGR_.2	_S[Phospho (STY)]VGQRPVPGVGR_.2;_S[Phospho (STY)]VGQRPVPGVGRPK_.3	_S[Phospho (STY)]VGQRPVPGVGR_.2	_S[Phospho (STY)]VGQRPVPGVGR_.2;_S[Phospho (STY)]VGQRPVPGVGRPK_.3	_S[Phospho (STY)]VGQRPVPGVGR_.2	_S[Phospho (STY)]VGQRPVPGVGR_.2	_S[Phospho (STY)]VGQRPVPGVGR_.2;_S[Phospho (STY)]VGQRPVPGVGRPK_.3	_S[Phospho (STY)]VGQRPVPGVGR_.2;_S[Phospho (STY)]VGQRPVPGVGRPK_.3	_S[Phospho (STY)]VGQRPVPGVGR_.2	_S[Phospho (STY)]VGQRPVPGVGR_.2	_S[Phospho (STY)]VGQRPVPGVGR_.2	_S[Phospho (STY)]VGQRPVPGVGR_.2	_S[Phospho (STY)]VGQRPVPGVGR_.2	_S[Phospho (STY)]VGQRPVPGVGR_.2	_S[Phospho (STY)]VGQRPVPGVGR_.2	_S[Phospho (STY)]VGQRPVPGVGR_.2;_S[Phospho (STY)]VGQRPVPGVGRPK_.3	_S[Phospho (STY)]VGQRPVPGVGR_.2	_S[Phospho (STY)]VGQRPVPGVGR_.2;_S[Phospho (STY)]VGQRPVPGVGRPK_.3	_S[Phospho (STY)]VGQRPVPGVGR_.2	_S[Phospho (STY)]VGQRPVPGVGR_.2;_S[Phospho (STY)]VGQRPVPGVGRPK_.3	_S[Phospho (STY)]VGQRPVPGVGR_.2;_S[Phospho (STY)]VGQRPVPGVGRPK_.3	_S[Phospho (STY)]VGQRPVPGVGR_.2;_S[Phospho (STY)]VGQRPVPGVGRPK_.3	_S[Phospho (STY)]VGQRPVPGVGR_.2	_S[Phospho (STY)]VGQRPVPGVGR_.2;_S[Phospho (STY)]VGQRPVPGVGRPK_.3	_S[Phospho (STY)]VGQRPVPGVGR_.2;_S[Phospho (STY)]VGQRPVPGVGRPK_.3	_S[Phospho (STY)]VGQRPVPGVGR_.2;_S[Phospho (STY)]VGQRPVPGVGRPK_.3	_S[Phospho (STY)]VGQRPVPGVGR_.2;_S[Phospho (STY)]VGQRPVPGVGRPK_.3	_S[Phospho (STY)]VGQRPVPGVGR_.2;_S[Phospho (STY)]VGQRPVPGVGRPK_.3	_S[Phospho (STY)]VGQRPVPGVGR_.2;_S[Phospho (STY)]VGQRPVPGVGRPK_.3	_S[Phospho (STY)]VGQRPVPGVGR_.2;_S[Phospho (STY)]VGQRPVPGVGRPK_.3	_S[Phospho (STY)]VGQRPVPGVGR_.2;_S[Phospho (STY)]VGQRPVPGVGRPK_.3	_S[Phospho (STY)]VGQRPVPGVGR_.2;_S[Phospho (STY)]VGQRPVPGVGRPK_.3	1	2	1	2
1.66089e-21	56.5833	124844	MYO1F	Unconventional myosin-If	0.649762	13.5747	O00160	O00160_T1005_M1_1	1	Phospho (STY)	T	1005	RPPSEHNTEFLNVPD	Filtered	Filtered	Filtered	_ARPPSEHNT[Phospho (STY)]EFLNVPDQGMAGMQR_.3	Filtered	Filtered	Filtered	_ARPPSEHNT[Phospho (STY)]EFLNVPDQGMAGMQR_.3	Filtered	Filtered	Filtered	Filtered	_ARPPSEHNT[Phospho (STY)]EFLNVPDQGMAGMQR_.3	Filtered	Filtered	_ARPPSEHNT[Phospho (STY)]EFLNVPDQGMAGMQR_.3;_ARPPSEHNT[Phospho (STY)]EFLNVPDQGMAGMQR_.4	_ARPPSEHNT[Phospho (STY)]EFLNVPDQGMAGMQR_.3;_ARPPSEHNT[Phospho (STY)]EFLNVPDQGMAGMQR_.4	_ARPPSEHNT[Phospho (STY)]EFLNVPDQGMAGMQR_.3;_ARPPSEHNT[Phospho (STY)]EFLNVPDQGMAGMQR_.4	Filtered	_ARPPSEHNT[Phospho (STY)]EFLNVPDQGMAGMQR_.3;_ARPPSEHNT[Phospho (STY)]EFLNVPDQGMAGMQR_.4	_ARPPSEHNT[Phospho (STY)]EFLNVPDQGMAGMQR_.3	_ARPPSEHNT[Phospho (STY)]EFLNVPDQGMAGMQR_.3;_ARPPSEHNT[Phospho (STY)]EFLNVPDQGMAGMQR_.4	_ARPPSEHNT[Phospho (STY)]EFLNVPDQGMAGMQR_.3	_ARPPSEHNT[Phospho (STY)]EFLNVPDQGMAGMQR_.3;_ARPPSEHNT[Phospho (STY)]EFLNVPDQGMAGMQR_.4	Filtered	_ARPPSEHNT[Phospho (STY)]EFLNVPDQGMAGMQR_.3	Filtered	_ARPPSEHNT[Phospho (STY)]EFLNVPDQGMAGMQR_.3	_ARPPSEHNT[Phospho (STY)]EFLNVPDQGMAGMQR_.3	Filtered	Filtered	_ARPPSEHNT[Phospho (STY)]EFLNVPDQGMAGMQR_.3	Filtered	Filtered	Filtered	1
1.66089e-21	56.5833	124844	MYO1F	Unconventional myosin-If	0.649762	13.5747	O00160	O00160_S1001_M1_1	1	Phospho (STY)	S	1001	RPRARPPSEHNTEFL	Filtered	Filtered	Filtered	_ARPPS[Phospho (STY)]EHNTEFLNVPDQGM[Oxidation (M)]AGM[Oxidation (M)]QR_.3	Filtered	_ARPPS[Phospho (STY)]EHNTEFLNVPDQGMAGMQR_.3	_ARPPS[Phospho (STY)]EHNTEFLNVPDQGMAGMQR_.3	_ARPPS[Phospho (STY)]EHNTEFLNVPDQGM[Oxidation (M)]AGM[Oxidation (M)]QR_.3;_ARPPS[Phospho (STY)]EHNTEFLNVPDQGMAGMQR_.4	_ARPPS[Phospho (STY)]EHNTEFLNVPDQGM[Oxidation (M)]AGM[Oxidation (M)]QR_.3	Filtered	Filtered	Filtered	_ARPPS[Phospho (STY)]EHNTEFLNVPDQGM[Oxidation (M)]AGM[Oxidation (M)]QR_.3	_ARPPS[Phospho (STY)]EHNTEFLNVPDQGM[Oxidation (M)]AGM[Oxidation (M)]QR_.3	_ARPPS[Phospho (STY)]EHNTEFLNVPDQGM[Oxidation (M)]AGM[Oxidation (M)]QR_.3	_ARPPS[Phospho (STY)]EHNTEFLNVPDQGM[Oxidation (M)]AGM[Oxidation (M)]QR_.3	Filtered	_ARPPS[Phospho (STY)]EHNTEFLNVPDQGM[Oxidation (M)]AGM[Oxidation (M)]QR_.3	Filtered	Filtered	_ARPPS[Phospho (STY)]EHNTEFLNVPDQGM[Oxidation (M)]AGM[Oxidation (M)]QR_.3;_ARPPS[Phospho (STY)]EHNTEFLNVPDQGMAGMQR_.4	_ARPPS[Phospho (STY)]EHNTEFLNVPDQGMAGMQR_.3	_ARPPS[Phospho (STY)]EHNTEFLNVPDQGMAGMQR_.4	_ARPPS[Phospho (STY)]EHNTEFLNVPDQGM[Oxidation (M)]AGM[Oxidation (M)]QR_.3	_ARPPS[Phospho (STY)]EHNTEFLNVPDQGM[Oxidation (M)]AGM[Oxidation (M)]QR_.3	_ARPPS[Phospho (STY)]EHNTEFLNVPDQGM[Oxidation (M)]AGM[Oxidation (M)]QR_.3	Filtered	_ARPPS[Phospho (STY)]EHNTEFLNVPDQGMAGMQR_.4	_ARPPS[Phospho (STY)]EHNTEFLNVPDQGM[Oxidation (M)]AGM[Oxidation (M)]QR_.3	_ARPPS[Phospho (STY)]EHNTEFLNVPDQGM[Oxidation (M)]AGM[Oxidation (M)]QR_.3	Filtered	_ARPPS[Phospho (STY)]EHNTEFLNVPDQGMAGMQR_.3	Filtered	Filtered	Filtered	1
1.66089e-21	56.5833	124844	MYO1F	Unconventional myosin-If	0.649762	13.5747	O00160	O00160_Y607_M1_1	1	Phospho (STY)	Y	607	RVKHQVEYLGLKENI	Filtered	Filtered	Filtered	Filtered	Filtered	_VKHQVEY[Phospho (STY)]LGLK_.2	_VKHQVEY[Phospho (STY)]LGLK_.2	Filtered	Filtered	Filtered	_VKHQVEY[Phospho (STY)]LGLK_.2	_VKHQVEY[Phospho (STY)]LGLK_.2	Filtered	Filtered	Filtered	Filtered	_VKHQVEY[Phospho (STY)]LGLK_.2	_VKHQVEY[Phospho (STY)]LGLK_.2	_VKHQVEY[Phospho (STY)]LGLK_.2	_VKHQVEY[Phospho (STY)]LGLK_.2	_VKHQVEY[Phospho (STY)]LGLK_.2	Filtered	Filtered	Filtered	Filtered	Filtered	_VKHQVEY[Phospho (STY)]LGLK_.2	Filtered	_VKHQVEY[Phospho (STY)]LGLK_.2	_VKHQVEY[Phospho (STY)]LGLK_.2	_VKHQVEY[Phospho (STY)]LGLK_.2	Filtered	Filtered	Filtered	Filtered	Filtered
8.83615e-14	51.3254	23354	SNAP23	Synaptosomal-associated protein 23	0.578881	12.1333	O00161	O00161_S5_M1_1	1	Phospho (STY)	S	5	___MDNLSSEEIQQR	Filtered	Filtered	Filtered	Filtered	Filtered	Filtered	Filtered	Filtered	Filtered	Filtered	Filtered	Filtered	Filtered	Filtered	Filtered	Filtered	Filtered	Filtered	Filtered	Filtered	Filtered	Filtered	Filtered	Filtered	Filtered	Filtered	Filtered	Filtered	Filtered	Filtered	Filtered	Filtered	Filtered	Filtered	Filtered	Filtered
8.83615e-14	51.3254	23354	SNAP23	Synaptosomal-associated protein 23	0.578881	12.1333	O00161	O00161_S6_M1_1	1	Phospho (STY)	S	6	__MDNLSSEEIQQRA	Filtered	Filtered	Filtered	_[Acetyl (Protein N-term)]M[Oxidation (M)]DNLSS[Phospho (STY)]EEIQQR_.2	Filtered	Filtered	Filtered	Filtered	Filtered	Filtered	Filtered	Filtered	Filtered	Filtered	Filtered	Filtered	Filtered	Filtered	Filtered	Filtered	Filtered	Filtered	Filtered	Filtered	Filtered	Filtered	Filtered	Filtered	Filtered	Filtered	Filtered	Filtered	Filtered	Filtered	Filtered	1
8.83615e-14	51.3254	23354	SNAP23	Synaptosomal-associated protein 23	0.578881	12.1333	O00161	O00161_S110_M1_1	1	Phospho (STY)	S	110	WGDGGENSPCNVVSK	Filtered	_TTWGDGGENS[Phospho (STY)]PC[Carbamidomethyl (C)]NVVSK_.2	Filtered	_TTWGDGGENS[Phospho (STY)]PC[Carbamidomethyl (C)]NVVSK_.2	_TTWGDGGENS[Phospho (STY)]PC[Carbamidomethyl (C)]NVVSK_.2	Filtered	Filtered	Filtered	Filtered	Filtered	Filtered	Filtered	Filtered	Filtered	Filtered	Filtered	_TTWGDGGENS[Phospho (STY)]PC[Carbamidomethyl (C)]NVVSK_.2	_TTWGDGGENS[Phospho (STY)]PC[Carbamidomethyl (C)]NVVSK_.2	_TTWGDGGENS[Phospho (STY)]PC[Carbamidomethyl (C)]NVVSK_.2	_TTWGDGGENS[Phospho (STY)]PC[Carbamidomethyl (C)]NVVSK_.2	Filtered	Filtered	Filtered	Filtered	Filtered	_TTWGDGGENS[Phospho (STY)]PC[Carbamidomethyl (C)]NVVSK_.2	Filtered	_TTWGDGGENS[Phospho (STY)]PC[Carbamidomethyl (C)]NVVSK_.2	Filtered	Filtered	Filtered	Filtered	Filtered	1	Filtered	1
5.73195e-16	52.923	72453.8	GTPBP1	GTP-binding protein 1	0.537238	12.4215	O00178	O00178_S24_M1_1	1	Phospho (STY)	S	24	SMFAPEPSSPGAARA	Filtered	Filtered	Filtered	Filtered	Filtered	Filtered	Filtered	_SAMDSPVPASMFAPEPS[Phospho (STY)]SPGAAR_.3	Filtered	_SAMDSPVPASMFAPEPS[Phospho (STY)]SPGAAR_.3	Filtered	Filtered	Filtered	Filtered	Filtered	_SAMDSPVPASMFAPEPS[Phospho (STY)]SPGAAR_.3	_SAMDSPVPASMFAPEPS[Phospho (STY)]SPGAAR_.3	Filtered	Filtered	Filtered	Filtered	Filtered	Filtered	Filtered	Filtered	Filtered	Filtered	Filtered	Filtered	Filtered	Filtered	Filtered	Filtered	Filtered	Filtered	Filtered
5.73195e-16	52.923	72453.8	GTPBP1	GTP-binding protein 1	0.537238	12.4215	O00178	O00178_S25_M1_1	1	Phospho (STY)	S	25	MFAPEPSSPGAARAA	Filtered	Filtered	Filtered	Filtered	Filtered	Filtered	Filtered	Filtered	Filtered	Filtered	Filtered	Filtered	Filtered	Filtered	Filtered	Filtered	Filtered	Filtered	Filtered	Filtered	Filtered	Filtered	Filtered	Filtered	Filtered	Filtered	Filtered	Filtered	Filtered	Filtered	Filtered	Filtered	Filtered	Filtered	Filtered	Filtered
5.73195e-16	52.923	72453.8	GTPBP1	GTP-binding protein 1	0.537238	12.4215	O00178	O00178_S8_M1_1	1	Phospho (STY)	S	8	MATERSRSAMDSPVP	Filtered	Filtered	Filtered	Filtered	Filtered	Filtered	Filtered	Filtered	Filtered	Filtered	Filtered	Filtered	Filtered	Filtered	Filtered	Filtered	Filtered	Filtered	Filtered	Filtered	Filtered	Filtered	Filtered	Filtered	Filtered	Filtered	Filtered	Filtered	Filtered	Filtered	Filtered	Filtered	Filtered	Filtered	Filtered	Filtered
5.73195e-16	52.923	72453.8	GTPBP1	GTP-binding protein 1	0.537238	12.4215	O00178	O00178_S12_M1_1	1	Phospho (STY)	S	12	RSRSAMDSPVPASMF	Filtered	Filtered	Filtered	Filtered	Filtered	Filtered	Filtered	Filtered	Filtered	Filtered	Filtered	Filtered	Filtered	Filtered	Filtered	Filtered	Filtered	Filtered	Filtered	Filtered	Filtered	Filtered	Filtered	Filtered	Filtered	Filtered	Filtered	Filtered	Filtered	Filtered	Filtered	Filtered	Filtered	Filtered	Filtered	Filtered
1.68045e-16	53.2934	39518.2	LGALS9	Galectin-9	0.566933	11.0398	O00182	O00182_S146_M1_1	1	Phospho (STY)	S	146	SVQLSYISFQNPRTV	Filtered	Filtered	Filtered	Filtered	Filtered	Filtered	Filtered	Filtered	Filtered	Filtered	Filtered	Filtered	Filtered	Filtered	Filtered	Filtered	Filtered	Filtered	Filtered	Filtered	Filtered	Filtered	Filtered	Filtered	Filtered	Filtered	Filtered	Filtered	Filtered	Filtered	Filtered	Filtered	Filtered	Filtered	Filtered	Filtered
5.82077e-05	42.4563	104642	ARVCF	Splicing regulator ARVCF	0.885376	11.2513	O00192	O00192_T642_M1_1	1	Phospho (STY)	T	642	EMDRNFDTLDLPKRT	_NFDT[Phospho (STY)]LDLPK_.2	Filtered	Filtered	_NFDT[Phospho (STY)]LDLPK_.2	_NFDT[Phospho (STY)]LDLPK_.2	Filtered	_NFDT[Phospho (STY)]LDLPK_.2	_NFDT[Phospho (STY)]LDLPK_.2	_NFDT[Phospho (STY)]LDLPK_.2	Filtered	_NFDT[Phospho (STY)]LDLPK_.2	Filtered	_NFDT[Phospho (STY)]LDLPK_.2	_NFDT[Phospho (STY)]LDLPK_.2	_NFDT[Phospho (STY)]LDLPK_.2	_NFDT[Phospho (STY)]LDLPK_.2	_NFDT[Phospho (STY)]LDLPK_.2	_NFDT[Phospho (STY)]LDLPK_.2	_NFDT[Phospho (STY)]LDLPK_.2	Filtered	Filtered	_NFDT[Phospho (STY)]LDLPK_.2	_NFDT[Phospho (STY)]LDLPK_.2	_NFDT[Phospho (STY)]LDLPK_.2	_NFDT[Phospho (STY)]LDLPK_.2	Filtered	Filtered	Filtered	Filtered	Filtered	Filtered	Filtered	1	Filtered	Filtered	1
1.40721e-22	57.2938	20332.5	SMAP	Small acidic protein	0.602676	11.3207	O00193	O00193_S17_M1_1	1	Phospho (STY)	S	17	HGVKRSASPDDDLGS	Filtered	Filtered	Filtered	Filtered	Filtered	Filtered	Filtered	Filtered	Filtered	Filtered	Filtered	Filtered	Filtered	Filtered	Filtered	Filtered	Filtered	Filtered	Filtered	Filtered	Filtered	Filtered	Filtered	Filtered	Filtered	Filtered	Filtered	Filtered	Filtered	Filtered	Filtered	Filtered	Filtered	Filtered	Filtered	Filtered
1.40721e-22	57.2938	20332.5	SMAP	Small acidic protein	0.602676	11.3207	O00193	O00193_S25_M1_1	1	Phospho (STY)	S	25	PDDDLGSSNWEAADL	Filtered	Filtered	Filtered	Filtered	Filtered	Filtered	Filtered	Filtered	Filtered	Filtered	Filtered	Filtered	Filtered	Filtered	Filtered	Filtered	Filtered	Filtered	Filtered	Filtered	Filtered	Filtered	Filtered	Filtered	Filtered	Filtered	Filtered	Filtered	Filtered	Filtered	Filtered	Filtered	Filtered	Filtered	Filtered	Filtered
2.44989e-19	55.174	121320	AP3B1	AP-3 complex subunit beta-1	0.480181	11.936	O00203	O00203_T905_M1_1	1	Phospho (STY)	T	905	KMVSIQITLNNTTDR	Filtered	Filtered	Filtered	Filtered	_MVSIQIT[Phospho (STY)]LNNTTDRK_.3	Filtered	_MVSIQIT[Phospho (STY)]LNNTTDRK_.3	_MVSIQIT[Phospho (STY)]LNNTTDRK_.3	Filtered	Filtered	Filtered	Filtered	Filtered	Filtered	Filtered	Filtered	Filtered	Filtered	Filtered	_MVSIQIT[Phospho (STY)]LNNTTDRK_.3	Filtered	Filtered	Filtered	Filtered	Filtered	Filtered	Filtered	Filtered	Filtered	Filtered	Filtered	Filtered	Filtered	Filtered	Filtered	Filtered
2.44989e-19	55.174	121320	AP3B1	AP-3 complex subunit beta-1	0.480181	11.936	O00203	O00203_S276_M1_1	1	Phospho (STY)	S	276	NGKNFYESDDDQKEK	Filtered	Filtered	Filtered	Filtered	Filtered	Filtered	Filtered	Filtered	Filtered	Filtered	Filtered	Filtered	Filtered	Filtered	Filtered	Filtered	Filtered	Filtered	Filtered	Filtered	Filtered	Filtered	Filtered	Filtered	Filtered	Filtered	Filtered	Filtered	Filtered	Filtered	Filtered	Filtered	Filtered	Filtered	Filtered	Filtered
3.26244e-15	52.3857	68023.4	MEN1	Menin	0.635101	11.4534	O00255	O00255_S548_M1_1	1	Phospho (STY)	S	548	QVPAPTASPPPEGPV	Filtered	Filtered	Filtered	Filtered	Filtered	Filtered	Filtered	Filtered	Filtered	Filtered	Filtered	Filtered	Filtered	Filtered	Filtered	Filtered	Filtered	Filtered	Filtered	Filtered	_GPEGGSTAQVPAPTAS[Phospho (STY)]PPPEGPVLTFQSEK_.3	_GPEGGSTAQVPAPTAS[Phospho (STY)]PPPEGPVLTFQSEK_.3	Filtered	Filtered	Filtered	Filtered	Filtered	Filtered	_GPEGGSTAQVPAPTAS[Phospho (STY)]PPPEGPVLTFQSEK_.3	Filtered	Filtered	Filtered	Filtered	Filtered	Filtered	Filtered
3.26244e-15	52.3857	68023.4	MEN1	Menin	0.635101	11.4534	O00255	O00255_S258_M1_1	1	Phospho (STY)	S	258	SIDLHTDSLELLQLQ	Filtered	Filtered	Filtered	Filtered	Filtered	Filtered	Filtered	Filtered	Filtered	Filtered	Filtered	Filtered	Filtered	Filtered	Filtered	Filtered	_KMEVAFMVC[Carbamidomethyl (C)]AINPSIDLHTDS[Phospho (STY)]LELLQLQQK_.4	Filtered	Filtered	Filtered	Filtered	Filtered	Filtered	Filtered	Filtered	Filtered	Filtered	Filtered	Filtered	Filtered	Filtered	Filtered	Filtered	Filtered	Filtered	Filtered
1.70346e-09	47.7811	61367.5	CBX4	E3 SUMO-protein ligase CBX4	0.462706	10.137	O00257	O00257_S291_M1_1	1	Phospho (STY)	S	291	VAEGEARSPSHKKRA	Filtered	_SGEVAEGEARS[Phospho (STY)]PSHK_.3	Filtered	Filtered	_SGEVAEGEARS[Phospho (STY)]PSHK_.3	Filtered	Filtered	Filtered	Filtered	Filtered	Filtered	Filtered	Filtered	Filtered	Filtered	Filtered	Filtered	_SGEVAEGEARS[Phospho (STY)]PSHK_.3	_SGEVAEGEARS[Phospho (STY)]PSHK_.3	Filtered	Filtered	Filtered	_SGEVAEGEARS[Phospho (STY)]PSHK_.3	Filtered	_SGEVAEGEARS[Phospho (STY)]PSHK_.3	Filtered	Filtered	Filtered	Filtered	_SGEVAEGEARS[Phospho (STY)]PSHK_.3	_SGEVAEGEARS[Phospho (STY)]PSHK_.3	_SGEVAEGEARS[Phospho (STY)]PSHK_.3	Filtered	1	Filtered	Filtered
1.70346e-09	47.7811	61367.5	CBX4	E3 SUMO-protein ligase CBX4	0.462706	10.137	O00257	O00257_S293_M1_1	1	Phospho (STY)	S	293	EGEARSPSHKKRAAD	Filtered	Filtered	Filtered	_SGEVAEGEARSPS[Phospho (STY)]HK_.3	Filtered	Filtered	Filtered	Filtered	Filtered	Filtered	Filtered	Filtered	Filtered	Filtered	Filtered	Filtered	Filtered	Filtered	Filtered	Filtered	Filtered	Filtered	Filtered	_SGEVAEGEARSPS[Phospho (STY)]HK_.3	Filtered	Filtered	Filtered	Filtered	Filtered	Filtered	Filtered	Filtered	Filtered	Filtered	Filtered	1
7.86262e-11	48.9613	21671.2	PGRMC1	Membrane-associated progesterone receptor component 1	0.322876	14.9694	O00264	O00264_S54_M1_1	1	Phospho (STY)	S	54	RGDQPAASGDSDDDE	Filtered	Filtered	Filtered	Filtered	Filtered	Filtered	Filtered	Filtered	Filtered	Filtered	Filtered	Filtered	Filtered	Filtered	Filtered	Filtered	Filtered	Filtered	Filtered	Filtered	Filtered	Filtered	Filtered	Filtered	Filtered	Filtered	Filtered	Filtered	Filtered	Filtered	Filtered	Filtered	Filtered	Filtered	Filtered	Filtered
7.86262e-11	48.9613	21671.2	PGRMC1	Membrane-associated progesterone receptor component 1	0.322876	14.9694	O00264	O00264_S57_M1_1	1	Phospho (STY)	S	57	QPAASGDSDDDEPPP	Filtered	Filtered	Filtered	Filtered	Filtered	Filtered	Filtered	Filtered	Filtered	Filtered	Filtered	Filtered	Filtered	Filtered	Filtered	Filtered	Filtered	Filtered	Filtered	Filtered	Filtered	Filtered	Filtered	Filtered	Filtered	Filtered	Filtered	Filtered	Filtered	Filtered	Filtered	Filtered	Filtered	Filtered	Filtered	Filtered
7.86262e-11	48.9613	21671.2	PGRMC1	Membrane-associated progesterone receptor component 1	0.322876	14.9694	O00264	O00264_S181_M1_1	1	Phospho (STY)	S	181	GEEPTVYSDEEEPKD	Filtered	Filtered	Filtered	Filtered	Filtered	Filtered	Filtered	Filtered	Filtered	Filtered	Filtered	Filtered	Filtered	Filtered	Filtered	Filtered	Filtered	Filtered	Filtered	Filtered	Filtered	Filtered	Filtered	Filtered	Filtered	Filtered	Filtered	Filtered	Filtered	Filtered	Filtered	Filtered	Filtered	Filtered	Filtered	Filtered
7.86262e-11	48.9613	21671.2	PGRMC1	Membrane-associated progesterone receptor component 1	0.322876	14.9694	O00264	O00264_S190_M1_1	1	Phospho (STY)	S	190	EEEPKDESARKND__	Filtered	Filtered	Filtered	Filtered	Filtered	Filtered	Filtered	Filtered	Filtered	Filtered	Filtered	Filtered	Filtered	Filtered	Filtered	Filtered	Filtered	Filtered	Filtered	Filtered	Filtered	Filtered	Filtered	Filtered	Filtered	Filtered	Filtered	Filtered	Filtered	Filtered	Filtered	Filtered	Filtered	Filtered	Filtered	Filtered
4.76534e-23	57.6104	121000	SUPT5H	Transcription elongation factor SPT5	0.527784	12.8899	O00267	O00267_S671_M1_1	1	Phospho (STY)	S	671	PMSPRISSPMHPSAG	_ISS[Phospho (STY)]PMHPSAGGQR_.2	_ISS[Phospho (STY)]PMHPSAGGQR_.2	_ISS[Phospho (STY)]PMHPSAGGQR_.2	_ISS[Phospho (STY)]PMHPSAGGQR_.2	_ISS[Phospho (STY)]PMHPSAGGQR_.2	_ISS[Phospho (STY)]PMHPSAGGQR_.2	_ISS[Phospho (STY)]PMHPSAGGQR_.2	_ISS[Phospho (STY)]PMHPSAGGQR_.2	_ISS[Phospho (STY)]PMHPSAGGQR_.2	_ISS[Phospho (STY)]PMHPSAGGQR_.2	_ISS[Phospho (STY)]PMHPSAGGQR_.2	_ISS[Phospho (STY)]PMHPSAGGQR_.2	_ISS[Phospho (STY)]PMHPSAGGQR_.2	_ISS[Phospho (STY)]PMHPSAGGQR_.2	_ISS[Phospho (STY)]PMHPSAGGQR_.2	_ISS[Phospho (STY)]PMHPSAGGQR_.2	_ISS[Phospho (STY)]PMHPSAGGQR_.2	_ISS[Phospho (STY)]PMHPSAGGQR_.2	_ISS[Phospho (STY)]PMHPSAGGQR_.2	_ISS[Phospho (STY)]PMHPSAGGQR_.2	_ISS[Phospho (STY)]PMHPSAGGQR_.2	_ISS[Phospho (STY)]PMHPSAGGQR_.2	_ISS[Phospho (STY)]PMHPSAGGQR_.2	_ISS[Phospho (STY)]PMHPSAGGQR_.2	_ISS[Phospho (STY)]PMHPSAGGQR_.2	_ISS[Phospho (STY)]PMHPSAGGQR_.2	_ISS[Phospho (STY)]PMHPSAGGQR_.2	_ISS[Phospho (STY)]PMHPSAGGQR_.2	_ISS[Phospho (STY)]PMHPSAGGQR_.2	_ISS[Phospho (STY)]PMHPSAGGQR_.2	_ISS[Phospho (STY)]PMHPSAGGQR_.2	_ISS[Phospho (STY)]PMHPSAGGQR_.2	1	1	1	1
4.76534e-23	57.6104	121000	SUPT5H	Transcription elongation factor SPT5	0.527784	12.8899	O00267	O00267_Y802_M1_1	1	Phospho (STY)	Y	802	DGSRTPHYGSQTPLH	_TPHY[Phospho (STY)]GSQTPLHDGSR_.3	Filtered	Filtered	Filtered	Filtered	_TPHY[Phospho (STY)]GSQTPLHDGSRTPAQSGAWDPNNPNTPSR_.4	Filtered	Filtered	Filtered	Filtered	Filtered	Filtered	Filtered	_TPMYGSQTPLQDGSRTPHY[Phospho (STY)]GSQTPLHDGSR_.4	Filtered	Filtered	_TPMYGSQTPLQDGSRTPHY[Phospho (STY)]GSQTPLHDGSR_.4	Filtered	_TPMYGSQTPLQDGSRTPHY[Phospho (STY)]GSQTPLHDGSR_.4	Filtered	Filtered	Filtered	Filtered	Filtered	Filtered	Filtered	Filtered	Filtered	Filtered	Filtered	Filtered	Filtered	1	Filtered	Filtered	Filtered
4.76534e-23	57.6104	121000	SUPT5H	Transcription elongation factor SPT5	0.527784	12.8899	O00267	O00267_S804_M1_1	1	Phospho (STY)	S	804	SRTPHYGSQTPLHDG	Filtered	Filtered	Filtered	Filtered	Filtered	Filtered	Filtered	Filtered	Filtered	Filtered	Filtered	Filtered	Filtered	Filtered	Filtered	Filtered	Filtered	Filtered	Filtered	Filtered	Filtered	Filtered	Filtered	Filtered	Filtered	Filtered	Filtered	Filtered	Filtered	Filtered	Filtered	Filtered	Filtered	Filtered	Filtered	Filtered
4.76534e-23	57.6104	121000	SUPT5H	Transcription elongation factor SPT5	0.527784	12.8899	O00267	O00267_T806_M1_1	1	Phospho (STY)	T	806	TPHYGSQTPLHDGSR	Filtered	Filtered	Filtered	_TPHYGSQT[Phospho (STY)]PLHDGSR_.3	_TPHYGSQT[Phospho (STY)]PLHDGSR_.3	Filtered	Filtered	_TPHYGSQT[Phospho (STY)]PLHDGSR_.3	_TPHYGSQT[Phospho (STY)]PLHDGSR_.3	_TPHYGSQT[Phospho (STY)]PLHDGSR_.3	_TPHYGSQT[Phospho (STY)]PLHDGSR_.3	_TPHYGSQT[Phospho (STY)]PLHDGSR_.3	_TPHYGSQT[Phospho (STY)]PLHDGSR_.3	Filtered	Filtered	_TPHYGSQT[Phospho (STY)]PLHDGSR_.3	Filtered	_TPHYGSQT[Phospho (STY)]PLHDGSR_.3	_TPHYGSQT[Phospho (STY)]PLHDGSR_.3	Filtered	_TPHYGSQT[Phospho (STY)]PLHDGSR_.3	_TPHYGSQT[Phospho (STY)]PLHDGSR_.3	Filtered	_TPHYGSQT[Phospho (STY)]PLHDGSR_.3	_TPHYGSQT[Phospho (STY)]PLHDGSR_.3	Filtered	Filtered	Filtered	_TPHYGSQT[Phospho (STY)]PLHDGSR_.3	Filtered	_TPHYGSQT[Phospho (STY)]PLHDGSR_.3	Filtered	Filtered	Filtered	Filtered	1
4.76534e-23	57.6104	121000	SUPT5H	Transcription elongation factor SPT5	0.527784	12.8899	O00267	O00267_S666_M1_1	1	Phospho (STY)	S	666	VGGFAPMSPRISSPM	_DVTNFTVGGFAPMS[Phospho (STY)]PR_.2;_DVTNFTVGGFAPM[Oxidation (M)]S[Phospho (STY)]PR_.2;_DVTNFTVGGFAPM[Oxidation (M)]S[Phospho (STY)]PR_.3;_DVTNFTVGGFAPMS[Phospho (STY)]PR_.3	_DVTNFTVGGFAPMS[Phospho (STY)]PR_.2;_DVTNFTVGGFAPM[Oxidation (M)]S[Phospho (STY)]PR_.2	_DVTNFTVGGFAPMS[Phospho (STY)]PR_.2;_DVTNFTVGGFAPM[Oxidation (M)]S[Phospho (STY)]PR_.2;_DVTNFTVGGFAPM[Oxidation (M)]S[Phospho (STY)]PR_.3	_DVTNFTVGGFAPMS[Phospho (STY)]PR_.2;_DVTNFTVGGFAPM[Oxidation (M)]S[Phospho (STY)]PR_.2;_DVTNFTVGGFAPMS[Phospho (STY)]PR_.3	_DVTNFTVGGFAPMS[Phospho (STY)]PR_.2;_DVTNFTVGGFAPM[Oxidation (M)]S[Phospho (STY)]PR_.2;_DVTNFTVGGFAPMS[Phospho (STY)]PR_.3	_DVTNFTVGGFAPMS[Phospho (STY)]PR_.2;_DVTNFTVGGFAPM[Oxidation (M)]S[Phospho (STY)]PR_.2	_DVTNFTVGGFAPMS[Phospho (STY)]PR_.2;_DVTNFTVGGFAPM[Oxidation (M)]S[Phospho (STY)]PR_.2;_DVTNFTVGGFAPMS[Phospho (STY)]PR_.3	_DVTNFTVGGFAPMS[Phospho (STY)]PR_.2;_DVTNFTVGGFAPM[Oxidation (M)]S[Phospho (STY)]PR_.2;_DVTNFTVGGFAPMS[Phospho (STY)]PR_.3	_DVTNFTVGGFAPMS[Phospho (STY)]PR_.2;_DVTNFTVGGFAPM[Oxidation (M)]S[Phospho (STY)]PR_.2;_DVTNFTVGGFAPM[Oxidation (M)]S[Phospho (STY)]PR_.3	_DVTNFTVGGFAPMS[Phospho (STY)]PR_.2;_DVTNFTVGGFAPM[Oxidation (M)]S[Phospho (STY)]PR_.2	_DVTNFTVGGFAPMS[Phospho (STY)]PR_.2;_DVTNFTVGGFAPM[Oxidation (M)]S[Phospho (STY)]PR_.2;_DVTNFTVGGFAPM[Oxidation (M)]S[Phospho (STY)]PR_.3	_DVTNFTVGGFAPMS[Phospho (STY)]PR_.2	_DVTNFTVGGFAPMS[Phospho (STY)]PR_.2;_DVTNFTVGGFAPM[Oxidation (M)]S[Phospho (STY)]PR_.2;_DVTNFTVGGFAPM[Oxidation (M)]S[Phospho (STY)]PR_.3	_DVTNFTVGGFAPMS[Phospho (STY)]PR_.2;_DVTNFTVGGFAPM[Oxidation (M)]S[Phospho (STY)]PR_.2;_DVTNFTVGGFAPM[Oxidation (M)]S[Phospho (STY)]PR_.3	_DVTNFTVGGFAPMS[Phospho (STY)]PR_.2;_DVTNFTVGGFAPM[Oxidation (M)]S[Phospho (STY)]PR_.2;_DVTNFTVGGFAPM[Oxidation (M)]S[Phospho (STY)]PR_.3	_DVTNFTVGGFAPMS[Phospho (STY)]PR_.2;_DVTNFTVGGFAPM[Oxidation (M)]S[Phospho (STY)]PR_.2;_DVTNFTVGGFAPM[Oxidation (M)]S[Phospho (STY)]PR_.3	_DVTNFTVGGFAPMS[Phospho (STY)]PR_.2;_DVTNFTVGGFAPM[Oxidation (M)]S[Phospho (STY)]PR_.2;_DVTNFTVGGFAPM[Oxidation (M)]S[Phospho (STY)]PR_.3;_DVTNFTVGGFAPMS[Phospho (STY)]PR_.3	_DVTNFTVGGFAPMS[Phospho (STY)]PR_.2;_DVTNFTVGGFAPM[Oxidation (M)]S[Phospho (STY)]PR_.2;_DVTNFTVGGFAPM[Oxidation (M)]S[Phospho (STY)]PR_.3;_DVTNFTVGGFAPMS[Phospho (STY)]PR_.3	_DVTNFTVGGFAPMS[Phospho (STY)]PR_.2;_DVTNFTVGGFAPM[Oxidation (M)]S[Phospho (STY)]PR_.2;_DVTNFTVGGFAPM[Oxidation (M)]S[Phospho (STY)]PR_.3	_DVTNFTVGGFAPMS[Phospho (STY)]PR_.2;_DVTNFTVGGFAPM[Oxidation (M)]S[Phospho (STY)]PR_.2;_DVTNFTVGGFAPMS[Phospho (STY)]PR_.3	_DVTNFTVGGFAPMS[Phospho (STY)]PR_.2;_DVTNFTVGGFAPM[Oxidation (M)]S[Phospho (STY)]PR_.2;_DVTNFTVGGFAPM[Oxidation (M)]S[Phospho (STY)]PR_.3;_DVTNFTVGGFAPMS[Phospho (STY)]PR_.3	_DVTNFTVGGFAPMS[Phospho (STY)]PR_.2;_DVTNFTVGGFAPM[Oxidation (M)]S[Phospho (STY)]PR_.2;_DVTNFTVGGFAPMS[Phospho (STY)]PR_.3	_DVTNFTVGGFAPMS[Phospho (STY)]PR_.2;_DVTNFTVGGFAPM[Oxidation (M)]S[Phospho (STY)]PR_.2	_DVTNFTVGGFAPMS[Phospho (STY)]PR_.2;_DVTNFTVGGFAPM[Oxidation (M)]S[Phospho (STY)]PR_.2;_DVTNFTVGGFAPM[Oxidation (M)]S[Phospho (STY)]PR_.3	_DVTNFTVGGFAPMS[Phospho (STY)]PR_.2;_DVTNFTVGGFAPM[Oxidation (M)]S[Phospho (STY)]PR_.2	_DVTNFTVGGFAPMS[Phospho (STY)]PR_.2	_DVTNFTVGGFAPMS[Phospho (STY)]PR_.2;_DVTNFTVGGFAPM[Oxidation (M)]S[Phospho (STY)]PR_.2	_DVTNFTVGGFAPMS[Phospho (STY)]PR_.2;_DVTNFTVGGFAPM[Oxidation (M)]S[Phospho (STY)]PR_.2;_DVTNFTVGGFAPM[Oxidation (M)]S[Phospho (STY)]PR_.3	_DVTNFTVGGFAPMS[Phospho (STY)]PR_.2;_DVTNFTVGGFAPM[Oxidation (M)]S[Phospho (STY)]PR_.2	_DVTNFTVGGFAPMS[Phospho (STY)]PR_.2;_DVTNFTVGGFAPM[Oxidation (M)]S[Phospho (STY)]PR_.2	_DVTNFTVGGFAPMS[Phospho (STY)]PR_.2;_DVTNFTVGGFAPM[Oxidation (M)]S[Phospho (STY)]PR_.2	_DVTNFTVGGFAPMS[Phospho (STY)]PR_.2;_DVTNFTVGGFAPM[Oxidation (M)]S[Phospho (STY)]PR_.2	4	2	3	3
4.76534e-23	57.6104	121000	SUPT5H	Transcription elongation factor SPT5	0.527784	12.8899	O00267	O00267_T791_M1_1	1	Phospho (STY)	T	791	TPMYGSQTPLQDGSR	Filtered	Filtered	Filtered	Filtered	Filtered	Filtered	Filtered	Filtered	Filtered	Filtered	Filtered	Filtered	Filtered	Filtered	Filtered	Filtered	Filtered	Filtered	Filtered	Filtered	Filtered	Filtered	Filtered	Filtered	Filtered	Filtered	Filtered	Filtered	Filtered	Filtered	Filtered	Filtered	Filtered	Filtered	Filtered	Filtered
4.76534e-23	57.6104	121000	SUPT5H	Transcription elongation factor SPT5	0.527784	12.8899	O00267	O00267_T784_M1_1	1	Phospho (STY)	T	784	MYGSGSRTPMYGSQT	_T[Phospho (STY)]PMYGSQTPLQDGSR_.2	_T[Phospho (STY)]PMYGSQTPLQDGSR_.2	Filtered	Filtered	Filtered	Filtered	Filtered	Filtered	Filtered	Filtered	Filtered	Filtered	Filtered	Filtered	Filtered	Filtered	Filtered	Filtered	Filtered	Filtered	Filtered	Filtered	_T[Phospho (STY)]PMYGSQTPLQDGSR_.2	Filtered	Filtered	Filtered	Filtered	Filtered	Filtered	Filtered	Filtered	Filtered	1	1	Filtered	Filtered
4.76534e-23	57.6104	121000	SUPT5H	Transcription elongation factor SPT5	0.527784	12.8899	O00267	O00267_Y787_M1_1	1	Phospho (STY)	Y	787	SGSRTPMYGSQTPLQ	Filtered	Filtered	Filtered	_TPMY[Phospho (STY)]GSQTPLQDGSR_.2	Filtered	Filtered	Filtered	Filtered	Filtered	Filtered	Filtered	Filtered	Filtered	Filtered	Filtered	Filtered	Filtered	Filtered	Filtered	Filtered	Filtered	Filtered	Filtered	Filtered	Filtered	Filtered	Filtered	Filtered	_TPMY[Phospho (STY)]GSQTPLQDGSR_.2	Filtered	Filtered	Filtered	Filtered	Filtered	Filtered	1
4.76534e-23	57.6104	121000	SUPT5H	Transcription elongation factor SPT5	0.527784	12.8899	O00267	O00267_S818_M1_1	1	Phospho (STY)	S	818	GSRTPAQSGAWDPNN	Filtered	Filtered	Filtered	Filtered	Filtered	Filtered	Filtered	Filtered	Filtered	Filtered	Filtered	Filtered	Filtered	Filtered	Filtered	Filtered	Filtered	_TPHYGSQTPLHDGSRTPAQS[Phospho (STY)]GAWDPNNPNTPSR_.4	Filtered	Filtered	Filtered	Filtered	Filtered	Filtered	Filtered	Filtered	Filtered	Filtered	Filtered	Filtered	Filtered	Filtered	Filtered	Filtered	Filtered	Filtered
4.76534e-23	57.6104	121000	SUPT5H	Transcription elongation factor SPT5	0.527784	12.8899	O00267	O00267_T814_M1_1	1	Phospho (STY)	T	814	PLHDGSRTPAQSGAW	Filtered	Filtered	Filtered	_TPHYGSQTPLHDGSRT[Phospho (STY)]PAQSGAWDPNNPNTPSR_.4	Filtered	Filtered	Filtered	Filtered	Filtered	Filtered	Filtered	Filtered	Filtered	Filtered	Filtered	Filtered	Filtered	Filtered	Filtered	Filtered	Filtered	Filtered	Filtered	Filtered	Filtered	Filtered	Filtered	Filtered	Filtered	Filtered	Filtered	Filtered	Filtered	Filtered	Filtered	1
2.53705e-17	53.8511	36521.9	DFFA	DNA fragmentation factor subunit alpha	0.505013	13.9173	O00273	O00273_S315_M1_1	1	Phospho (STY)	S	315	SISASKASPPGDLQN	_AS[Phospho (STY)]PPGDLQNPK_.2	_AS[Phospho (STY)]PPGDLQNPK_.2	_AS[Phospho (STY)]PPGDLQNPK_.2	_AS[Phospho (STY)]PPGDLQNPK_.2	_AS[Phospho (STY)]PPGDLQNPK_.2	_AS[Phospho (STY)]PPGDLQNPK_.2	_AS[Phospho (STY)]PPGDLQNPK_.2	_AS[Phospho (STY)]PPGDLQNPK_.2	_AS[Phospho (STY)]PPGDLQNPK_.2	_AS[Phospho (STY)]PPGDLQNPK_.2	_AS[Phospho (STY)]PPGDLQNPK_.2	_AS[Phospho (STY)]PPGDLQNPK_.2	_AS[Phospho (STY)]PPGDLQNPK_.2	_AS[Phospho (STY)]PPGDLQNPK_.2	_AS[Phospho (STY)]PPGDLQNPK_.2	_AS[Phospho (STY)]PPGDLQNPK_.2	_AS[Phospho (STY)]PPGDLQNPK_.2	_AS[Phospho (STY)]PPGDLQNPK_.2	_AS[Phospho (STY)]PPGDLQNPK_.2	_AS[Phospho (STY)]PPGDLQNPK_.2	_AS[Phospho (STY)]PPGDLQNPK_.2	_AS[Phospho (STY)]PPGDLQNPK_.2	_AS[Phospho (STY)]PPGDLQNPK_.2;_SISASKAS[Phospho (STY)]PPGDLQNPK_.2	_AS[Phospho (STY)]PPGDLQNPK_.2	_AS[Phospho (STY)]PPGDLQNPK_.2	_AS[Phospho (STY)]PPGDLQNPK_.2	_AS[Phospho (STY)]PPGDLQNPK_.2	_AS[Phospho (STY)]PPGDLQNPK_.2	_AS[Phospho (STY)]PPGDLQNPK_.2	_AS[Phospho (STY)]PPGDLQNPK_.2	_AS[Phospho (STY)]PPGDLQNPK_.2	_AS[Phospho (STY)]PPGDLQNPK_.2	1	1	1	1
2.53705e-17	53.8511	36521.9	DFFA	DNA fragmentation factor subunit alpha	0.505013	13.9173	O00273	O00273_T17_M1_1	1	Phospho (STY)	T	17	PESGEIRTLKPCLLR	_T[Phospho (STY)]LKPC[Carbamidomethyl (C)]LLR_.2	_T[Phospho (STY)]LKPC[Carbamidomethyl (C)]LLR_.2	_T[Phospho (STY)]LKPC[Carbamidomethyl (C)]LLR_.2	_T[Phospho (STY)]LKPC[Carbamidomethyl (C)]LLR_.2	_T[Phospho (STY)]LKPC[Carbamidomethyl (C)]LLR_.2	_T[Phospho (STY)]LKPC[Carbamidomethyl (C)]LLR_.2	_T[Phospho (STY)]LKPC[Carbamidomethyl (C)]LLR_.2	_T[Phospho (STY)]LKPC[Carbamidomethyl (C)]LLR_.2	_T[Phospho (STY)]LKPC[Carbamidomethyl (C)]LLR_.2	_T[Phospho (STY)]LKPC[Carbamidomethyl (C)]LLR_.2	_T[Phospho (STY)]LKPC[Carbamidomethyl (C)]LLR_.2	Filtered	Filtered	_T[Phospho (STY)]LKPC[Carbamidomethyl (C)]LLR_.2	Filtered	_T[Phospho (STY)]LKPC[Carbamidomethyl (C)]LLR_.2	_T[Phospho (STY)]LKPC[Carbamidomethyl (C)]LLR_.2	_T[Phospho (STY)]LKPC[Carbamidomethyl (C)]LLR_.2	_T[Phospho (STY)]LKPC[Carbamidomethyl (C)]LLR_.2	Filtered	_T[Phospho (STY)]LKPC[Carbamidomethyl (C)]LLR_.2	_T[Phospho (STY)]LKPC[Carbamidomethyl (C)]LLR_.2	_T[Phospho (STY)]LKPC[Carbamidomethyl (C)]LLR_.2	_T[Phospho (STY)]LKPC[Carbamidomethyl (C)]LLR_.2	_T[Phospho (STY)]LKPC[Carbamidomethyl (C)]LLR_.2	_T[Phospho (STY)]LKPC[Carbamidomethyl (C)]LLR_.2	_T[Phospho (STY)]LKPC[Carbamidomethyl (C)]LLR_.2	_T[Phospho (STY)]LKPC[Carbamidomethyl (C)]LLR_.2	_T[Phospho (STY)]LKPC[Carbamidomethyl (C)]LLR_.2	Filtered	_T[Phospho (STY)]LKPC[Carbamidomethyl (C)]LLR_.2	_T[Phospho (STY)]LKPC[Carbamidomethyl (C)]LLR_.2	1	1	1	1
2.53705e-17	53.8511	36521.9	DFFA	DNA fragmentation factor subunit alpha	0.505013	13.9173	O00273	O00273_S310_M1_1	1	Phospho (STY)	S	310	LHSLRSISASKASPP	Filtered	Filtered	Filtered	Filtered	Filtered	Filtered	Filtered	Filtered	Filtered	Filtered	Filtered	Filtered	Filtered	Filtered	Filtered	Filtered	Filtered	Filtered	_SIS[Phospho (STY)]ASKASPPGDLQNPK_.2	Filtered	Filtered	_SIS[Phospho (STY)]ASKASPPGDLQNPK_.2	_SIS[Phospho (STY)]ASKASPPGDLQNPK_.2	Filtered	Filtered	Filtered	Filtered	Filtered	Filtered	Filtered	Filtered	Filtered	Filtered	Filtered	Filtered	Filtered
2.53705e-17	53.8511	36521.9	DFFA	DNA fragmentation factor subunit alpha	0.505013	13.9173	O00273	O00273_S312_M1_1	1	Phospho (STY)	S	312	SLRSISASKASPPGD	Filtered	_SISAS[Phospho (STY)]KASPPGDLQNPK_.2	Filtered	Filtered	Filtered	Filtered	Filtered	Filtered	Filtered	Filtered	Filtered	Filtered	Filtered	Filtered	Filtered	Filtered	_SISAS[Phospho (STY)]KASPPGDLQNPK_.2	Filtered	Filtered	Filtered	Filtered	Filtered	Filtered	Filtered	Filtered	Filtered	Filtered	Filtered	Filtered	Filtered	Filtered	Filtered	Filtered	1	Filtered	Filtered
5.66902e-19	54.9377	37563.8	EIF3F	Eukaryotic translation initiation factor 3 subunit F	0.576476	13.7831	O00303	O00303_S258_M1_1	1	Phospho (STY)	S	258	LIMKTCFSPNRVIGL	Filtered	Filtered	Filtered	Filtered	Filtered	_TC[Carbamidomethyl (C)]FS[Phospho (STY)]PNR_.2	Filtered	Filtered	Filtered	Filtered	Filtered	Filtered	Filtered	Filtered	Filtered	_TC[Carbamidomethyl (C)]FS[Phospho (STY)]PNR_.2	_TC[Carbamidomethyl (C)]FS[Phospho (STY)]PNR_.2	_TC[Carbamidomethyl (C)]FS[Phospho (STY)]PNR_.2	Filtered	Filtered	_TC[Carbamidomethyl (C)]FS[Phospho (STY)]PNR_.2	_TC[Carbamidomethyl (C)]FS[Phospho (STY)]PNR_.2	_TC[Carbamidomethyl (C)]FS[Phospho (STY)]PNR_.2	Filtered	Filtered	Filtered	Filtered	_TC[Carbamidomethyl (C)]FS[Phospho (STY)]PNR_.2	Filtered	Filtered	Filtered	Filtered	Filtered	Filtered	Filtered	Filtered
5.66902e-19	54.9377	37563.8	EIF3F	Eukaryotic translation initiation factor 3 subunit F	0.576476	13.7831	O00303	O00303_T255_M1_1	1	Phospho (STY)	T	255	GVDLIMKTCFSPNRV	_T[Phospho (STY)]C[Carbamidomethyl (C)]FSPNR_.2	_T[Phospho (STY)]C[Carbamidomethyl (C)]FSPNR_.2	_T[Phospho (STY)]C[Carbamidomethyl (C)]FSPNR_.2	Filtered	Filtered	Filtered	Filtered	Filtered	Filtered	Filtered	Filtered	Filtered	Filtered	Filtered	_T[Phospho (STY)]C[Carbamidomethyl (C)]FSPNR_.2	Filtered	Filtered	Filtered	Filtered	_T[Phospho (STY)]C[Carbamidomethyl (C)]FSPNR_.2	Filtered	Filtered	_T[Phospho (STY)]C[Carbamidomethyl (C)]FSPNR_.2	Filtered	Filtered	_T[Phospho (STY)]C[Carbamidomethyl (C)]FSPNR_.2	Filtered	Filtered	Filtered	_T[Phospho (STY)]C[Carbamidomethyl (C)]FSPNR_.2	_T[Phospho (STY)]C[Carbamidomethyl (C)]FSPNR_.2	Filtered	1	1	1	Filtered
9.02085e-13	50.5462	98912.1	WWP2	NEDD4-like E3 ubiquitin-protein ligase WWP2	0.300306	12.9074	O00308	O00308_S211_M1_1	1	Phospho (STY)	S	211	TPATGEQSPGARSRH	Filtered	_TTPATGEQS[Phospho (STY)]PGAR_.2	_TTPATGEQS[Phospho (STY)]PGAR_.2	_TTPATGEQS[Phospho (STY)]PGAR_.2	_TTPATGEQS[Phospho (STY)]PGAR_.2	_TTPATGEQS[Phospho (STY)]PGAR_.2	_TTPATGEQS[Phospho (STY)]PGAR_.2	_TTPATGEQS[Phospho (STY)]PGAR_.2	_TTPATGEQS[Phospho (STY)]PGAR_.2	_TTPATGEQS[Phospho (STY)]PGAR_.2	_TTPATGEQS[Phospho (STY)]PGAR_.2	_TTPATGEQS[Phospho (STY)]PGAR_.2	_TTPATGEQS[Phospho (STY)]PGAR_.2	_TTPATGEQS[Phospho (STY)]PGAR_.2	_TTPATGEQS[Phospho (STY)]PGAR_.2	_TTPATGEQS[Phospho (STY)]PGAR_.2	_TTPATGEQS[Phospho (STY)]PGAR_.2	_TTPATGEQS[Phospho (STY)]PGAR_.2	_TTPATGEQS[Phospho (STY)]PGAR_.2	_TTPATGEQS[Phospho (STY)]PGAR_.2	_TTPATGEQS[Phospho (STY)]PGAR_.2	_TTPATGEQS[Phospho (STY)]PGAR_.2	_TTPATGEQS[Phospho (STY)]PGAR_.2	_TTPATGEQS[Phospho (STY)]PGAR_.2	_TTPATGEQS[Phospho (STY)]PGAR_.2	_TTPATGEQS[Phospho (STY)]PGAR_.2	_TTPATGEQS[Phospho (STY)]PGAR_.2	_TTPATGEQS[Phospho (STY)]PGAR_.2	_TTPATGEQS[Phospho (STY)]PGAR_.2	_TTPATGEQS[Phospho (STY)]PGAR_.2	_TTPATGEQS[Phospho (STY)]PGAR_.2	_TTPATGEQS[Phospho (STY)]PGAR_.2	Filtered	1	1	1
9.02085e-13	50.5462	98912.1	WWP2	NEDD4-like E3 ubiquitin-protein ligase WWP2	0.300306	12.9074	O00308	O00308_T207_M1_1	1	Phospho (STY)	T	207	SARTTPATGEQSPGA	Filtered	Filtered	Filtered	Filtered	Filtered	Filtered	Filtered	Filtered	Filtered	Filtered	Filtered	Filtered	Filtered	Filtered	Filtered	Filtered	Filtered	Filtered	Filtered	Filtered	Filtered	Filtered	Filtered	Filtered	Filtered	Filtered	Filtered	_TTPAT[Phospho (STY)]GEQSPGAR_.2	Filtered	Filtered	Filtered	Filtered	Filtered	Filtered	Filtered	Filtered
9.02085e-13	50.5462	98912.1	WWP2	NEDD4-like E3 ubiquitin-protein ligase WWP2	0.300306	12.9074	O00308	O00308_S815_M1_1	1	Phospho (STY)	S	815	GFAELIGSNGPQKFC	Filtered	Filtered	Filtered	Filtered	Filtered	Filtered	Filtered	Filtered	Filtered	Filtered	Filtered	Filtered	Filtered	Filtered	Filtered	_LLQFVTGTC[Carbamidomethyl (C)]RLPVGGFAELIGS[Phospho (STY)]NGPQK_.3	Filtered	_LLQFVTGTC[Carbamidomethyl (C)]RLPVGGFAELIGS[Phospho (STY)]NGPQK_.3	Filtered	Filtered	Filtered	_LLQFVTGTC[Carbamidomethyl (C)]RLPVGGFAELIGS[Phospho (STY)]NGPQK_.3	Filtered	Filtered	_LLQFVTGTC[Carbamidomethyl (C)]RLPVGGFAELIGS[Phospho (STY)]NGPQK_.3	Filtered	Filtered	Filtered	Filtered	Filtered	Filtered	Filtered	Filtered	Filtered	Filtered	Filtered
9.02085e-13	50.5462	98912.1	WWP2	NEDD4-like E3 ubiquitin-protein ligase WWP2	0.300306	12.9074	O00308	O00308_T801_M1_1	1	Phospho (STY)	T	801	LLQFVTGTCRLPVGG	Filtered	Filtered	Filtered	_LLQFVTGT[Phospho (STY)]C[Carbamidomethyl (C)]RLPVGGFAELIGSNGPQK_.3	Filtered	Filtered	Filtered	_LLQFVTGT[Phospho (STY)]C[Carbamidomethyl (C)]RLPVGGFAELIGSNGPQK_.3	Filtered	Filtered	Filtered	Filtered	Filtered	Filtered	Filtered	Filtered	Filtered	Filtered	Filtered	Filtered	Filtered	Filtered	_LLQFVTGT[Phospho (STY)]C[Carbamidomethyl (C)]RLPVGGFAELIGSNGPQK_.3	Filtered	Filtered	Filtered	Filtered	Filtered	Filtered	Filtered	Filtered	Filtered	Filtered	Filtered	Filtered	1
2.10103e-25	59.2527	119479	PIK3CD	Phosphatidylinositol 4,5-bisphosphate 3-kinase catalytic subunit delta isoform	0.614088	13.197	O00329	O00329_S331_M1_1	1	Phospho (STY)	S	331	RIELIQGSKVNADER	Filtered	Filtered	Filtered	Filtered	Filtered	Filtered	Filtered	Filtered	Filtered	Filtered	Filtered	Filtered	Filtered	Filtered	Filtered	_IELIQGS[Phospho (STY)]K_.2	Filtered	_IELIQGS[Phospho (STY)]K_.2	Filtered	_IELIQGS[Phospho (STY)]K_.2	Filtered	_IELIQGS[Phospho (STY)]K_.2	Filtered	Filtered	Filtered	Filtered	Filtered	_IELIQGS[Phospho (STY)]K_.2	Filtered	Filtered	Filtered	Filtered	Filtered	Filtered	Filtered	Filtered
2.41587e-05	43.0445	53834.9	FOXN3	Forkhead box protein N3	0.543588	10.6844	O00409	O00409_S328_M1_1	1	Phospho (STY)	S	328	SCGSPVVSGDPKEDH	Filtered	Filtered	Filtered	Filtered	Filtered	Filtered	Filtered	Filtered	Filtered	Filtered	Filtered	Filtered	Filtered	Filtered	Filtered	Filtered	Filtered	Filtered	Filtered	_TESEPSC[Carbamidomethyl (C)]GSPVVS[Phospho (STY)]GDPK_.2	Filtered	Filtered	Filtered	Filtered	Filtered	Filtered	Filtered	Filtered	Filtered	Filtered	Filtered	Filtered	Filtered	Filtered	Filtered	Filtered
2.41587e-05	43.0445	53834.9	FOXN3	Forkhead box protein N3	0.543588	10.6844	O00409	O00409_S391_M1_1	1	Phospho (STY)	S	391	FRSHESPSDTEEDDR	Filtered	Filtered	Filtered	Filtered	Filtered	Filtered	Filtered	Filtered	Filtered	Filtered	Filtered	Filtered	Filtered	Filtered	Filtered	Filtered	Filtered	Filtered	Filtered	Filtered	Filtered	Filtered	Filtered	Filtered	Filtered	Filtered	Filtered	Filtered	Filtered	Filtered	Filtered	Filtered	Filtered	Filtered	Filtered	Filtered
2.41587e-05	43.0445	53834.9	FOXN3	Forkhead box protein N3	0.543588	10.6844	O00409	O00409_S85_M1_1	1	Phospho (STY)	S	85	ESVLRSVSPVQDLDD	Filtered	Filtered	Filtered	Filtered	Filtered	Filtered	Filtered	Filtered	Filtered	Filtered	Filtered	Filtered	Filtered	Filtered	Filtered	Filtered	Filtered	Filtered	Filtered	Filtered	Filtered	Filtered	Filtered	Filtered	Filtered	Filtered	Filtered	Filtered	Filtered	Filtered	Filtered	Filtered	Filtered	Filtered	Filtered	Filtered
2.41587e-05	43.0445	53834.9	FOXN3	Forkhead box protein N3	0.543588	10.6844	O00409	O00409_S83_M1_1	1	Phospho (STY)	S	83	FGESVLRSVSPVQDL	Filtered	Filtered	Filtered	Filtered	Filtered	Filtered	Filtered	Filtered	Filtered	Filtered	Filtered	Filtered	Filtered	Filtered	Filtered	Filtered	Filtered	Filtered	Filtered	Filtered	Filtered	Filtered	Filtered	Filtered	Filtered	Filtered	Filtered	Filtered	Filtered	Filtered	Filtered	Filtered	Filtered	Filtered	Filtered	Filtered
2.41587e-05	43.0445	53834.9	FOXN3	Forkhead box protein N3	0.543588	10.6844	O00409	O00409_S349_M1_1	1	Phospho (STY)	S	349	SSNARSTSPTSDSIS	Filtered	Filtered	Filtered	Filtered	Filtered	Filtered	Filtered	Filtered	Filtered	Filtered	Filtered	Filtered	Filtered	Filtered	Filtered	Filtered	Filtered	Filtered	Filtered	Filtered	Filtered	Filtered	Filtered	Filtered	Filtered	Filtered	Filtered	Filtered	Filtered	Filtered	Filtered	Filtered	Filtered	Filtered	Filtered	Filtered
3.858e-17	53.7287	123630	IPO5	Importin-5	0.610003	12.8243	O00410	O00410_Y12_M1_1	1	Phospho (STY)	Y	12	AAEQQQFYLLLGNLL	Filtered	_AAAAAEQQQFY[Phospho (STY)]LLLGNLLSPDNVVR_.3	Filtered	_AAAAAEQQQFY[Phospho (STY)]LLLGNLLSPDNVVR_.3	_AAAAAEQQQFY[Phospho (STY)]LLLGNLLSPDNVVR_.3	Filtered	_AAAAAEQQQFY[Phospho (STY)]LLLGNLLSPDNVVR_.3	_AAAAAEQQQFY[Phospho (STY)]LLLGNLLSPDNVVR_.3	Filtered	Filtered	Filtered	_AAAAAEQQQFY[Phospho (STY)]LLLGNLLSPDNVVR_.3	Filtered	Filtered	Filtered	Filtered	_AAAAAEQQQFY[Phospho (STY)]LLLGNLLSPDNVVR_.3	Filtered	_AAAAAEQQQFY[Phospho (STY)]LLLGNLLSPDNVVR_.3	_AAAAAEQQQFY[Phospho (STY)]LLLGNLLSPDNVVR_.3	Filtered	_AAAAAEQQQFY[Phospho (STY)]LLLGNLLSPDNVVR_.3	_AAAAAEQQQFY[Phospho (STY)]LLLGNLLSPDNVVR_.3	Filtered	Filtered	_AAAAAEQQQFY[Phospho (STY)]LLLGNLLSPDNVVR_.3	_AAAAAEQQQFY[Phospho (STY)]LLLGNLLSPDNVVR_.3	_AAAAAEQQQFY[Phospho (STY)]LLLGNLLSPDNVVR_.3	Filtered	_AAAAAEQQQFY[Phospho (STY)]LLLGNLLSPDNVVR_.3	_AAAAAEQQQFY[Phospho (STY)]LLLGNLLSPDNVVR_.3	_AAAAAEQQQFY[Phospho (STY)]LLLGNLLSPDNVVR_.3	Filtered	1	Filtered	1
3.858e-17	53.7287	123630	IPO5	Importin-5	0.610003	12.8243	O00410	O00410_T514_M1_1	1	Phospho (STY)	T	514	LVLEQVVTSIASVAD	_LVLEQVVT[Phospho (STY)]SIASVADTAEEK_.2;_LVLEQVVT[Phospho (STY)]SIASVADTAEEK_.3	Filtered	Filtered	Filtered	_LVLEQVVT[Phospho (STY)]SIASVADTAEEK_.2	Filtered	Filtered	Filtered	Filtered	Filtered	Filtered	Filtered	Filtered	Filtered	Filtered	Filtered	_LVLEQVVT[Phospho (STY)]SIASVADTAEEK_.2	_LVLEQVVT[Phospho (STY)]SIASVADTAEEK_.2	Filtered	_LVLEQVVT[Phospho (STY)]SIASVADTAEEK_.2	_LVLEQVVT[Phospho (STY)]SIASVADTAEEK_.2	Filtered	Filtered	Filtered	Filtered	Filtered	Filtered	Filtered	Filtered	_LVLEQVVT[Phospho (STY)]SIASVADTAEEK_.2	Filtered	Filtered	2	Filtered	Filtered	Filtered
3.858e-17	53.7287	123630	IPO5	Importin-5	0.610003	12.8243	O00410	O00410_T449_M1_1	1	Phospho (STY)	T	449	VIAALLQTMEDQGNQ	Filtered	Filtered	Filtered	Filtered	_VIAALLQT[Phospho (STY)]MEDQGNQR_.2	_VIAALLQT[Phospho (STY)]MEDQGNQR_.2	_VIAALLQT[Phospho (STY)]MEDQGNQR_.2	_VIAALLQT[Phospho (STY)]MEDQGNQR_.2	Filtered	Filtered	Filtered	Filtered	_VIAALLQT[Phospho (STY)]MEDQGNQR_.2	Filtered	Filtered	Filtered	Filtered	_VIAALLQT[Phospho (STY)]MEDQGNQR_.2	Filtered	_VIAALLQT[Phospho (STY)]MEDQGNQR_.2	Filtered	_VIAALLQT[Phospho (STY)]MEDQGNQR_.2	Filtered	Filtered	_VIAALLQT[Phospho (STY)]MEDQGNQR_.2	Filtered	Filtered	_VIAALLQT[Phospho (STY)]MEDQGNQR_.2	_VIAALLQT[Phospho (STY)]MEDQGNQR_.2	Filtered	Filtered	Filtered	Filtered	Filtered	Filtered	Filtered
3.76654e-08	46.4756	82144.1	EEF2K	Eukaryotic elongation factor 2 kinase	0.379342	11.1767	O00418	O00418_S18_M1_1	1	Phospho (STY)	S	18	EGVDGGQSPRAGHDG	_LEGVDGGQS[Phospho (STY)]PR_.2	_LEGVDGGQS[Phospho (STY)]PR_.2	_LEGVDGGQS[Phospho (STY)]PR_.2	_LEGVDGGQS[Phospho (STY)]PR_.2	_LEGVDGGQS[Phospho (STY)]PR_.2	_LEGVDGGQS[Phospho (STY)]PR_.2	_LEGVDGGQS[Phospho (STY)]PR_.2	_LEGVDGGQS[Phospho (STY)]PR_.2	_LEGVDGGQS[Phospho (STY)]PR_.2	_LEGVDGGQS[Phospho (STY)]PR_.2	_LEGVDGGQS[Phospho (STY)]PR_.2	_LEGVDGGQS[Phospho (STY)]PR_.2	_LEGVDGGQS[Phospho (STY)]PR_.2	_LEGVDGGQS[Phospho (STY)]PR_.2	_LEGVDGGQS[Phospho (STY)]PR_.2	_LEGVDGGQS[Phospho (STY)]PR_.2	_LEGVDGGQS[Phospho (STY)]PR_.2	_LEGVDGGQS[Phospho (STY)]PR_.2	_LEGVDGGQS[Phospho (STY)]PR_.2	_LEGVDGGQS[Phospho (STY)]PR_.2	_LEGVDGGQS[Phospho (STY)]PR_.2	_LEGVDGGQS[Phospho (STY)]PR_.2	_LEGVDGGQS[Phospho (STY)]PR_.2	_LEGVDGGQS[Phospho (STY)]PR_.2	_LEGVDGGQS[Phospho (STY)]PR_.2	_LEGVDGGQS[Phospho (STY)]PR_.2	_LEGVDGGQS[Phospho (STY)]PR_.2	_LEGVDGGQS[Phospho (STY)]PR_.2	_LEGVDGGQS[Phospho (STY)]PR_.2	_LEGVDGGQS[Phospho (STY)]PR_.2	_LEGVDGGQS[Phospho (STY)]PR_.2	_LEGVDGGQS[Phospho (STY)]PR_.2	1	1	1	1
2.23067e-23	57.8343	81877.1	DNM1L	Dynamin-1-like protein	0.338728	11.0198	O00429	O00429_S616_M1_1	1	Phospho (STY)	S	616	PIPIMPASPQKGHAV	_SKPIPIMPAS[Phospho (STY)]PQK_.2;_SKPIPIM[Oxidation (M)]PAS[Phospho (STY)]PQK_.2;_SKPIPIMPAS[Phospho (STY)]PQK_.3;_SKPIPIM[Oxidation (M)]PAS[Phospho (STY)]PQK_.3;_SKPIPIM[Oxidation (M)]PAS[Phospho (STY)]PQKGHAVNLLDVPVPVAR_.4	_SKPIPIM[Oxidation (M)]PAS[Phospho (STY)]PQK_.2;_SKPIPIMPAS[Phospho (STY)]PQK_.3	_SKPIPIMPAS[Phospho (STY)]PQK_.2;_SKPIPIM[Oxidation (M)]PAS[Phospho (STY)]PQK_.2;_SKPIPIM[Oxidation (M)]PAS[Phospho (STY)]PQK_.3	_SKPIPIMPAS[Phospho (STY)]PQK_.2;_SKPIPIM[Oxidation (M)]PAS[Phospho (STY)]PQK_.2;_SKPIPIMPAS[Phospho (STY)]PQK_.3;_SKPIPIM[Oxidation (M)]PAS[Phospho (STY)]PQK_.3	_SKPIPIMPAS[Phospho (STY)]PQK_.2;_SKPIPIM[Oxidation (M)]PAS[Phospho (STY)]PQK_.2;_SKPIPIMPAS[Phospho (STY)]PQK_.3;_SKPIPIM[Oxidation (M)]PAS[Phospho (STY)]PQK_.3	_SKPIPIMPAS[Phospho (STY)]PQK_.2;_SKPIPIM[Oxidation (M)]PAS[Phospho (STY)]PQK_.2;_SKPIPIMPAS[Phospho (STY)]PQK_.3;_SKPIPIM[Oxidation (M)]PAS[Phospho (STY)]PQK_.3	_SKPIPIMPAS[Phospho (STY)]PQK_.2;_SKPIPIM[Oxidation (M)]PAS[Phospho (STY)]PQK_.2;_SKPIPIMPAS[Phospho (STY)]PQK_.3;_SKPIPIM[Oxidation (M)]PAS[Phospho (STY)]PQK_.3	_SKPIPIMPAS[Phospho (STY)]PQK_.2;_SKPIPIM[Oxidation (M)]PAS[Phospho (STY)]PQK_.2;_SKPIPIMPAS[Phospho (STY)]PQK_.3;_SKPIPIM[Oxidation (M)]PAS[Phospho (STY)]PQK_.3	_SKPIPIMPAS[Phospho (STY)]PQK_.2;_SKPIPIM[Oxidation (M)]PAS[Phospho (STY)]PQK_.2;_SKPIPIMPAS[Phospho (STY)]PQK_.3;_SKPIPIM[Oxidation (M)]PAS[Phospho (STY)]PQK_.3	_SKPIPIMPAS[Phospho (STY)]PQK_.2;_SKPIPIM[Oxidation (M)]PAS[Phospho (STY)]PQK_.2	_SKPIPIMPAS[Phospho (STY)]PQK_.2;_SKPIPIM[Oxidation (M)]PAS[Phospho (STY)]PQK_.2	_SKPIPIMPAS[Phospho (STY)]PQK_.2;_SKPIPIM[Oxidation (M)]PAS[Phospho (STY)]PQK_.2;_SKPIPIMPAS[Phospho (STY)]PQK_.3	_SKPIPIMPAS[Phospho (STY)]PQK_.2;_SKPIPIM[Oxidation (M)]PAS[Phospho (STY)]PQK_.2;_SKPIPIM[Oxidation (M)]PAS[Phospho (STY)]PQK_.3;_SKPIPIM[Oxidation (M)]PAS[Phospho (STY)]PQKGHAVNLLDVPVPVAR_.4	_SKPIPIMPAS[Phospho (STY)]PQK_.2;_SKPIPIM[Oxidation (M)]PAS[Phospho (STY)]PQK_.2;_SKPIPIM[Oxidation (M)]PAS[Phospho (STY)]PQK_.3	_SKPIPIMPAS[Phospho (STY)]PQK_.2;_SKPIPIM[Oxidation (M)]PAS[Phospho (STY)]PQK_.2;_SKPIPIM[Oxidation (M)]PAS[Phospho (STY)]PQK_.3	_SKPIPIMPAS[Phospho (STY)]PQK_.2;_SKPIPIM[Oxidation (M)]PAS[Phospho (STY)]PQK_.2;_SKPIPIMPAS[Phospho (STY)]PQK_.3;_SKPIPIM[Oxidation (M)]PAS[Phospho (STY)]PQK_.3	_SKPIPIMPAS[Phospho (STY)]PQK_.2;_SKPIPIM[Oxidation (M)]PAS[Phospho (STY)]PQK_.2;_SKPIPIM[Oxidation (M)]PAS[Phospho (STY)]PQKGHAVNLLDVPVPVAR_.4	_SKPIPIMPAS[Phospho (STY)]PQK_.2;_SKPIPIM[Oxidation (M)]PAS[Phospho (STY)]PQK_.2	_SKPIPIMPAS[Phospho (STY)]PQK_.2;_SKPIPIM[Oxidation (M)]PAS[Phospho (STY)]PQK_.2	_SKPIPIMPAS[Phospho (STY)]PQK_.2;_SKPIPIM[Oxidation (M)]PAS[Phospho (STY)]PQK_.2;_SKPIPIMPAS[Phospho (STY)]PQK_.3	_SKPIPIMPAS[Phospho (STY)]PQK_.2;_SKPIPIM[Oxidation (M)]PAS[Phospho (STY)]PQK_.2	_SKPIPIM[Oxidation (M)]PAS[Phospho (STY)]PQK_.2;_SKPIPIM[Oxidation (M)]PAS[Phospho (STY)]PQK_.3;_SKPIPIM[Oxidation (M)]PAS[Phospho (STY)]PQKGHAVNLLDVPVPVAR_.4	_SKPIPIMPAS[Phospho (STY)]PQK_.2;_SKPIPIM[Oxidation (M)]PAS[Phospho (STY)]PQK_.2;_SKPIPIM[Oxidation (M)]PAS[Phospho (STY)]PQK_.3;_SKPIPIM[Oxidation (M)]PAS[Phospho (STY)]PQKGHAVNLLDVPVPVAR_.4	_SKPIPIMPAS[Phospho (STY)]PQK_.2;_SKPIPIM[Oxidation (M)]PAS[Phospho (STY)]PQK_.2;_SKPIPIMPAS[Phospho (STY)]PQK_.3;_SKPIPIM[Oxidation (M)]PAS[Phospho (STY)]PQK_.3	_SKPIPIMPAS[Phospho (STY)]PQK_.2;_SKPIPIM[Oxidation (M)]PAS[Phospho (STY)]PQK_.2	_SKPIPIMPAS[Phospho (STY)]PQK_.2;_SKPIPIM[Oxidation (M)]PAS[Phospho (STY)]PQK_.2	_SKPIPIMPAS[Phospho (STY)]PQK_.2	_SKPIPIMPAS[Phospho (STY)]PQK_.2;_SKPIPIM[Oxidation (M)]PAS[Phospho (STY)]PQK_.2;_SKPIPIMPAS[Phospho (STY)]PQK_.3	_SKPIPIMPAS[Phospho (STY)]PQK_.2;_SKPIPIM[Oxidation (M)]PAS[Phospho (STY)]PQK_.2	Filtered	_SKPIPIM[Oxidation (M)]PAS[Phospho (STY)]PQK_.2	_SKPIPIMPAS[Phospho (STY)]PQK_.2;_SKPIPIM[Oxidation (M)]PAS[Phospho (STY)]PQK_.2;_SKPIPIMPAS[Phospho (STY)]PQK_.3	5	2	3	4
9.50014e-21	56.0886	50268.6	IFRD1	Interferon-related developmental regulator 1	0.525992	8.13224	O00458	O00458_T27_M1_1	1	Phospho (STY)	T	27	GSGAAAATAATAGGQ	Filtered	Filtered	Filtered	Filtered	Filtered	_NTPHRGSSAGGGGSGAAAAT[Phospho (STY)]AATAGGQHR_.4	Filtered	_NTPHRGSSAGGGGSGAAAAT[Phospho (STY)]AATAGGQHR_.4	Filtered	Filtered	Filtered	Filtered	_NTPHRGSSAGGGGSGAAAAT[Phospho (STY)]AATAGGQHR_.4	Filtered	Filtered	Filtered	Filtered	Filtered	_NTPHRGSSAGGGGSGAAAAT[Phospho (STY)]AATAGGQHR_.4	Filtered	Filtered	Filtered	Filtered	Filtered	_NTPHRGSSAGGGGSGAAAAT[Phospho (STY)]AATAGGQHR_.4	Filtered	Filtered	Filtered	Filtered	Filtered	Filtered	Filtered	Filtered	Filtered	Filtered	Filtered
1.76222e-11	49.5061	9538.91	HMGN4	High mobility group nucleosome-binding domain-containing protein 4	0.637928	15.3759	O00479	O00479_S29_M1_1	1	Phospho (STY)	S	29	QRRSARLSAKPAPPK	_LS[Phospho (STY)]AKPAPPKPEPR_.3	_LS[Phospho (STY)]AKPAPPKPEPR_.3	_LS[Phospho (STY)]AKPAPPKPEPR_.3	_LS[Phospho (STY)]AKPAPPKPEPR_.3	_LS[Phospho (STY)]AKPAPPKPEPR_.3	_LS[Phospho (STY)]AKPAPPKPEPR_.3	_LS[Phospho (STY)]AKPAPPKPEPR_.3	_LS[Phospho (STY)]AKPAPPKPEPR_.3	_LS[Phospho (STY)]AKPAPPKPEPR_.3	_LS[Phospho (STY)]AKPAPPKPEPR_.3	_LS[Phospho (STY)]AKPAPPKPEPR_.3	_LS[Phospho (STY)]AKPAPPKPEPR_.3	_LS[Phospho (STY)]AKPAPPKPEPR_.3	_LS[Phospho (STY)]AKPAPPKPEPR_.3	_LS[Phospho (STY)]AKPAPPKPEPR_.3	_LS[Phospho (STY)]AKPAPPKPEPR_.3	_LS[Phospho (STY)]AKPAPPKPEPR_.3	_LS[Phospho (STY)]AKPAPPKPEPR_.3	_LS[Phospho (STY)]AKPAPPKPEPR_.3	_LS[Phospho (STY)]AKPAPPKPEPR_.3	_LS[Phospho (STY)]AKPAPPKPEPR_.3	_LS[Phospho (STY)]AKPAPPKPEPR_.3	_LS[Phospho (STY)]AKPAPPKPEPR_.3	_LS[Phospho (STY)]AKPAPPKPEPR_.3	_LS[Phospho (STY)]AKPAPPKPEPR_.3	_LS[Phospho (STY)]AKPAPPKPEPR_.3	_LS[Phospho (STY)]AKPAPPKPEPR_.3	_LS[Phospho (STY)]AKPAPPKPEPR_.3	_LS[Phospho (STY)]AKPAPPKPEPR_.3	_LS[Phospho (STY)]AKPAPPKPEPR_.3	_LS[Phospho (STY)]AKPAPPKPEPR_.3	_LS[Phospho (STY)]AKPAPPKPEPR_.3	1	1	1	1
1.76222e-11	49.5061	9538.91	HMGN4	High mobility group nucleosome-binding domain-containing protein 4	0.637928	15.3759	O00479	O00479_S80_M1_1	1	Phospho (STY)	S	80	RDASTLQSQKAEGTG	Filtered	Filtered	Filtered	Filtered	Filtered	Filtered	_DASTLQS[Phospho (STY)]QKAEGTGDAK_.3	Filtered	Filtered	Filtered	Filtered	Filtered	Filtered	Filtered	Filtered	Filtered	Filtered	Filtered	Filtered	Filtered	Filtered	Filtered	Filtered	Filtered	Filtered	Filtered	Filtered	Filtered	Filtered	Filtered	Filtered	Filtered	Filtered	Filtered	Filtered	Filtered
1.76222e-11	49.5061	9538.91	HMGN4	High mobility group nucleosome-binding domain-containing protein 4	0.637928	15.3759	O00479	O00479_T86_M1_1	1	Phospho (STY)	T	86	QSQKAEGTGDAK___	Filtered	Filtered	Filtered	Filtered	Filtered	Filtered	Filtered	Filtered	Filtered	Filtered	Filtered	Filtered	Filtered	Filtered	Filtered	Filtered	Filtered	Filtered	Filtered	Filtered	Filtered	Filtered	Filtered	Filtered	Filtered	Filtered	Filtered	Filtered	Filtered	Filtered	Filtered	Filtered	Filtered	Filtered	Filtered	Filtered
1.76222e-11	49.5061	9538.91	HMGN4	High mobility group nucleosome-binding domain-containing protein 4	0.637928	15.3759	O00479	O00479_T77_M1_1	1	Phospho (STY)	T	77	AKNRDASTLQSQKAE	Filtered	Filtered	Filtered	Filtered	Filtered	_DAST[Phospho (STY)]LQSQKAEGTGDAK_.3	Filtered	Filtered	Filtered	Filtered	Filtered	Filtered	Filtered	Filtered	Filtered	Filtered	Filtered	Filtered	Filtered	Filtered	Filtered	Filtered	Filtered	Filtered	Filtered	Filtered	Filtered	Filtered	Filtered	Filtered	Filtered	Filtered	Filtered	Filtered	Filtered	Filtered
3.04043e-21	56.4112	64699.4	BIN1	Myc box-dependent-interacting protein 1	0.58678	13.7034	O00499	O00499_S331_M1_1	1	Phospho (STY)	S	331	PGATLPKSPSQLRKG	_VNHEPEPAGGATPGATLPKS[Phospho (STY)]PSQLR_.3;_VNHEPEPAGGATPGATLPKS[Phospho (STY)]PSQLR_.4	_VNHEPEPAGGATPGATLPKS[Phospho (STY)]PSQLR_.3	_VNHEPEPAGGATPGATLPKS[Phospho (STY)]PSQLR_.3;_VNHEPEPAGGATPGATLPKS[Phospho (STY)]PSQLR_.4	_VNHEPEPAGGATPGATLPKS[Phospho (STY)]PSQLR_.3	_VNHEPEPAGGATPGATLPKS[Phospho (STY)]PSQLR_.3;_VNHEPEPAGGATPGATLPKS[Phospho (STY)]PSQLR_.4	_VNHEPEPAGGATPGATLPKS[Phospho (STY)]PSQLR_.3;_VNHEPEPAGGATPGATLPKS[Phospho (STY)]PSQLR_.4	_VNHEPEPAGGATPGATLPKS[Phospho (STY)]PSQLR_.3;_VNHEPEPAGGATPGATLPKS[Phospho (STY)]PSQLR_.4	_VNHEPEPAGGATPGATLPKS[Phospho (STY)]PSQLR_.3;_VNHEPEPAGGATPGATLPKS[Phospho (STY)]PSQLR_.4	_VNHEPEPAGGATPGATLPKS[Phospho (STY)]PSQLR_.3;_VNHEPEPAGGATPGATLPKS[Phospho (STY)]PSQLR_.4	_VNHEPEPAGGATPGATLPKS[Phospho (STY)]PSQLR_.3;_VNHEPEPAGGATPGATLPKS[Phospho (STY)]PSQLR_.4	_VNHEPEPAGGATPGATLPKS[Phospho (STY)]PSQLR_.3	Filtered	_VNHEPEPAGGATPGATLPKS[Phospho (STY)]PSQLR_.3;_VNHEPEPAGGATPGATLPKS[Phospho (STY)]PSQLR_.4	_VNHEPEPAGGATPGATLPKS[Phospho (STY)]PSQLR_.3;_VNHEPEPAGGATPGATLPKS[Phospho (STY)]PSQLR_.4	_VNHEPEPAGGATPGATLPKS[Phospho (STY)]PSQLR_.3;_VNHEPEPAGGATPGATLPKS[Phospho (STY)]PSQLR_.4	_VNHEPEPAGGATPGATLPKS[Phospho (STY)]PSQLR_.3;_VNHEPEPAGGATPGATLPKS[Phospho (STY)]PSQLR_.4	_VNHEPEPAGGATPGATLPKS[Phospho (STY)]PSQLR_.3	_VNHEPEPAGGATPGATLPKS[Phospho (STY)]PSQLR_.3;_VNHEPEPAGGATPGATLPKS[Phospho (STY)]PSQLR_.4	_VNHEPEPAGGATPGATLPKS[Phospho (STY)]PSQLR_.3;_VNHEPEPAGGATPGATLPKS[Phospho (STY)]PSQLR_.4	_VNHEPEPAGGATPGATLPKS[Phospho (STY)]PSQLR_.3;_VNHEPEPAGGATPGATLPKS[Phospho (STY)]PSQLR_.4	_VNHEPEPAGGATPGATLPKS[Phospho (STY)]PSQLR_.3;_VNHEPEPAGGATPGATLPKS[Phospho (STY)]PSQLR_.4	_VNHEPEPAGGATPGATLPKS[Phospho (STY)]PSQLR_.3;_VNHEPEPAGGATPGATLPKS[Phospho (STY)]PSQLR_.4	_VNHEPEPAGGATPGATLPKS[Phospho (STY)]PSQLR_.3	_VNHEPEPAGGATPGATLPKS[Phospho (STY)]PSQLR_.3;_VNHEPEPAGGATPGATLPKS[Phospho (STY)]PSQLR_.4	_VNHEPEPAGGATPGATLPKS[Phospho (STY)]PSQLR_.3;_VNHEPEPAGGATPGATLPKS[Phospho (STY)]PSQLR_.4	_VNHEPEPAGGATPGATLPKS[Phospho (STY)]PSQLR_.3;_VNHEPEPAGGATPGATLPKS[Phospho (STY)]PSQLR_.4	Filtered	_VNHEPEPAGGATPGATLPKS[Phospho (STY)]PSQLR_.3;_VNHEPEPAGGATPGATLPKS[Phospho (STY)]PSQLR_.4	_VNHEPEPAGGATPGATLPKS[Phospho (STY)]PSQLR_.3;_VNHEPEPAGGATPGATLPKS[Phospho (STY)]PSQLR_.4	_VNHEPEPAGGATPGATLPKS[Phospho (STY)]PSQLR_.3;_VNHEPEPAGGATPGATLPKS[Phospho (STY)]PSQLR_.4	_VNHEPEPAGGATPGATLPKS[Phospho (STY)]PSQLR_.3	_VNHEPEPAGGATPGATLPKS[Phospho (STY)]PSQLR_.3;_VNHEPEPAGGATPGATLPKS[Phospho (STY)]PSQLR_.4	2	1	2	1
3.04043e-21	56.4112	64699.4	BIN1	Myc box-dependent-interacting protein 1	0.58678	13.7034	O00499	O00499_S298_M1_1	1	Phospho (STY)	S	298	AKGNKSPSPPDGSPA	_SPS[Phospho (STY)]PPDGSPAATPEIR_.2;_SPS[Phospho (STY)]PPDGSPAATPEIR_.3;_GNKSPS[Phospho (STY)]PPDGSPAATPEIR_.3	_SPS[Phospho (STY)]PPDGSPAATPEIR_.2;_GNKSPS[Phospho (STY)]PPDGSPAATPEIR_.2	_SPS[Phospho (STY)]PPDGSPAATPEIR_.2	_SPS[Phospho (STY)]PPDGSPAATPEIR_.2;_SPS[Phospho (STY)]PPDGSPAATPEIR_.3	_SPS[Phospho (STY)]PPDGSPAATPEIR_.2;_GNKSPS[Phospho (STY)]PPDGSPAATPEIR_.3	_SPS[Phospho (STY)]PPDGSPAATPEIR_.2	_SPS[Phospho (STY)]PPDGSPAATPEIR_.2;_GNKSPS[Phospho (STY)]PPDGSPAATPEIR_.3	_SPS[Phospho (STY)]PPDGSPAATPEIR_.2;_SPS[Phospho (STY)]PPDGSPAATPEIR_.3;_GNKSPS[Phospho (STY)]PPDGSPAATPEIR_.3	_SPS[Phospho (STY)]PPDGSPAATPEIR_.2;_SPS[Phospho (STY)]PPDGSPAATPEIR_.3;_GNKSPS[Phospho (STY)]PPDGSPAATPEIR_.3	_SPS[Phospho (STY)]PPDGSPAATPEIR_.2;_GNKSPS[Phospho (STY)]PPDGSPAATPEIR_.3	_SPS[Phospho (STY)]PPDGSPAATPEIR_.2	_SPS[Phospho (STY)]PPDGSPAATPEIR_.2;_GNKSPS[Phospho (STY)]PPDGSPAATPEIR_.3	_SPS[Phospho (STY)]PPDGSPAATPEIR_.2;_SPS[Phospho (STY)]PPDGSPAATPEIR_.3	_SPS[Phospho (STY)]PPDGSPAATPEIR_.2	_SPS[Phospho (STY)]PPDGSPAATPEIR_.2;_SPS[Phospho (STY)]PPDGSPAATPEIR_.3	_SPS[Phospho (STY)]PPDGSPAATPEIR_.2	_SPS[Phospho (STY)]PPDGSPAATPEIR_.2;_GNKSPS[Phospho (STY)]PPDGSPAATPEIR_.3;_GNKSPS[Phospho (STY)]PPDGSPAATPEIR_.2	_SPS[Phospho (STY)]PPDGSPAATPEIR_.2;_GNKSPS[Phospho (STY)]PPDGSPAATPEIR_.3	_SPS[Phospho (STY)]PPDGSPAATPEIR_.2	_SPS[Phospho (STY)]PPDGSPAATPEIR_.2;_SPS[Phospho (STY)]PPDGSPAATPEIR_.3;_GNKSPS[Phospho (STY)]PPDGSPAATPEIR_.3	_SPS[Phospho (STY)]PPDGSPAATPEIR_.2;_GNKSPS[Phospho (STY)]PPDGSPAATPEIR_.3	_SPS[Phospho (STY)]PPDGSPAATPEIR_.2	_SPS[Phospho (STY)]PPDGSPAATPEIR_.2;_SPS[Phospho (STY)]PPDGSPAATPEIR_.3;_GNKSPS[Phospho (STY)]PPDGSPAATPEIR_.3	_SPS[Phospho (STY)]PPDGSPAATPEIR_.2;_SPS[Phospho (STY)]PPDGSPAATPEIR_.3;_GNKSPS[Phospho (STY)]PPDGSPAATPEIR_.3	_SPS[Phospho (STY)]PPDGSPAATPEIR_.2;_SPS[Phospho (STY)]PPDGSPAATPEIR_.3;_GNKSPS[Phospho (STY)]PPDGSPAATPEIR_.3	_SPS[Phospho (STY)]PPDGSPAATPEIR_.2;_SPS[Phospho (STY)]PPDGSPAATPEIR_.3;_GNKSPS[Phospho (STY)]PPDGSPAATPEIR_.3	_SPS[Phospho (STY)]PPDGSPAATPEIR_.2	_SPS[Phospho (STY)]PPDGSPAATPEIR_.2	_SPS[Phospho (STY)]PPDGSPAATPEIR_.2	_SPS[Phospho (STY)]PPDGSPAATPEIR_.2	_SPS[Phospho (STY)]PPDGSPAATPEIR_.2	_SPS[Phospho (STY)]PPDGSPAATPEIR_.2;_SPS[Phospho (STY)]PPDGSPAATPEIR_.3;_GNKSPS[Phospho (STY)]PPDGSPAATPEIR_.3	3	2	1	2
3.04043e-21	56.4112	64699.4	BIN1	Myc box-dependent-interacting protein 1	0.58678	13.7034	O00499	O00499_S303_M1_1	1	Phospho (STY)	S	303	SPSPPDGSPAATPEI	_SPSPPDGS[Phospho (STY)]PAATPEIR_.2	Filtered	_SPSPPDGS[Phospho (STY)]PAATPEIR_.2	Filtered	Filtered	_SPSPPDGS[Phospho (STY)]PAATPEIR_.2	Filtered	_SPSPPDGS[Phospho (STY)]PAATPEIR_.3	_SPSPPDGS[Phospho (STY)]PAATPEIR_.2	Filtered	_SPSPPDGS[Phospho (STY)]PAATPEIR_.2	_SPSPPDGS[Phospho (STY)]PAATPEIR_.2	_SPSPPDGS[Phospho (STY)]PAATPEIR_.2	_SPSPPDGS[Phospho (STY)]PAATPEIR_.2	Filtered	Filtered	_SPSPPDGS[Phospho (STY)]PAATPEIR_.3	_SPSPPDGS[Phospho (STY)]PAATPEIR_.2	_SPSPPDGS[Phospho (STY)]PAATPEIR_.2	_SPSPPDGS[Phospho (STY)]PAATPEIR_.2;_SPSPPDGS[Phospho (STY)]PAATPEIR_.3	_SPSPPDGS[Phospho (STY)]PAATPEIR_.3	_SPSPPDGS[Phospho (STY)]PAATPEIR_.2;_SPSPPDGS[Phospho (STY)]PAATPEIR_.3	_SPSPPDGS[Phospho (STY)]PAATPEIR_.2	_SPSPPDGS[Phospho (STY)]PAATPEIR_.2;_SPSPPDGS[Phospho (STY)]PAATPEIR_.3	_SPSPPDGS[Phospho (STY)]PAATPEIR_.2	_SPSPPDGS[Phospho (STY)]PAATPEIR_.2	Filtered	_SPSPPDGS[Phospho (STY)]PAATPEIR_.2	Filtered	_SPSPPDGS[Phospho (STY)]PAATPEIR_.2	Filtered	Filtered	1	Filtered	1	Filtered
3.04043e-21	56.4112	64699.4	BIN1	Myc box-dependent-interacting protein 1	0.58678	13.7034	O00499	O00499_T307_M1_1	1	Phospho (STY)	T	307	PDGSPAATPEIRVNH	Filtered	_SPSPPDGSPAAT[Phospho (STY)]PEIR_.2	Filtered	_SPSPPDGSPAAT[Phospho (STY)]PEIR_.2	_SPSPPDGSPAAT[Phospho (STY)]PEIR_.2	Filtered	Filtered	_SPSPPDGSPAAT[Phospho (STY)]PEIR_.2	Filtered	_SPSPPDGSPAAT[Phospho (STY)]PEIR_.3	Filtered	Filtered	Filtered	Filtered	Filtered	Filtered	_SPSPPDGSPAAT[Phospho (STY)]PEIR_.3	_SPSPPDGSPAAT[Phospho (STY)]PEIR_.3	_SPSPPDGSPAAT[Phospho (STY)]PEIR_.3	_SPSPPDGSPAAT[Phospho (STY)]PEIR_.3	_SPSPPDGSPAAT[Phospho (STY)]PEIR_.2	Filtered	Filtered	_SPSPPDGSPAAT[Phospho (STY)]PEIR_.3	_SPSPPDGSPAAT[Phospho (STY)]PEIR_.2	_SPSPPDGSPAAT[Phospho (STY)]PEIR_.2;_SPSPPDGSPAAT[Phospho (STY)]PEIR_.3	Filtered	_SPSPPDGSPAAT[Phospho (STY)]PEIR_.2	_SPSPPDGSPAAT[Phospho (STY)]PEIR_.2	_SPSPPDGSPAAT[Phospho (STY)]PEIR_.2;_SPSPPDGSPAAT[Phospho (STY)]PEIR_.3	_SPSPPDGSPAAT[Phospho (STY)]PEIR_.2	Filtered	Filtered	1	Filtered	1
3.04043e-21	56.4112	64699.4	BIN1	Myc box-dependent-interacting protein 1	0.58678	13.7034	O00499	O00499_S303_M2_1	2	Phospho (STY)	S	303	SPSPPDGSPAATPEI	Filtered	Filtered	Filtered	Filtered	_SPS[Phospho (STY)]PPDGS[Phospho (STY)]PAATPEIR_.2	Filtered	Filtered	Filtered	Filtered	Filtered	Filtered	Filtered	Filtered	Filtered	Filtered	Filtered	Filtered	Filtered	Filtered	Filtered	Filtered	Filtered	Filtered	Filtered	Filtered	Filtered	Filtered	Filtered	Filtered	Filtered	Filtered	Filtered	Filtered	Filtered	Filtered	Filtered
3.04043e-21	56.4112	64699.4	BIN1	Myc box-dependent-interacting protein 1	0.58678	13.7034	O00499	O00499_S298_M2_1	2	Phospho (STY)	S	298	AKGNKSPSPPDGSPA	Filtered	Filtered	Filtered	Filtered	_SPS[Phospho (STY)]PPDGS[Phospho (STY)]PAATPEIR_.2	Filtered	Filtered	Filtered	Filtered	Filtered	Filtered	Filtered	Filtered	Filtered	Filtered	Filtered	Filtered	Filtered	Filtered	_GNKS[Phospho (STY)]PS[Phospho (STY)]PPDGSPAATPEIR_.3	Filtered	Filtered	Filtered	Filtered	Filtered	Filtered	Filtered	Filtered	Filtered	Filtered	Filtered	Filtered	Filtered	Filtered	Filtered	Filtered
3.04043e-21	56.4112	64699.4	BIN1	Myc box-dependent-interacting protein 1	0.58678	13.7034	O00499	O00499_S296_M1_1	1	Phospho (STY)	S	296	APAKGNKSPSPPDGS	Filtered	_GNKS[Phospho (STY)]PSPPDGSPAATPEIR_.3;_GNKS[Phospho (STY)]PSPPDGSPAATPEIR_.2	_GNKS[Phospho (STY)]PSPPDGSPAATPEIR_.2	_GNKS[Phospho (STY)]PSPPDGSPAATPEIR_.2	Filtered	_GNKS[Phospho (STY)]PSPPDGSPAATPEIR_.3;_GNKS[Phospho (STY)]PSPPDGSPAATPEIR_.2	_GNKS[Phospho (STY)]PSPPDGSPAATPEIR_.2	_GNKS[Phospho (STY)]PSPPDGSPAATPEIR_.2	_GNKS[Phospho (STY)]PSPPDGSPAATPEIR_.2	_GNKS[Phospho (STY)]PSPPDGSPAATPEIR_.2	Filtered	Filtered	_GNKS[Phospho (STY)]PSPPDGSPAATPEIR_.2	_GNKS[Phospho (STY)]PSPPDGSPAATPEIR_.3	Filtered	_GNKS[Phospho (STY)]PSPPDGSPAATPEIR_.3;_GNKS[Phospho (STY)]PSPPDGSPAATPEIR_.2	Filtered	_GNKS[Phospho (STY)]PSPPDGSPAATPEIR_.2	_GNKS[Phospho (STY)]PSPPDGSPAATPEIR_.3;_GNKS[Phospho (STY)]PSPPDGSPAATPEIR_.2	_GNKS[Phospho (STY)]PSPPDGSPAATPEIR_.2	_GNKS[Phospho (STY)]PSPPDGSPAATPEIR_.2	_GNKS[Phospho (STY)]PSPPDGSPAATPEIR_.2	Filtered	_GNKS[Phospho (STY)]PSPPDGSPAATPEIR_.2	_GNKS[Phospho (STY)]PSPPDGSPAATPEIR_.2	_GNKS[Phospho (STY)]PSPPDGSPAATPEIR_.2	_GNKS[Phospho (STY)]PSPPDGSPAATPEIR_.2	Filtered	_GNKS[Phospho (STY)]PSPPDGSPAATPEIR_.2	_GNKS[Phospho (STY)]PSPPDGSPAATPEIR_.2	_GNKS[Phospho (STY)]PSPPDGSPAATPEIR_.3;_GNKS[Phospho (STY)]PSPPDGSPAATPEIR_.2	_GNKS[Phospho (STY)]PSPPDGSPAATPEIR_.2	Filtered	2	1	1
3.04043e-21	56.4112	64699.4	BIN1	Myc box-dependent-interacting protein 1	0.58678	13.7034	O00499	O00499_S296_M2_1	2	Phospho (STY)	S	296	APAKGNKSPSPPDGS	Filtered	Filtered	Filtered	Filtered	Filtered	Filtered	Filtered	Filtered	Filtered	Filtered	Filtered	Filtered	Filtered	Filtered	Filtered	Filtered	Filtered	Filtered	Filtered	_GNKS[Phospho (STY)]PS[Phospho (STY)]PPDGSPAATPEIR_.3	Filtered	Filtered	Filtered	Filtered	Filtered	Filtered	Filtered	Filtered	Filtered	Filtered	Filtered	Filtered	Filtered	Filtered	Filtered	Filtered
1.15369e-12	50.462	48111.7	STK25	Serine/threonine-protein kinase 25	0.479359	12.5336	O00506	O00506_T42_M1_1	1	Phospho (STY)	T	42	YKGIDNHTKEVVAIK	_GIDNHT[Phospho (STY)]KEVVAIK_.3	Filtered	_GIDNHT[Phospho (STY)]KEVVAIK_.3	_GIDNHT[Phospho (STY)]KEVVAIK_.3	_GIDNHT[Phospho (STY)]KEVVAIK_.3	_GIDNHT[Phospho (STY)]KEVVAIK_.3	_GIDNHT[Phospho (STY)]KEVVAIK_.3	_GIDNHT[Phospho (STY)]KEVVAIK_.3	_GIDNHT[Phospho (STY)]KEVVAIK_.3	_GIDNHT[Phospho (STY)]KEVVAIK_.3	_GIDNHT[Phospho (STY)]KEVVAIK_.3	_GIDNHT[Phospho (STY)]KEVVAIK_.3	_GIDNHT[Phospho (STY)]KEVVAIK_.3	_GIDNHT[Phospho (STY)]KEVVAIK_.3	Filtered	_GIDNHT[Phospho (STY)]KEVVAIK_.3	_GIDNHT[Phospho (STY)]KEVVAIK_.3	_GIDNHT[Phospho (STY)]KEVVAIK_.3	_GIDNHT[Phospho (STY)]KEVVAIK_.3	_GIDNHT[Phospho (STY)]KEVVAIK_.3	_GIDNHT[Phospho (STY)]KEVVAIK_.3	Filtered	_GIDNHT[Phospho (STY)]KEVVAIK_.3	_GIDNHT[Phospho (STY)]KEVVAIK_.3	_GIDNHT[Phospho (STY)]KEVVAIK_.3	_GIDNHT[Phospho (STY)]KEVVAIK_.3	_GIDNHT[Phospho (STY)]KEVVAIK_.3	_GIDNHT[Phospho (STY)]KEVVAIK_.3	_GIDNHT[Phospho (STY)]KEVVAIK_.3	Filtered	Filtered	_GIDNHT[Phospho (STY)]KEVVAIK_.3	1	Filtered	1	1
1.13969e-16	53.4091	149290	BCL9	B-cell CLL/lymphoma 9 protein	0.299847	12.8448	O00512	O00512_S278_M1_1	1	Phospho (STY)	S	278	PRPLDRESPGVENKL	_PAAPPRPLDRES[Phospho (STY)]PGVENK_.3	_PAAPPRPLDRES[Phospho (STY)]PGVENK_.3	_PAAPPRPLDRES[Phospho (STY)]PGVENK_.3	_PAAPPRPLDRES[Phospho (STY)]PGVENK_.3	_PAAPPRPLDRES[Phospho (STY)]PGVENK_.3	_PAAPPRPLDRES[Phospho (STY)]PGVENK_.3	_PAAPPRPLDRES[Phospho (STY)]PGVENK_.3	_PAAPPRPLDRES[Phospho (STY)]PGVENK_.3	_PAAPPRPLDRES[Phospho (STY)]PGVENK_.3	_PAAPPRPLDRES[Phospho (STY)]PGVENK_.3	_PAAPPRPLDRES[Phospho (STY)]PGVENK_.3	_PAAPPRPLDRES[Phospho (STY)]PGVENK_.3	_PAAPPRPLDRES[Phospho (STY)]PGVENK_.3	_PAAPPRPLDRES[Phospho (STY)]PGVENK_.3	_PAAPPRPLDRES[Phospho (STY)]PGVENK_.3	_PAAPPRPLDRES[Phospho (STY)]PGVENK_.3	_PAAPPRPLDRES[Phospho (STY)]PGVENK_.3	_PAAPPRPLDRES[Phospho (STY)]PGVENK_.3	_PAAPPRPLDRES[Phospho (STY)]PGVENK_.3	_PAAPPRPLDRES[Phospho (STY)]PGVENK_.3	_PAAPPRPLDRES[Phospho (STY)]PGVENK_.3	_PAAPPRPLDRES[Phospho (STY)]PGVENK_.3	_PAAPPRPLDRES[Phospho (STY)]PGVENK_.3	_PAAPPRPLDRES[Phospho (STY)]PGVENK_.3	_PAAPPRPLDRES[Phospho (STY)]PGVENK_.3	_PAAPPRPLDRES[Phospho (STY)]PGVENK_.3	_PAAPPRPLDRES[Phospho (STY)]PGVENK_.3	_PAAPPRPLDRES[Phospho (STY)]PGVENK_.3	_PAAPPRPLDRES[Phospho (STY)]PGVENK_.3	_PAAPPRPLDRES[Phospho (STY)]PGVENK_.3	_PAAPPRPLDRES[Phospho (STY)]PGVENK_.3	_PAAPPRPLDRES[Phospho (STY)]PGVENK_.3	1	1	1	1
1.13969e-16	53.4091	149290	BCL9	B-cell CLL/lymphoma 9 protein	0.299847	12.8448	O00512	O00512_S288_M1_1	1	Phospho (STY)	S	288	VENKLIPSVGSPASS	Filtered	Filtered	Filtered	Filtered	Filtered	Filtered	Filtered	Filtered	Filtered	Filtered	Filtered	Filtered	Filtered	Filtered	Filtered	Filtered	Filtered	Filtered	Filtered	Filtered	Filtered	Filtered	_LIPS[Phospho (STY)]VGSPASSTPLPPDGTGPNSTPNNR_.3	_LIPS[Phospho (STY)]VGSPASSTPLPPDGTGPNSTPNNR_.3	Filtered	Filtered	Filtered	Filtered	Filtered	Filtered	Filtered	Filtered	Filtered	Filtered	Filtered	Filtered
1.13969e-16	53.4091	149290	BCL9	B-cell CLL/lymphoma 9 protein	0.299847	12.8448	O00512	O00512_S291_M1_1	1	Phospho (STY)	S	291	KLIPSVGSPASSTPL	Filtered	Filtered	Filtered	Filtered	Filtered	Filtered	Filtered	Filtered	Filtered	Filtered	Filtered	Filtered	Filtered	Filtered	Filtered	Filtered	Filtered	Filtered	Filtered	Filtered	Filtered	Filtered	Filtered	Filtered	Filtered	Filtered	Filtered	Filtered	Filtered	Filtered	Filtered	Filtered	Filtered	Filtered	Filtered	Filtered
1.13969e-16	53.4091	149290	BCL9	B-cell CLL/lymphoma 9 protein	0.299847	12.8448	O00512	O00512_S295_M1_1	1	Phospho (STY)	S	295	SVGSPASSTPLPPDG	_LIPSVGSPASS[Phospho (STY)]TPLPPDGTGPNSTPNNR_.3	Filtered	Filtered	Filtered	Filtered	Filtered	Filtered	Filtered	Filtered	Filtered	Filtered	Filtered	Filtered	Filtered	Filtered	Filtered	Filtered	Filtered	Filtered	Filtered	Filtered	Filtered	Filtered	Filtered	Filtered	Filtered	Filtered	Filtered	Filtered	Filtered	Filtered	Filtered	1	Filtered	Filtered	Filtered
1.13969e-16	53.4091	149290	BCL9	B-cell CLL/lymphoma 9 protein	0.299847	12.8448	O00512	O00512_T162_M1_1	1	Phospho (STY)	T	162	TPSHGQTTATEPTPA	Filtered	Filtered	Filtered	Filtered	Filtered	Filtered	Filtered	Filtered	Filtered	Filtered	Filtered	Filtered	Filtered	Filtered	Filtered	Filtered	Filtered	Filtered	Filtered	Filtered	Filtered	Filtered	Filtered	Filtered	Filtered	Filtered	Filtered	Filtered	Filtered	Filtered	Filtered	Filtered	Filtered	Filtered	Filtered	Filtered
1.13969e-16	53.4091	149290	BCL9	B-cell CLL/lymphoma 9 protein	0.299847	12.8448	O00512	O00512_T161_M1_1	1	Phospho (STY)	T	161	STPSHGQTTATEPTP	Filtered	Filtered	Filtered	Filtered	Filtered	Filtered	Filtered	Filtered	Filtered	Filtered	Filtered	Filtered	Filtered	Filtered	Filtered	Filtered	Filtered	Filtered	Filtered	Filtered	Filtered	Filtered	Filtered	Filtered	Filtered	Filtered	Filtered	Filtered	Filtered	Filtered	Filtered	Filtered	Filtered	Filtered	Filtered	Filtered
1.13969e-16	53.4091	149290	BCL9	B-cell CLL/lymphoma 9 protein	0.299847	12.8448	O00512	O00512_T155_M1_1	1	Phospho (STY)	T	155	ATAPRSSTPSHGQTT	Filtered	Filtered	Filtered	Filtered	Filtered	Filtered	Filtered	Filtered	Filtered	Filtered	Filtered	Filtered	Filtered	Filtered	Filtered	Filtered	_SST[Phospho (STY)]PSHGQTTATEPTPAQK_.3	Filtered	_SST[Phospho (STY)]PSHGQTTATEPTPAQK_.3	Filtered	Filtered	_SST[Phospho (STY)]PSHGQTTATEPTPAQK_.3	Filtered	Filtered	Filtered	Filtered	Filtered	Filtered	Filtered	Filtered	Filtered	Filtered	Filtered	Filtered	Filtered	Filtered
1.13969e-16	53.4091	149290	BCL9	B-cell CLL/lymphoma 9 protein	0.299847	12.8448	O00512	O00512_T257_M1_1	1	Phospho (STY)	T	257	QNTRLQPTPPIPAPA	_LQPT[Phospho (STY)]PPIPAPAPK_.2	_LQPT[Phospho (STY)]PPIPAPAPK_.2	_LQPT[Phospho (STY)]PPIPAPAPK_.2	_LQPT[Phospho (STY)]PPIPAPAPK_.2	_LQPT[Phospho (STY)]PPIPAPAPK_.2	_LQPT[Phospho (STY)]PPIPAPAPK_.2	_LQPT[Phospho (STY)]PPIPAPAPK_.2	Filtered	_LQPT[Phospho (STY)]PPIPAPAPK_.2	Filtered	Filtered	Filtered	Filtered	Filtered	Filtered	Filtered	_LQPT[Phospho (STY)]PPIPAPAPK_.2	_LQPT[Phospho (STY)]PPIPAPAPK_.2	_LQPT[Phospho (STY)]PPIPAPAPK_.2	_LQPT[Phospho (STY)]PPIPAPAPK_.2	_LQPT[Phospho (STY)]PPIPAPAPK_.2	_LQPT[Phospho (STY)]PPIPAPAPK_.2	Filtered	_LQPT[Phospho (STY)]PPIPAPAPK_.2	Filtered	Filtered	Filtered	Filtered	Filtered	_LQPT[Phospho (STY)]PPIPAPAPK_.2	Filtered	Filtered	1	1	1	1
1.13969e-16	53.4091	149290	BCL9	B-cell CLL/lymphoma 9 protein	0.299847	12.8448	O00512	O00512_S104_M1_1	1	Phospho (STY)	S	104	GKRERSISADSFDQR	Filtered	Filtered	Filtered	_SIS[Phospho (STY)]ADSFDQR_.2	Filtered	Filtered	Filtered	_SIS[Phospho (STY)]ADSFDQR_.2	Filtered	Filtered	Filtered	Filtered	Filtered	Filtered	Filtered	Filtered	_SIS[Phospho (STY)]ADSFDQR_.2	Filtered	Filtered	_SIS[Phospho (STY)]ADSFDQR_.2	Filtered	Filtered	Filtered	Filtered	Filtered	Filtered	Filtered	Filtered	Filtered	Filtered	Filtered	Filtered	Filtered	Filtered	Filtered	1
1.13969e-16	53.4091	149290	BCL9	B-cell CLL/lymphoma 9 protein	0.299847	12.8448	O00512	O00512_S102_M1_1	1	Phospho (STY)	S	102	GKGKRERSISADSFD	Filtered	_S[Phospho (STY)]ISADSFDQR_.2	Filtered	Filtered	_S[Phospho (STY)]ISADSFDQR_.2	Filtered	_S[Phospho (STY)]ISADSFDQR_.2	Filtered	Filtered	Filtered	Filtered	Filtered	Filtered	Filtered	Filtered	Filtered	Filtered	Filtered	Filtered	Filtered	Filtered	Filtered	Filtered	Filtered	Filtered	Filtered	Filtered	Filtered	Filtered	Filtered	Filtered	Filtered	Filtered	1	Filtered	Filtered
1.13969e-16	53.4091	149290	BCL9	B-cell CLL/lymphoma 9 protein	0.299847	12.8448	O00512	O00512_S917_M1_1	1	Phospho (STY)	S	917	VLGSAAASPVHLKSP	Filtered	Filtered	Filtered	Filtered	Filtered	Filtered	Filtered	Filtered	Filtered	Filtered	Filtered	Filtered	Filtered	Filtered	Filtered	Filtered	Filtered	Filtered	Filtered	Filtered	Filtered	_SPPVLGSAAAS[Phospho (STY)]PVHLK_.3	Filtered	Filtered	Filtered	Filtered	Filtered	Filtered	Filtered	Filtered	Filtered	Filtered	Filtered	Filtered	Filtered	Filtered
1.13969e-16	53.4091	149290	BCL9	B-cell CLL/lymphoma 9 protein	0.299847	12.8448	O00512	O00512_T424_M1_1	1	Phospho (STY)	T	424	GKGPGPRTDVGAPFG	Filtered	Filtered	Filtered	Filtered	Filtered	Filtered	Filtered	Filtered	Filtered	Filtered	Filtered	Filtered	Filtered	Filtered	Filtered	Filtered	Filtered	_T[Phospho (STY)]DVGAPFGPQGHR_.3	Filtered	Filtered	Filtered	_T[Phospho (STY)]DVGAPFGPQGHR_.3	Filtered	Filtered	Filtered	Filtered	Filtered	Filtered	Filtered	Filtered	_T[Phospho (STY)]DVGAPFGPQGHR_.3	Filtered	Filtered	Filtered	Filtered	Filtered
5.1892e-07	45.2274	57131.1	LAD1	Ladinin-1	NaN	8.69184	O00515	O00515_S38_M1_1	1	Phospho (STY)	S	38	RRRHRNLSSTTDDEA	Filtered	Filtered	Filtered	Filtered	Filtered	Filtered	Filtered	Filtered	Filtered	Filtered	Filtered	Filtered	Filtered	Filtered	Filtered	Filtered	Filtered	Filtered	Filtered	Filtered	Filtered	Filtered	Filtered	Filtered	Filtered	Filtered	Filtered	Filtered	Filtered	Filtered	Filtered	Filtered	Filtered	Filtered	Filtered	Filtered
4.86869e-13	50.7557	24377.5	EBAG9	Receptor-binding cancer antigen expressed on SiSo cells	0.189217	14.8099	O00559	O00559_S36_M1_1	1	Phospho (STY)	S	36	SGRGRKLSGDQITLP	_KLS[Phospho (STY)]GDQITLPTTVDYSSVPK_.3;_KLS[Phospho (STY)]GDQITLPTTVDYSSVPK_.2	_KLS[Phospho (STY)]GDQITLPTTVDYSSVPK_.3;_KLS[Phospho (STY)]GDQITLPTTVDYSSVPK_.2	_KLS[Phospho (STY)]GDQITLPTTVDYSSVPK_.3;_KLS[Phospho (STY)]GDQITLPTTVDYSSVPK_.2	_KLS[Phospho (STY)]GDQITLPTTVDYSSVPK_.3;_KLS[Phospho (STY)]GDQITLPTTVDYSSVPK_.2	_KLS[Phospho (STY)]GDQITLPTTVDYSSVPK_.3;_KLS[Phospho (STY)]GDQITLPTTVDYSSVPK_.2	_KLS[Phospho (STY)]GDQITLPTTVDYSSVPK_.3;_KLS[Phospho (STY)]GDQITLPTTVDYSSVPK_.2	_KLS[Phospho (STY)]GDQITLPTTVDYSSVPK_.3;_KLS[Phospho (STY)]GDQITLPTTVDYSSVPK_.2	_KLS[Phospho (STY)]GDQITLPTTVDYSSVPK_.3;_KLS[Phospho (STY)]GDQITLPTTVDYSSVPK_.2	_KLS[Phospho (STY)]GDQITLPTTVDYSSVPK_.3;_KLS[Phospho (STY)]GDQITLPTTVDYSSVPK_.2	_KLS[Phospho (STY)]GDQITLPTTVDYSSVPK_.3;_KLS[Phospho (STY)]GDQITLPTTVDYSSVPK_.2	_KLS[Phospho (STY)]GDQITLPTTVDYSSVPK_.3;_KLS[Phospho (STY)]GDQITLPTTVDYSSVPK_.2	Filtered	_KLS[Phospho (STY)]GDQITLPTTVDYSSVPK_.3;_KLS[Phospho (STY)]GDQITLPTTVDYSSVPK_.2	_KLS[Phospho (STY)]GDQITLPTTVDYSSVPK_.3;_KLS[Phospho (STY)]GDQITLPTTVDYSSVPK_.2	_KLS[Phospho (STY)]GDQITLPTTVDYSSVPK_.3;_KLS[Phospho (STY)]GDQITLPTTVDYSSVPK_.2	_KLS[Phospho (STY)]GDQITLPTTVDYSSVPK_.3;_KLS[Phospho (STY)]GDQITLPTTVDYSSVPK_.2	_KLS[Phospho (STY)]GDQITLPTTVDYSSVPK_.3;_KLS[Phospho (STY)]GDQITLPTTVDYSSVPK_.2	_KLS[Phospho (STY)]GDQITLPTTVDYSSVPK_.3;_KLS[Phospho (STY)]GDQITLPTTVDYSSVPK_.2	_KLS[Phospho (STY)]GDQITLPTTVDYSSVPK_.3;_KLS[Phospho (STY)]GDQITLPTTVDYSSVPK_.2	_KLS[Phospho (STY)]GDQITLPTTVDYSSVPK_.3;_KLS[Phospho (STY)]GDQITLPTTVDYSSVPK_.2	_KLS[Phospho (STY)]GDQITLPTTVDYSSVPK_.3;_KLS[Phospho (STY)]GDQITLPTTVDYSSVPK_.2	_KLS[Phospho (STY)]GDQITLPTTVDYSSVPK_.3;_KLS[Phospho (STY)]GDQITLPTTVDYSSVPK_.2	_KLS[Phospho (STY)]GDQITLPTTVDYSSVPK_.3;_KLS[Phospho (STY)]GDQITLPTTVDYSSVPK_.2	_KLS[Phospho (STY)]GDQITLPTTVDYSSVPK_.3;_KLS[Phospho (STY)]GDQITLPTTVDYSSVPK_.2	_KLS[Phospho (STY)]GDQITLPTTVDYSSVPK_.3;_KLS[Phospho (STY)]GDQITLPTTVDYSSVPK_.2	_KLS[Phospho (STY)]GDQITLPTTVDYSSVPK_.3;_KLS[Phospho (STY)]GDQITLPTTVDYSSVPK_.2	_KLS[Phospho (STY)]GDQITLPTTVDYSSVPK_.3;_KLS[Phospho (STY)]GDQITLPTTVDYSSVPK_.2	_KLS[Phospho (STY)]GDQITLPTTVDYSSVPK_.3;_KLS[Phospho (STY)]GDQITLPTTVDYSSVPK_.2	_KLS[Phospho (STY)]GDQITLPTTVDYSSVPK_.3;_KLS[Phospho (STY)]GDQITLPTTVDYSSVPK_.2	_KLS[Phospho (STY)]GDQITLPTTVDYSSVPK_.3;_KLS[Phospho (STY)]GDQITLPTTVDYSSVPK_.2	_KLS[Phospho (STY)]GDQITLPTTVDYSSVPK_.3;_KLS[Phospho (STY)]GDQITLPTTVDYSSVPK_.2	_KLS[Phospho (STY)]GDQITLPTTVDYSSVPK_.3;_KLS[Phospho (STY)]GDQITLPTTVDYSSVPK_.2	2	2	2	2
1.2998e-16	53.37	32444.4	SDCBP	Syntenin-1	0.674288	11.1537	O00560	O00560_S33_M1_1	1	Phospho (STY)	S	33	PANPAILSEASAPIP	Filtered	Filtered	Filtered	Filtered	Filtered	Filtered	Filtered	Filtered	Filtered	Filtered	Filtered	Filtered	Filtered	Filtered	Filtered	Filtered	Filtered	Filtered	Filtered	Filtered	Filtered	Filtered	Filtered	Filtered	Filtered	Filtered	Filtered	Filtered	Filtered	Filtered	Filtered	Filtered	Filtered	Filtered	Filtered	Filtered
7.16468e-11	48.9956	134848	PITPNM1	Membrane-associated phosphatidylinositol transfer protein 1	0.759219	10.2945	O00562	O00562_S621_M1_1	1	Phospho (STY)	S	621	VEGLGRGSPEPSALP	_GS[Phospho (STY)]PEPSALPPQR_.2	_GS[Phospho (STY)]PEPSALPPQR_.2	Filtered	_GS[Phospho (STY)]PEPSALPPQR_.2	_GS[Phospho (STY)]PEPSALPPQR_.2	Filtered	Filtered	Filtered	Filtered	Filtered	Filtered	Filtered	Filtered	Filtered	_GS[Phospho (STY)]PEPSALPPQR_.2	Filtered	Filtered	Filtered	Filtered	Filtered	Filtered	Filtered	Filtered	Filtered	Filtered	Filtered	Filtered	_GS[Phospho (STY)]PEPSALPPQR_.2	Filtered	Filtered	Filtered	Filtered	1	1	Filtered	1
7.16468e-11	48.9956	134848	PITPNM1	Membrane-associated phosphatidylinositol transfer protein 1	0.759219	10.2945	O00562	O00562_S664_M1_1	1	Phospho (STY)	S	664	SWEPRRASTAFCPPA	Filtered	Filtered	Filtered	Filtered	Filtered	Filtered	_RAS[Phospho (STY)]TAFC[Carbamidomethyl (C)]PPAASSEAPDGPSSTAR_.3	Filtered	Filtered	Filtered	Filtered	Filtered	Filtered	Filtered	Filtered	Filtered	Filtered	Filtered	Filtered	Filtered	Filtered	Filtered	Filtered	Filtered	Filtered	Filtered	Filtered	Filtered	Filtered	Filtered	Filtered	Filtered	Filtered	Filtered	Filtered	Filtered
7.16468e-11	48.9956	134848	PITPNM1	Membrane-associated phosphatidylinositol transfer protein 1	0.759219	10.2945	O00562	O00562_S300_M1_1	1	Phospho (STY)	S	300	APPGPDASPDASFGK	Filtered	Filtered	Filtered	_SAASNTGTPDGPEAPPGPDAS[Phospho (STY)]PDASFGK_.3	Filtered	Filtered	Filtered	Filtered	Filtered	Filtered	Filtered	Filtered	Filtered	Filtered	Filtered	Filtered	Filtered	Filtered	Filtered	Filtered	Filtered	Filtered	Filtered	Filtered	Filtered	Filtered	Filtered	Filtered	Filtered	Filtered	Filtered	Filtered	Filtered	Filtered	Filtered	1
7.16468e-11	48.9956	134848	PITPNM1	Membrane-associated phosphatidylinositol transfer protein 1	0.759219	10.2945	O00562	O00562_S593_M1_1	1	Phospho (STY)	S	593	RGSSRRGSMNNELLS	Filtered	Filtered	Filtered	Filtered	Filtered	Filtered	Filtered	Filtered	Filtered	Filtered	Filtered	Filtered	Filtered	Filtered	Filtered	Filtered	Filtered	Filtered	Filtered	Filtered	Filtered	Filtered	Filtered	Filtered	Filtered	Filtered	Filtered	Filtered	Filtered	Filtered	Filtered	Filtered	Filtered	Filtered	Filtered	Filtered
7.16468e-11	48.9956	134848	PITPNM1	Membrane-associated phosphatidylinositol transfer protein 1	0.759219	10.2945	O00562	O00562_Y317_M1_1	1	Phospho (STY)	Y	317	SSSSRSSYSSQHGGA	Filtered	Filtered	Filtered	Filtered	Filtered	Filtered	Filtered	Filtered	Filtered	Filtered	Filtered	Filtered	Filtered	Filtered	Filtered	Filtered	Filtered	Filtered	Filtered	Filtered	Filtered	Filtered	Filtered	Filtered	Filtered	Filtered	Filtered	Filtered	Filtered	Filtered	Filtered	Filtered	Filtered	Filtered	Filtered	Filtered
5.51156e-21	56.2425	66049.9	NOP56	Nucleolar protein 56	0.556343	16.5126	O00567	O00567_S570_M1_1	1	Phospho (STY)	S	570	SKEEPVSSGPEEAVG	_EEPVSS[Phospho (STY)]GPEEAVGK_.2	_EEPVSS[Phospho (STY)]GPEEAVGK_.2;_FSKEEPVSS[Phospho (STY)]GPEEAVGK_.3;_FSKEEPVSS[Phospho (STY)]GPEEAVGK_.2	_EEPVSS[Phospho (STY)]GPEEAVGK_.2	_EEPVSS[Phospho (STY)]GPEEAVGK_.2;_FSKEEPVSS[Phospho (STY)]GPEEAVGK_.3	_EEPVSS[Phospho (STY)]GPEEAVGK_.2;_FSKEEPVSS[Phospho (STY)]GPEEAVGK_.3	_EEPVSS[Phospho (STY)]GPEEAVGK_.2;_FSKEEPVSS[Phospho (STY)]GPEEAVGK_.3	_EEPVSS[Phospho (STY)]GPEEAVGK_.2;_FSKEEPVSS[Phospho (STY)]GPEEAVGK_.3;_FSKEEPVSS[Phospho (STY)]GPEEAVGK_.2	_EEPVSS[Phospho (STY)]GPEEAVGK_.2;_FSKEEPVSS[Phospho (STY)]GPEEAVGK_.3;_FSKEEPVSS[Phospho (STY)]GPEEAVGK_.2	_EEPVSS[Phospho (STY)]GPEEAVGK_.2;_FSKEEPVSS[Phospho (STY)]GPEEAVGK_.3	_EEPVSS[Phospho (STY)]GPEEAVGK_.2;_FSKEEPVSS[Phospho (STY)]GPEEAVGK_.3	_EEPVSS[Phospho (STY)]GPEEAVGK_.2;_FSKEEPVSS[Phospho (STY)]GPEEAVGK_.3;_FSKEEPVSS[Phospho (STY)]GPEEAVGK_.2	_EEPVSS[Phospho (STY)]GPEEAVGK_.2;_FSKEEPVSS[Phospho (STY)]GPEEAVGK_.3	_EEPVSS[Phospho (STY)]GPEEAVGK_.2	_EEPVSS[Phospho (STY)]GPEEAVGK_.2;_FSKEEPVSS[Phospho (STY)]GPEEAVGK_.3	_EEPVSS[Phospho (STY)]GPEEAVGK_.2;_FSKEEPVSS[Phospho (STY)]GPEEAVGK_.3	_EEPVSS[Phospho (STY)]GPEEAVGK_.2;_FSKEEPVSS[Phospho (STY)]GPEEAVGK_.3;_FSKEEPVSS[Phospho (STY)]GPEEAVGK_.2	_EEPVSS[Phospho (STY)]GPEEAVGK_.2;_FSKEEPVSS[Phospho (STY)]GPEEAVGK_.3	_EEPVSS[Phospho (STY)]GPEEAVGK_.2;_FSKEEPVSS[Phospho (STY)]GPEEAVGK_.3	_EEPVSS[Phospho (STY)]GPEEAVGK_.2;_FSKEEPVSS[Phospho (STY)]GPEEAVGK_.3	_EEPVSS[Phospho (STY)]GPEEAVGK_.2;_FSKEEPVSS[Phospho (STY)]GPEEAVGK_.3	_EEPVSS[Phospho (STY)]GPEEAVGK_.2;_FSKEEPVSS[Phospho (STY)]GPEEAVGK_.3	_EEPVSS[Phospho (STY)]GPEEAVGK_.2;_FSKEEPVSS[Phospho (STY)]GPEEAVGK_.3;_FSKEEPVSS[Phospho (STY)]GPEEAVGK_.2	_EEPVSS[Phospho (STY)]GPEEAVGK_.2;_FSKEEPVSS[Phospho (STY)]GPEEAVGK_.3	_EEPVSS[Phospho (STY)]GPEEAVGK_.2;_FSKEEPVSS[Phospho (STY)]GPEEAVGK_.3	_EEPVSS[Phospho (STY)]GPEEAVGK_.2;_FSKEEPVSS[Phospho (STY)]GPEEAVGK_.3	_EEPVSS[Phospho (STY)]GPEEAVGK_.2;_FSKEEPVSS[Phospho (STY)]GPEEAVGK_.3	_EEPVSS[Phospho (STY)]GPEEAVGK_.2	_EEPVSS[Phospho (STY)]GPEEAVGK_.2;_FSKEEPVSS[Phospho (STY)]GPEEAVGK_.3	_EEPVSS[Phospho (STY)]GPEEAVGK_.2;_FSKEEPVSS[Phospho (STY)]GPEEAVGK_.3	_EEPVSS[Phospho (STY)]GPEEAVGK_.2;_FSKEEPVSS[Phospho (STY)]GPEEAVGK_.3	_EEPVSS[Phospho (STY)]GPEEAVGK_.2;_FSKEEPVSS[Phospho (STY)]GPEEAVGK_.3	_EEPVSS[Phospho (STY)]GPEEAVGK_.2;_FSKEEPVSS[Phospho (STY)]GPEEAVGK_.3	1	3	1	2
5.51156e-21	56.2425	66049.9	NOP56	Nucleolar protein 56	0.556343	16.5126	O00567	O00567_S520_M1_1	1	Phospho (STY)	S	520	SKEELMSSDLEETAG	_EELMSS[Phospho (STY)]DLEETAGSTSIPK_.2;_EELM[Oxidation (M)]SS[Phospho (STY)]DLEETAGSTSIPK_.3	_SFSKEELMSS[Phospho (STY)]DLEETAGSTSIPK_.3;_EELMSS[Phospho (STY)]DLEETAGSTSIPK_.2	Filtered	_SFSKEELMSS[Phospho (STY)]DLEETAGSTSIPK_.3;_EELMSS[Phospho (STY)]DLEETAGSTSIPK_.2;_EELM[Oxidation (M)]SS[Phospho (STY)]DLEETAGSTSIPK_.2;_EELMSS[Phospho (STY)]DLEETAGSTSIPK_.3	_SFSKEELMSS[Phospho (STY)]DLEETAGSTSIPK_.3;_EELMSS[Phospho (STY)]DLEETAGSTSIPK_.2	_SFSKEELMSS[Phospho (STY)]DLEETAGSTSIPK_.3;_EELMSS[Phospho (STY)]DLEETAGSTSIPK_.2	_SFSKEELMSS[Phospho (STY)]DLEETAGSTSIPK_.3;_EELM[Oxidation (M)]SS[Phospho (STY)]DLEETAGSTSIPK_.2	_SFSKEELMSS[Phospho (STY)]DLEETAGSTSIPK_.3;_SFSKEELM[Oxidation (M)]SS[Phospho (STY)]DLEETAGSTSIPK_.3	Filtered	Filtered	Filtered	Filtered	_SFSKEELMSS[Phospho (STY)]DLEETAGSTSIPK_.3	Filtered	Filtered	Filtered	_SFSKEELMSS[Phospho (STY)]DLEETAGSTSIPK_.3;_EELMSS[Phospho (STY)]DLEETAGSTSIPK_.2;_EELM[Oxidation (M)]SS[Phospho (STY)]DLEETAGSTSIPK_.2	_SFSKEELMSS[Phospho (STY)]DLEETAGSTSIPK_.3;_EELMSS[Phospho (STY)]DLEETAGSTSIPK_.2;_EELM[Oxidation (M)]SS[Phospho (STY)]DLEETAGSTSIPK_.3	_SFSKEELMSS[Phospho (STY)]DLEETAGSTSIPK_.3	_SFSKEELMSS[Phospho (STY)]DLEETAGSTSIPK_.3	_SFSKEELMSS[Phospho (STY)]DLEETAGSTSIPK_.3	_SFSKEELMSS[Phospho (STY)]DLEETAGSTSIPK_.3	_SFSKEELMSS[Phospho (STY)]DLEETAGSTSIPK_.3	_EELMSS[Phospho (STY)]DLEETAGSTSIPK_.2	_SFSKEELMSS[Phospho (STY)]DLEETAGSTSIPK_.3	Filtered	Filtered	Filtered	_EELMSS[Phospho (STY)]DLEETAGSTSIPK_.3	Filtered	_SFSKEELMSS[Phospho (STY)]DLEETAGSTSIPK_.3	Filtered	2	2	Filtered	4
5.51156e-21	56.2425	66049.9	NOP56	Nucleolar protein 56	0.556343	16.5126	O00567	O00567_S519_M1_1	1	Phospho (STY)	S	519	FSKEELMSSDLEETA	Filtered	Filtered	_EELMS[Phospho (STY)]SDLEETAGSTSIPK_.2	Filtered	Filtered	Filtered	Filtered	Filtered	Filtered	Filtered	Filtered	Filtered	_EELM[Oxidation (M)]S[Phospho (STY)]SDLEETAGSTSIPK_.3	Filtered	Filtered	Filtered	Filtered	_EELMS[Phospho (STY)]SDLEETAGSTSIPK_.3	_EELMS[Phospho (STY)]SDLEETAGSTSIPK_.2	_EELMS[Phospho (STY)]SDLEETAGSTSIPK_.3	_EELMS[Phospho (STY)]SDLEETAGSTSIPK_.2;_EELM[Oxidation (M)]S[Phospho (STY)]SDLEETAGSTSIPK_.2	_EELMS[Phospho (STY)]SDLEETAGSTSIPK_.2	Filtered	Filtered	Filtered	Filtered	Filtered	Filtered	Filtered	Filtered	Filtered	Filtered	Filtered	Filtered	1	Filtered
5.51156e-21	56.2425	66049.9	NOP56	Nucleolar protein 56	0.556343	16.5126	O00567	O00567_T525_M1_1	1	Phospho (STY)	T	525	MSSDLEETAGSTSIP	Filtered	Filtered	Filtered	Filtered	Filtered	Filtered	Filtered	Filtered	Filtered	Filtered	Filtered	Filtered	Filtered	Filtered	Filtered	Filtered	_EELM[Oxidation (M)]SSDLEET[Phospho (STY)]AGSTSIPK_.3	Filtered	Filtered	Filtered	Filtered	Filtered	Filtered	Filtered	Filtered	Filtered	Filtered	Filtered	Filtered	Filtered	Filtered	Filtered	Filtered	Filtered	Filtered	Filtered
5.51156e-21	56.2425	66049.9	NOP56	Nucleolar protein 56	0.556343	16.5126	O00567	O00567_S569_M1_1	1	Phospho (STY)	S	569	FSKEEPVSSGPEEAV	Filtered	Filtered	Filtered	Filtered	_FSKEEPVS[Phospho (STY)]SGPEEAVGK_.2	Filtered	Filtered	Filtered	Filtered	Filtered	Filtered	Filtered	Filtered	Filtered	Filtered	Filtered	Filtered	_FSKEEPVS[Phospho (STY)]SGPEEAVGK_.2	_FSKEEPVS[Phospho (STY)]SGPEEAVGK_.2	_FSKEEPVS[Phospho (STY)]SGPEEAVGK_.2	_FSKEEPVS[Phospho (STY)]SGPEEAVGK_.2	Filtered	_FSKEEPVS[Phospho (STY)]SGPEEAVGK_.2	Filtered	Filtered	Filtered	Filtered	Filtered	_FSKEEPVS[Phospho (STY)]SGPEEAVGK_.2	_FSKEEPVS[Phospho (STY)]SGPEEAVGK_.2	Filtered	_FSKEEPVS[Phospho (STY)]SGPEEAVGK_.2	Filtered	Filtered	Filtered	Filtered
5.51156e-21	56.2425	66049.9	NOP56	Nucleolar protein 56	0.556343	16.5126	O00567	O00567_S570_M2_1	2	Phospho (STY)	S	570	SKEEPVSSGPEEAVG	Filtered	Filtered	Filtered	Filtered	Filtered	Filtered	Filtered	Filtered	Filtered	Filtered	Filtered	Filtered	Filtered	Filtered	Filtered	Filtered	Filtered	Filtered	Filtered	Filtered	Filtered	Filtered	Filtered	Filtered	Filtered	Filtered	Filtered	Filtered	Filtered	Filtered	Filtered	Filtered	Filtered	Filtered	Filtered	Filtered
5.51156e-21	56.2425	66049.9	NOP56	Nucleolar protein 56	0.556343	16.5126	O00567	O00567_S569_M2_1	2	Phospho (STY)	S	569	FSKEEPVSSGPEEAV	Filtered	Filtered	Filtered	Filtered	Filtered	Filtered	Filtered	Filtered	Filtered	Filtered	Filtered	Filtered	Filtered	Filtered	Filtered	Filtered	Filtered	Filtered	Filtered	Filtered	Filtered	Filtered	Filtered	Filtered	Filtered	Filtered	Filtered	Filtered	Filtered	Filtered	Filtered	Filtered	Filtered	Filtered	Filtered	Filtered
5.51156e-21	56.2425	66049.9	NOP56	Nucleolar protein 56	0.556343	16.5126	O00567	O00567_S591_M1_1	1	Phospho (STY)	S	591	KKKFHKASQED____	Filtered	_FHKAS[Phospho (STY)]QED_.2	Filtered	_FHKAS[Phospho (STY)]QED_.2	_FHKAS[Phospho (STY)]QED_.2	_FHKAS[Phospho (STY)]QED_.2	_FHKAS[Phospho (STY)]QED_.2	_FHKAS[Phospho (STY)]QED_.2	_FHKAS[Phospho (STY)]QED_.2	Filtered	Filtered	_FHKAS[Phospho (STY)]QED_.2	Filtered	Filtered	_FHKAS[Phospho (STY)]QED_.2	_FHKAS[Phospho (STY)]QED_.2	_FHKAS[Phospho (STY)]QED_.2	Filtered	_FHKAS[Phospho (STY)]QED_.2	_FHKAS[Phospho (STY)]QED_.2	Filtered	_FHKAS[Phospho (STY)]QED_.2	_FHKAS[Phospho (STY)]QED_.2	_FHKAS[Phospho (STY)]QED_.2	_FHKAS[Phospho (STY)]QED_.2	Filtered	Filtered	_FHKAS[Phospho (STY)]QED_.2	_FHKAS[Phospho (STY)]QED_.2	_FHKAS[Phospho (STY)]QED_.2	_FHKAS[Phospho (STY)]QED_.2	_FHKAS[Phospho (STY)]QED_.2	Filtered	1	Filtered	1
5.51156e-21	56.2425	66049.9	NOP56	Nucleolar protein 56	0.556343	16.5126	O00567	O00567_S461_M1_1	1	Phospho (STY)	S	461	LAALALASSENSSST	Filtered	Filtered	Filtered	Filtered	Filtered	Filtered	Filtered	Filtered	Filtered	Filtered	Filtered	Filtered	Filtered	Filtered	Filtered	Filtered	Filtered	Filtered	Filtered	Filtered	Filtered	Filtered	Filtered	Filtered	Filtered	Filtered	Filtered	Filtered	Filtered	Filtered	Filtered	Filtered	Filtered	Filtered	Filtered	Filtered
5.51156e-21	56.2425	66049.9	NOP56	Nucleolar protein 56	0.556343	16.5126	O00567	O00567_S563_M1_1	1	Phospho (STY)	S	563	SKKKRKFSKEEPVSS	_KFS[Phospho (STY)]KEEPVSSGPEEAVGK_.2	_KFS[Phospho (STY)]KEEPVSSGPEEAVGK_.3	Filtered	_KFS[Phospho (STY)]KEEPVSSGPEEAVGK_.2;_KFS[Phospho (STY)]KEEPVSSGPEEAVGK_.3	_KFS[Phospho (STY)]KEEPVSSGPEEAVGK_.2;_KFS[Phospho (STY)]KEEPVSSGPEEAVGK_.3	_KFS[Phospho (STY)]KEEPVSSGPEEAVGK_.2;_KFS[Phospho (STY)]KEEPVSSGPEEAVGK_.3	_KFS[Phospho (STY)]KEEPVSSGPEEAVGK_.3	_KFS[Phospho (STY)]KEEPVSSGPEEAVGK_.2	_KFS[Phospho (STY)]KEEPVSSGPEEAVGK_.3	Filtered	_KFS[Phospho (STY)]KEEPVSSGPEEAVGK_.3	_KFS[Phospho (STY)]KEEPVSSGPEEAVGK_.3	Filtered	_KFS[Phospho (STY)]KEEPVSSGPEEAVGK_.3	Filtered	_KFS[Phospho (STY)]KEEPVSSGPEEAVGK_.2	_KFS[Phospho (STY)]KEEPVSSGPEEAVGK_.2;_KFS[Phospho (STY)]KEEPVSSGPEEAVGK_.3	_KFS[Phospho (STY)]KEEPVSSGPEEAVGK_.2;_KFS[Phospho (STY)]KEEPVSSGPEEAVGK_.3	_KFS[Phospho (STY)]KEEPVSSGPEEAVGK_.2;_KFS[Phospho (STY)]KEEPVSSGPEEAVGK_.3	_KFS[Phospho (STY)]KEEPVSSGPEEAVGK_.2	_KFS[Phospho (STY)]KEEPVSSGPEEAVGK_.2;_KFS[Phospho (STY)]KEEPVSSGPEEAVGK_.3	_KFS[Phospho (STY)]KEEPVSSGPEEAVGK_.2;_KFS[Phospho (STY)]KEEPVSSGPEEAVGK_.3	_KFS[Phospho (STY)]KEEPVSSGPEEAVGK_.2;_KFS[Phospho (STY)]KEEPVSSGPEEAVGK_.3	_KFS[Phospho (STY)]KEEPVSSGPEEAVGK_.2;_KFS[Phospho (STY)]KEEPVSSGPEEAVGK_.3	_KFS[Phospho (STY)]KEEPVSSGPEEAVGK_.3	_KFS[Phospho (STY)]KEEPVSSGPEEAVGK_.3	_KFS[Phospho (STY)]KEEPVSSGPEEAVGK_.2	_KFS[Phospho (STY)]KEEPVSSGPEEAVGK_.2	Filtered	Filtered	_KFS[Phospho (STY)]KEEPVSSGPEEAVGK_.3	_KFS[Phospho (STY)]KEEPVSSGPEEAVGK_.2;_KFS[Phospho (STY)]KEEPVSSGPEEAVGK_.3	1	1	Filtered	2
5.51156e-21	56.2425	66049.9	NOP56	Nucleolar protein 56	0.556343	16.5126	O00567	O00567_S377_M1_1	1	Phospho (STY)	S	377	RYLANKCSIASRIDC	Filtered	Filtered	Filtered	Filtered	Filtered	_YLANKC[Carbamidomethyl (C)]S[Phospho (STY)]IASR_.2	Filtered	Filtered	Filtered	Filtered	Filtered	Filtered	Filtered	Filtered	Filtered	Filtered	Filtered	Filtered	Filtered	Filtered	Filtered	Filtered	Filtered	Filtered	Filtered	Filtered	Filtered	Filtered	Filtered	Filtered	Filtered	Filtered	Filtered	Filtered	Filtered	Filtered
9.45789e-18	54.1368	73243.4	DDX3X	ATP-dependent RNA helicase DDX3X	0.463022	14.1594	O00571	O00571_T438_M1_1	1	Phospho (STY)	T	438	LLDLLNATGKDSLTL	Filtered	Filtered	Filtered	Filtered	Filtered	Filtered	Filtered	Filtered	Filtered	Filtered	Filtered	Filtered	Filtered	Filtered	Filtered	Filtered	Filtered	Filtered	Filtered	Filtered	_SFLLDLLNAT[Phospho (STY)]GKDSLTLVFVETK_.3	Filtered	Filtered	Filtered	Filtered	Filtered	Filtered	Filtered	Filtered	Filtered	Filtered	Filtered	Filtered	Filtered	Filtered	Filtered
9.45789e-18	54.1368	73243.4	DDX3X	ATP-dependent RNA helicase DDX3X	0.463022	14.1594	O00571	O00571_S442_M1_1	1	Phospho (STY)	S	442	LNATGKDSLTLVFVE	Filtered	Filtered	Filtered	Filtered	Filtered	_SFLLDLLNATGKDS[Phospho (STY)]LTLVFVETK_.3	_SFLLDLLNATGKDS[Phospho (STY)]LTLVFVETK_.3	Filtered	Filtered	Filtered	Filtered	Filtered	Filtered	Filtered	Filtered	Filtered	Filtered	_SFLLDLLNATGKDS[Phospho (STY)]LTLVFVETK_.3	_SFLLDLLNATGKDS[Phospho (STY)]LTLVFVETK_.3	Filtered	_SFLLDLLNATGKDS[Phospho (STY)]LTLVFVETK_.3	Filtered	Filtered	Filtered	_SFLLDLLNATGKDS[Phospho (STY)]LTLVFVETK_.3	_SFLLDLLNATGKDS[Phospho (STY)]LTLVFVETK_.3	Filtered	Filtered	Filtered	Filtered	Filtered	Filtered	Filtered	Filtered	Filtered	Filtered
0.00703064	37.4442	276541	ACACB	Acetyl-CoA carboxylase 2	0.747818	8.20424	O00763	O00763_T1536_M1_1	1	Phospho (STY)	T	1536	VKEGVEVTDHRFFIR	Filtered	Filtered	_EGVEVT[Phospho (STY)]DHR_.2	Filtered	Filtered	Filtered	Filtered	Filtered	Filtered	_EGVEVT[Phospho (STY)]DHR_.2	Filtered	Filtered	_EGVEVT[Phospho (STY)]DHR_.2	_EGVEVT[Phospho (STY)]DHR_.2	Filtered	_EGVEVT[Phospho (STY)]DHR_.2	_EGVEVT[Phospho (STY)]DHR_.2	Filtered	_EGVEVT[Phospho (STY)]DHR_.2	Filtered	Filtered	_EGVEVT[Phospho (STY)]DHR_.2	Filtered	_EGVEVT[Phospho (STY)]DHR_.2	Filtered	Filtered	Filtered	Filtered	Filtered	Filtered	Filtered	Filtered	Filtered	Filtered	1	Filtered
7.95764e-22	56.7937	242045	ARID1A	AT-rich interactive domain-containing protein 1A	0.520326	12.143	O14497	O14497_S698_M1_1	1	Phospho (STY)	S	698	GIRGPSPSPVGSPAS	_GPSPS[Phospho (STY)]PVGSPASVAQSR_.3	Filtered	Filtered	Filtered	Filtered	Filtered	_GPSPS[Phospho (STY)]PVGSPASVAQSR_.3	_GPSPS[Phospho (STY)]PVGSPASVAQSR_.3	Filtered	_GPSPS[Phospho (STY)]PVGSPASVAQSR_.3	_GPSPS[Phospho (STY)]PVGSPASVAQSR_.2	Filtered	Filtered	Filtered	_GPSPS[Phospho (STY)]PVGSPASVAQSR_.3	_GPSPS[Phospho (STY)]PVGSPASVAQSR_.2	_GPSPS[Phospho (STY)]PVGSPASVAQSR_.3;_GPSPS[Phospho (STY)]PVGSPASVAQSR_.2	Filtered	_GPSPS[Phospho (STY)]PVGSPASVAQSR_.2	_GPSPS[Phospho (STY)]PVGSPASVAQSR_.3	Filtered	Filtered	Filtered	Filtered	Filtered	Filtered	_GPSPS[Phospho (STY)]PVGSPASVAQSR_.3	Filtered	Filtered	Filtered	Filtered	Filtered	1	Filtered	Filtered	Filtered
7.95764e-22	56.7937	242045	ARID1A	AT-rich interactive domain-containing protein 1A	0.520326	12.143	O14497	O14497_S696_M1_1	1	Phospho (STY)	S	696	LPGIRGPSPSPVGSP	Filtered	_GPS[Phospho (STY)]PSPVGSPASVAQSR_.2	Filtered	_GPS[Phospho (STY)]PSPVGSPASVAQSR_.2	_GPS[Phospho (STY)]PSPVGSPASVAQSR_.2	_GPS[Phospho (STY)]PSPVGSPASVAQSR_.3	_GPS[Phospho (STY)]PSPVGSPASVAQSR_.2	Filtered	Filtered	Filtered	Filtered	Filtered	Filtered	_GPS[Phospho (STY)]PSPVGSPASVAQSR_.2	Filtered	Filtered	Filtered	_GPS[Phospho (STY)]PSPVGSPASVAQSR_.3;_GPS[Phospho (STY)]PSPVGSPASVAQSR_.2	_GPS[Phospho (STY)]PSPVGSPASVAQSR_.3	_GPS[Phospho (STY)]PSPVGSPASVAQSR_.2	_GPS[Phospho (STY)]PSPVGSPASVAQSR_.3	_GPS[Phospho (STY)]PSPVGSPASVAQSR_.3	_GPS[Phospho (STY)]PSPVGSPASVAQSR_.2	Filtered	Filtered	Filtered	_GPS[Phospho (STY)]PSPVGSPASVAQSR_.2	Filtered	_GPS[Phospho (STY)]PSPVGSPASVAQSR_.3	Filtered	_GPS[Phospho (STY)]PSPVGSPASVAQSR_.3	Filtered	Filtered	1	Filtered	1
7.95764e-22	56.7937	242045	ARID1A	AT-rich interactive domain-containing protein 1A	0.520326	12.143	O14497	O14497_S1751_M1_1	1	Phospho (STY)	S	1751	LLDPGRFSKVSSPAP	_TLLDPGRFS[Phospho (STY)]K_.2	_TLLDPGRFS[Phospho (STY)]K_.2	_TLLDPGRFS[Phospho (STY)]K_.2	_TLLDPGRFS[Phospho (STY)]K_.2	_TLLDPGRFS[Phospho (STY)]K_.2	_TLLDPGRFS[Phospho (STY)]K_.2	_TLLDPGRFS[Phospho (STY)]K_.2	_TLLDPGRFS[Phospho (STY)]K_.2	_TLLDPGRFS[Phospho (STY)]K_.2	_TLLDPGRFS[Phospho (STY)]K_.2	_TLLDPGRFS[Phospho (STY)]K_.2	Filtered	_TLLDPGRFS[Phospho (STY)]K_.2	_TLLDPGRFS[Phospho (STY)]K_.2	_TLLDPGRFS[Phospho (STY)]K_.2	_TLLDPGRFS[Phospho (STY)]K_.2	_TLLDPGRFS[Phospho (STY)]K_.2	_TLLDPGRFS[Phospho (STY)]K_.2	_TLLDPGRFS[Phospho (STY)]K_.2	_TLLDPGRFS[Phospho (STY)]K_.2	Filtered	_TLLDPGRFS[Phospho (STY)]K_.2	_TLLDPGRFS[Phospho (STY)]K_.2	_TLLDPGRFS[Phospho (STY)]K_.2	_TLLDPGRFS[Phospho (STY)]K_.2	Filtered	Filtered	_TLLDPGRFS[Phospho (STY)]K_.2	_TLLDPGRFS[Phospho (STY)]K_.2	_TLLDPGRFS[Phospho (STY)]K_.2	Filtered	Filtered	1	1	1	1
7.95764e-22	56.7937	242045	ARID1A	AT-rich interactive domain-containing protein 1A	0.520326	12.143	O14497	O14497_T1599_M1_1	1	Phospho (STY)	T	1599	PRPMENRTSPSKSPF	Filtered	Filtered	Filtered	Filtered	Filtered	Filtered	Filtered	Filtered	Filtered	Filtered	Filtered	Filtered	Filtered	Filtered	Filtered	Filtered	Filtered	Filtered	_T[Phospho (STY)]SPSKSPFLHSGMK_.3	Filtered	Filtered	Filtered	Filtered	Filtered	Filtered	Filtered	Filtered	Filtered	Filtered	Filtered	Filtered	Filtered	Filtered	Filtered	Filtered	Filtered
7.95764e-22	56.7937	242045	ARID1A	AT-rich interactive domain-containing protein 1A	0.520326	12.143	O14497	O14497_S1600_M1_1	1	Phospho (STY)	S	1600	RPMENRTSPSKSPFL	Filtered	Filtered	Filtered	Filtered	Filtered	Filtered	Filtered	Filtered	Filtered	Filtered	Filtered	Filtered	Filtered	Filtered	Filtered	Filtered	Filtered	Filtered	Filtered	Filtered	Filtered	_TS[Phospho (STY)]PSKSPFLHSGMK_.3	Filtered	Filtered	Filtered	Filtered	Filtered	Filtered	Filtered	Filtered	Filtered	Filtered	Filtered	Filtered	Filtered	Filtered
7.95764e-22	56.7937	242045	ARID1A	AT-rich interactive domain-containing protein 1A	0.520326	12.143	O14497	O14497_S1602_M1_1	1	Phospho (STY)	S	1602	MENRTSPSKSPFLHS	Filtered	Filtered	Filtered	_TSPS[Phospho (STY)]KSPFLHSGMK_.3	Filtered	Filtered	Filtered	Filtered	Filtered	Filtered	Filtered	Filtered	Filtered	Filtered	Filtered	Filtered	Filtered	Filtered	Filtered	Filtered	Filtered	Filtered	Filtered	Filtered	Filtered	Filtered	Filtered	Filtered	Filtered	Filtered	Filtered	Filtered	Filtered	Filtered	Filtered	1
7.95764e-22	56.7937	242045	ARID1A	AT-rich interactive domain-containing protein 1A	0.520326	12.143	O14497	O14497_S1609_M1_1	1	Phospho (STY)	S	1609	SKSPFLHSGMKMQKA	Filtered	_TSPSKSPFLHS[Phospho (STY)]GMK_.3	_TSPSKSPFLHS[Phospho (STY)]GMK_.3	Filtered	Filtered	Filtered	Filtered	Filtered	_TSPSKSPFLHS[Phospho (STY)]GMK_.3	_TSPSKSPFLHS[Phospho (STY)]GMK_.3	_TSPSKSPFLHS[Phospho (STY)]GMK_.3	Filtered	Filtered	Filtered	_TSPSKSPFLHS[Phospho (STY)]GMK_.3	_TSPSKSPFLHS[Phospho (STY)]GMK_.3	Filtered	Filtered	Filtered	_TSPSKSPFLHS[Phospho (STY)]GMK_.3	Filtered	Filtered	Filtered	Filtered	Filtered	Filtered	Filtered	Filtered	Filtered	Filtered	Filtered	Filtered	Filtered	1	1	Filtered
7.95764e-22	56.7937	242045	ARID1A	AT-rich interactive domain-containing protein 1A	0.520326	12.143	O14497	O14497_S1604_M1_1	1	Phospho (STY)	S	1604	NRTSPSKSPFLHSGM	Filtered	Filtered	Filtered	Filtered	Filtered	_TSPSKS[Phospho (STY)]PFLHSGMK_.3	Filtered	Filtered	Filtered	Filtered	Filtered	Filtered	Filtered	Filtered	Filtered	Filtered	_TSPSKS[Phospho (STY)]PFLHSGMK_.3	_TSPSKS[Phospho (STY)]PFLHSGMK_.3	Filtered	_TSPSKS[Phospho (STY)]PFLHSGMK_.3	_TSPSKS[Phospho (STY)]PFLHSGMK_.3	Filtered	Filtered	Filtered	Filtered	Filtered	Filtered	Filtered	Filtered	Filtered	Filtered	Filtered	Filtered	Filtered	Filtered	Filtered
7.95764e-22	56.7937	242045	ARID1A	AT-rich interactive domain-containing protein 1A	0.520326	12.143	O14497	O14497_S769_M1_1	1	Phospho (STY)	S	769	YSSPQPGSALSPRQP	_NPQMPQYSSPQPGS[Phospho (STY)]ALSPR_.3	Filtered	Filtered	Filtered	Filtered	_NPQMPQYSSPQPGS[Phospho (STY)]ALSPR_.3	_NPQMPQYSSPQPGS[Phospho (STY)]ALSPR_.2	Filtered	_NPQMPQYSSPQPGS[Phospho (STY)]ALSPR_.3	Filtered	Filtered	Filtered	Filtered	Filtered	Filtered	Filtered	_NPQMPQYSSPQPGS[Phospho (STY)]ALSPR_.3	Filtered	Filtered	Filtered	Filtered	Filtered	Filtered	_NPQM[Oxidation (M)]PQYSSPQPGS[Phospho (STY)]ALSPR_.3	Filtered	Filtered	Filtered	Filtered	Filtered	_NPQM[Oxidation (M)]PQYSSPQPGS[Phospho (STY)]ALSPR_.3	Filtered	Filtered	1	Filtered	Filtered	Filtered
7.95764e-22	56.7937	242045	ARID1A	AT-rich interactive domain-containing protein 1A	0.520326	12.143	O14497	O14497_S772_M1_1	1	Phospho (STY)	S	772	PQPGSALSPRQPSGG	Filtered	Filtered	Filtered	Filtered	Filtered	Filtered	Filtered	Filtered	Filtered	Filtered	Filtered	Filtered	Filtered	Filtered	Filtered	Filtered	Filtered	_NPQMPQYSSPQPGSALS[Phospho (STY)]PR_.3	_NPQMPQYSSPQPGSALS[Phospho (STY)]PR_.3	Filtered	_NPQMPQYSSPQPGSALS[Phospho (STY)]PR_.3	Filtered	_NPQMPQYSSPQPGSALS[Phospho (STY)]PR_.3	Filtered	Filtered	Filtered	_NPQMPQYSSPQPGSALS[Phospho (STY)]PR_.3	Filtered	Filtered	Filtered	_NPQMPQYSSPQPGSALS[Phospho (STY)]PR_.3	_NPQMPQYSSPQPGSALS[Phospho (STY)]PR_.3	Filtered	Filtered	Filtered	Filtered
7.95764e-22	56.7937	242045	ARID1A	AT-rich interactive domain-containing protein 1A	0.520326	12.143	O14497	O14497_Y762_M1_1	1	Phospho (STY)	Y	762	RNPQMPQYSSPQPGS	Filtered	Filtered	Filtered	Filtered	Filtered	Filtered	Filtered	Filtered	Filtered	Filtered	Filtered	Filtered	Filtered	Filtered	Filtered	Filtered	Filtered	Filtered	Filtered	Filtered	Filtered	Filtered	Filtered	Filtered	Filtered	Filtered	Filtered	Filtered	Filtered	Filtered	Filtered	Filtered	Filtered	Filtered	Filtered	Filtered
7.95764e-22	56.7937	242045	ARID1A	AT-rich interactive domain-containing protein 1A	0.520326	12.143	O14497	O14497_S382_M1_1	1	Phospho (STY)	S	382	ARTPQPSSPMDQMGK	Filtered	Filtered	Filtered	Filtered	_TPQPSS[Phospho (STY)]PMDQMGK_.2	Filtered	Filtered	_TPQPSS[Phospho (STY)]PMDQMGK_.2	Filtered	Filtered	Filtered	Filtered	Filtered	Filtered	Filtered	Filtered	Filtered	_TPQPSS[Phospho (STY)]PMDQMGK_.2	Filtered	Filtered	Filtered	Filtered	Filtered	Filtered	Filtered	Filtered	Filtered	Filtered	Filtered	Filtered	Filtered	Filtered	Filtered	Filtered	Filtered	Filtered
7.95764e-22	56.7937	242045	ARID1A	AT-rich interactive domain-containing protein 1A	0.520326	12.143	O14497	O14497_S1755_M1_1	1	Phospho (STY)	S	1755	GRFSKVSSPAPMEGG	Filtered	Filtered	Filtered	_VSS[Phospho (STY)]PAPM[Oxidation (M)]EGGEEEEELLGPK_.2	_VSS[Phospho (STY)]PAPM[Oxidation (M)]EGGEEEEELLGPK_.2	Filtered	Filtered	Filtered	Filtered	Filtered	Filtered	Filtered	Filtered	Filtered	Filtered	Filtered	Filtered	Filtered	Filtered	Filtered	Filtered	Filtered	Filtered	Filtered	Filtered	Filtered	Filtered	Filtered	Filtered	Filtered	Filtered	Filtered	Filtered	Filtered	Filtered	1
7.95764e-22	56.7937	242045	ARID1A	AT-rich interactive domain-containing protein 1A	0.520326	12.143	O14497	O14497_S363_M1_1	1	Phospho (STY)	S	363	RSHHAPMSPGSSGGG	_SHHAPMS[Phospho (STY)]PGSSGGGGQPLAR_.3;_SHHAPMS[Phospho (STY)]PGSSGGGGQPLAR_.2	_SHHAPMS[Phospho (STY)]PGSSGGGGQPLAR_.3	_SHHAPMS[Phospho (STY)]PGSSGGGGQPLAR_.3	_SHHAPMS[Phospho (STY)]PGSSGGGGQPLAR_.3	_SHHAPMS[Phospho (STY)]PGSSGGGGQPLAR_.3	_SHHAPMS[Phospho (STY)]PGSSGGGGQPLAR_.3	_SHHAPMS[Phospho (STY)]PGSSGGGGQPLAR_.3	_SHHAPMS[Phospho (STY)]PGSSGGGGQPLAR_.3	_SHHAPMS[Phospho (STY)]PGSSGGGGQPLAR_.3	_SHHAPMS[Phospho (STY)]PGSSGGGGQPLAR_.3	_SHHAPMS[Phospho (STY)]PGSSGGGGQPLAR_.3	_SHHAPMS[Phospho (STY)]PGSSGGGGQPLAR_.3	_SHHAPMS[Phospho (STY)]PGSSGGGGQPLAR_.3	_SHHAPMS[Phospho (STY)]PGSSGGGGQPLAR_.3	_SHHAPMS[Phospho (STY)]PGSSGGGGQPLAR_.3	_SHHAPMS[Phospho (STY)]PGSSGGGGQPLAR_.3	_SHHAPMS[Phospho (STY)]PGSSGGGGQPLAR_.3	_SHHAPMS[Phospho (STY)]PGSSGGGGQPLAR_.3	_SHHAPMS[Phospho (STY)]PGSSGGGGQPLAR_.3	_SHHAPMS[Phospho (STY)]PGSSGGGGQPLAR_.3	_SHHAPMS[Phospho (STY)]PGSSGGGGQPLAR_.3	_SHHAPMS[Phospho (STY)]PGSSGGGGQPLAR_.3	_SHHAPMS[Phospho (STY)]PGSSGGGGQPLAR_.3	_SHHAPMS[Phospho (STY)]PGSSGGGGQPLAR_.3	_SHHAPMS[Phospho (STY)]PGSSGGGGQPLAR_.3	_SHHAPMS[Phospho (STY)]PGSSGGGGQPLAR_.3	_SHHAPMS[Phospho (STY)]PGSSGGGGQPLAR_.3	_SHHAPMS[Phospho (STY)]PGSSGGGGQPLAR_.3	_SHHAPMS[Phospho (STY)]PGSSGGGGQPLAR_.3	_SHHAPMS[Phospho (STY)]PGSSGGGGQPLAR_.3	_SHHAPMS[Phospho (STY)]PGSSGGGGQPLAR_.3	_SHHAPMS[Phospho (STY)]PGSSGGGGQPLAR_.3	2	1	1	1
7.95764e-22	56.7937	242045	ARID1A	AT-rich interactive domain-containing protein 1A	0.520326	12.143	O14497	O14497_S607_M1_1	1	Phospho (STY)	S	607	PQELSQDSFGSQASS	Filtered	Filtered	Filtered	Filtered	Filtered	Filtered	Filtered	Filtered	Filtered	Filtered	Filtered	Filtered	Filtered	Filtered	Filtered	Filtered	Filtered	Filtered	Filtered	Filtered	Filtered	Filtered	Filtered	Filtered	Filtered	Filtered	Filtered	Filtered	Filtered	Filtered	Filtered	Filtered	Filtered	Filtered	Filtered	Filtered
7.95764e-22	56.7937	242045	ARID1A	AT-rich interactive domain-containing protein 1A	0.520326	12.143	O14497	O14497_S604_M1_1	1	Phospho (STY)	S	604	FPPPQELSQDSFGSQ	Filtered	Filtered	Filtered	Filtered	Filtered	Filtered	Filtered	Filtered	Filtered	Filtered	Filtered	Filtered	Filtered	Filtered	Filtered	Filtered	Filtered	Filtered	Filtered	_FPPPQELS[Phospho (STY)]QDSFGSQASSAPSMTSSK_.3	Filtered	Filtered	Filtered	Filtered	Filtered	Filtered	Filtered	Filtered	Filtered	Filtered	Filtered	Filtered	Filtered	Filtered	Filtered	Filtered
7.95764e-22	56.7937	242045	ARID1A	AT-rich interactive domain-containing protein 1A	0.520326	12.143	O14497	O14497_S610_M1_1	1	Phospho (STY)	S	610	LSQDSFGSQASSAPS	Filtered	Filtered	Filtered	Filtered	Filtered	_FPPPQELSQDSFGS[Phospho (STY)]QASSAPSMTSSK_.3	Filtered	Filtered	Filtered	Filtered	Filtered	Filtered	Filtered	Filtered	Filtered	Filtered	Filtered	Filtered	Filtered	Filtered	Filtered	Filtered	Filtered	Filtered	Filtered	Filtered	Filtered	Filtered	Filtered	Filtered	Filtered	Filtered	Filtered	Filtered	Filtered	Filtered
7.95764e-22	56.7937	242045	ARID1A	AT-rich interactive domain-containing protein 1A	0.520326	12.143	O14497	O14497_S1184_M1_1	1	Phospho (STY)	S	1184	PGMSRSNSVGIQDAF	Filtered	_SNS[Phospho (STY)]VGIQDAFNDGSDSTFQK_.2	_SNS[Phospho (STY)]VGIQDAFNDGSDSTFQK_.2	_SNS[Phospho (STY)]VGIQDAFNDGSDSTFQK_.2	Filtered	_SNS[Phospho (STY)]VGIQDAFNDGSDSTFQK_.2	_SNS[Phospho (STY)]VGIQDAFNDGSDSTFQK_.3	Filtered	Filtered	Filtered	Filtered	Filtered	Filtered	Filtered	Filtered	Filtered	Filtered	Filtered	Filtered	Filtered	Filtered	Filtered	Filtered	Filtered	_SNS[Phospho (STY)]VGIQDAFNDGSDSTFQK_.3	Filtered	Filtered	Filtered	Filtered	Filtered	Filtered	Filtered	Filtered	1	1	1
7.95764e-22	56.7937	242045	ARID1A	AT-rich interactive domain-containing protein 1A	0.520326	12.143	O14497	O14497_Y1211_M1_1	1	Phospho (STY)	Y	1211	SMTPNPGYQPSMNTS	Filtered	Filtered	Filtered	Filtered	Filtered	Filtered	Filtered	Filtered	Filtered	Filtered	Filtered	Filtered	Filtered	Filtered	Filtered	Filtered	Filtered	Filtered	Filtered	Filtered	Filtered	Filtered	Filtered	Filtered	Filtered	Filtered	Filtered	Filtered	Filtered	Filtered	Filtered	Filtered	Filtered	Filtered	Filtered	Filtered
7.95764e-22	56.7937	242045	ARID1A	AT-rich interactive domain-containing protein 1A	0.520326	12.143	O14497	O14497_T1965_M1_1	1	Phospho (STY)	T	1965	EPHSKDETPLCTLLD	Filtered	Filtered	Filtered	Filtered	Filtered	Filtered	Filtered	Filtered	Filtered	Filtered	Filtered	Filtered	Filtered	Filtered	Filtered	Filtered	Filtered	Filtered	Filtered	Filtered	Filtered	Filtered	_DET[Phospho (STY)]PLC[Carbamidomethyl (C)]TLLDWQDSLAKR_.3	Filtered	Filtered	Filtered	Filtered	Filtered	Filtered	Filtered	Filtered	Filtered	Filtered	Filtered	Filtered	Filtered
7.43241e-11	48.9821	45510	BHLHE40	Class E basic helix-loop-helix protein 40	0.162875	10.6514	O14503	O14503_S383_M1_1	1	Phospho (STY)	S	383	LMPQRLPSPLPAHPS	Filtered	Filtered	Filtered	Filtered	Filtered	Filtered	Filtered	Filtered	Filtered	Filtered	Filtered	Filtered	Filtered	Filtered	Filtered	Filtered	Filtered	Filtered	Filtered	Filtered	Filtered	Filtered	Filtered	Filtered	Filtered	Filtered	Filtered	Filtered	Filtered	Filtered	Filtered	Filtered	Filtered	Filtered	Filtered	Filtered
7.43241e-11	48.9821	45510	BHLHE40	Class E basic helix-loop-helix protein 40	0.162875	10.6514	O14503	O14503_S390_M1_1	1	Phospho (STY)	S	390	SPLPAHPSVDSSVLL	Filtered	Filtered	Filtered	Filtered	Filtered	Filtered	Filtered	Filtered	Filtered	Filtered	Filtered	Filtered	Filtered	Filtered	Filtered	Filtered	Filtered	Filtered	Filtered	Filtered	Filtered	Filtered	Filtered	Filtered	Filtered	Filtered	Filtered	Filtered	Filtered	Filtered	Filtered	Filtered	Filtered	Filtered	Filtered	Filtered
7.43241e-11	48.9821	45510	BHLHE40	Class E basic helix-loop-helix protein 40	0.162875	10.6514	O14503	O14503_S212_M1_1	1	Phospho (STY)	S	212	PSSPAKGSEGPGKNC	Filtered	Filtered	Filtered	Filtered	Filtered	Filtered	Filtered	Filtered	Filtered	Filtered	Filtered	Filtered	Filtered	Filtered	Filtered	Filtered	Filtered	Filtered	Filtered	Filtered	Filtered	Filtered	Filtered	Filtered	Filtered	Filtered	Filtered	Filtered	Filtered	Filtered	Filtered	Filtered	Filtered	Filtered	Filtered	Filtered
1.33768e-14	51.9387	76181.3	C2CD2L	Phospholipid transfer protein C2CD2L	1.45407	8.92744	O14523	O14523_S660_M1_1	1	Phospho (STY)	S	660	RQKEAGLSQSHDDLS	Filtered	Filtered	Filtered	Filtered	Filtered	Filtered	Filtered	Filtered	Filtered	Filtered	Filtered	Filtered	Filtered	Filtered	Filtered	Filtered	Filtered	Filtered	Filtered	Filtered	Filtered	Filtered	Filtered	Filtered	Filtered	Filtered	Filtered	Filtered	Filtered	Filtered	Filtered	Filtered	Filtered	Filtered	Filtered	Filtered
1.33768e-14	51.9387	76181.3	C2CD2L	Phospholipid transfer protein C2CD2L	1.45407	8.92744	O14523	O14523_S662_M1_1	1	Phospho (STY)	S	662	KEAGLSQSHDDLSNA	Filtered	Filtered	Filtered	Filtered	Filtered	Filtered	Filtered	Filtered	Filtered	Filtered	_EAGLSQS[Phospho (STY)]HDDLSNATATPSVR_.3	Filtered	Filtered	Filtered	Filtered	Filtered	Filtered	Filtered	Filtered	Filtered	Filtered	Filtered	_EAGLSQS[Phospho (STY)]HDDLSNATATPSVR_.3	Filtered	Filtered	Filtered	Filtered	Filtered	Filtered	Filtered	Filtered	Filtered	Filtered	Filtered	Filtered	Filtered
1.33768e-14	51.9387	76181.3	C2CD2L	Phospholipid transfer protein C2CD2L	1.45407	8.92744	O14523	O14523_S674_M1_1	1	Phospho (STY)	S	674	SNATATPSVRKKAGS	Filtered	Filtered	_EAGLSQSHDDLSNATATPS[Phospho (STY)]VR_.3	_EAGLSQSHDDLSNATATPS[Phospho (STY)]VR_.3	Filtered	Filtered	Filtered	Filtered	Filtered	Filtered	Filtered	Filtered	Filtered	Filtered	Filtered	Filtered	Filtered	Filtered	Filtered	Filtered	Filtered	Filtered	Filtered	_EAGLSQSHDDLSNATATPS[Phospho (STY)]VR_.3	Filtered	Filtered	Filtered	Filtered	Filtered	Filtered	Filtered	Filtered	Filtered	Filtered	1	1
1.33768e-14	51.9387	76181.3	C2CD2L	Phospholipid transfer protein C2CD2L	1.45407	8.92744	O14523	O14523_S667_M1_1	1	Phospho (STY)	S	667	SQSHDDLSNATATPS	Filtered	Filtered	Filtered	Filtered	Filtered	Filtered	Filtered	Filtered	Filtered	Filtered	Filtered	Filtered	Filtered	Filtered	Filtered	Filtered	Filtered	Filtered	Filtered	Filtered	Filtered	_EAGLSQSHDDLS[Phospho (STY)]NATATPSVR_.2	Filtered	Filtered	Filtered	Filtered	Filtered	Filtered	Filtered	Filtered	Filtered	Filtered	Filtered	Filtered	Filtered	Filtered
1.33768e-14	51.9387	76181.3	C2CD2L	Phospholipid transfer protein C2CD2L	1.45407	8.92744	O14523	O14523_T430_M1_1	1	Phospho (STY)	T	430	PRPSITPTKKIELDR	Filtered	Filtered	Filtered	Filtered	Filtered	Filtered	Filtered	Filtered	Filtered	Filtered	Filtered	Filtered	Filtered	Filtered	_NLGTPTSSTPRPSITPT[Phospho (STY)]KK_.3	Filtered	Filtered	Filtered	Filtered	Filtered	Filtered	Filtered	Filtered	Filtered	Filtered	Filtered	Filtered	Filtered	Filtered	Filtered	Filtered	Filtered	Filtered	Filtered	Filtered	Filtered
1.33768e-14	51.9387	76181.3	C2CD2L	Phospholipid transfer protein C2CD2L	1.45407	8.92744	O14523	O14523_T475_M1_1	1	Phospho (STY)	T	475	SPSKVEVTEKTTTVL	Filtered	Filtered	Filtered	Filtered	Filtered	Filtered	Filtered	Filtered	Filtered	Filtered	Filtered	Filtered	Filtered	Filtered	Filtered	Filtered	Filtered	_SPSKVEVT[Phospho (STY)]EK_.2	Filtered	Filtered	Filtered	Filtered	Filtered	Filtered	Filtered	Filtered	Filtered	Filtered	Filtered	Filtered	Filtered	Filtered	Filtered	Filtered	Filtered	Filtered
2.39502e-15	52.4823	96860.9	FCHO1	F-BAR domain only protein 1	0.356326	13.0788	O14526	O14526_S585_M1_1	1	Phospho (STY)	S	585	GDLSRSLSPSPLGSS	_SLS[Phospho (STY)]PSPLGSSAASTALER_.2;_SLS[Phospho (STY)]PSPLGSSAASTALERPSFLSQTGHGVSR_.3	_SLS[Phospho (STY)]PSPLGSSAASTALER_.2	_SLS[Phospho (STY)]PSPLGSSAASTALER_.2	_SLS[Phospho (STY)]PSPLGSSAASTALER_.2;_SLS[Phospho (STY)]PSPLGSSAASTALERPSFLSQTGHGVSR_.3	_SLS[Phospho (STY)]PSPLGSSAASTALER_.2;_SLS[Phospho (STY)]PSPLGSSAASTALERPSFLSQTGHGVSR_.3	_SLS[Phospho (STY)]PSPLGSSAASTALER_.2	_SLS[Phospho (STY)]PSPLGSSAASTALER_.2;_SLS[Phospho (STY)]PSPLGSSAASTALERPSFLSQTGHGVSR_.3	_SLS[Phospho (STY)]PSPLGSSAASTALER_.2;_SLS[Phospho (STY)]PSPLGSSAASTALERPSFLSQTGHGVSR_.3;_SLS[Phospho (STY)]PSPLGSSAASTALERPSFLSQTGHGVSR_.4	_SLS[Phospho (STY)]PSPLGSSAASTALER_.2	_SLS[Phospho (STY)]PSPLGSSAASTALER_.2	_SLS[Phospho (STY)]PSPLGSSAASTALER_.2	Filtered	_SLS[Phospho (STY)]PSPLGSSAASTALER_.2	_SLS[Phospho (STY)]PSPLGSSAASTALER_.2	_SLS[Phospho (STY)]PSPLGSSAASTALER_.2	_SLS[Phospho (STY)]PSPLGSSAASTALER_.2	_SLS[Phospho (STY)]PSPLGSSAASTALER_.2;_SLS[Phospho (STY)]PSPLGSSAASTALERPSFLSQTGHGVSR_.3	_SLS[Phospho (STY)]PSPLGSSAASTALER_.2;_SLS[Phospho (STY)]PSPLGSSAASTALERPSFLSQTGHGVSR_.3	_SLS[Phospho (STY)]PSPLGSSAASTALER_.2;_SLS[Phospho (STY)]PSPLGSSAASTALERPSFLSQTGHGVSR_.3	_SLS[Phospho (STY)]PSPLGSSAASTALER_.2;_SLS[Phospho (STY)]PSPLGSSAASTALERPSFLSQTGHGVSR_.3	_SLS[Phospho (STY)]PSPLGSSAASTALER_.2;_SLS[Phospho (STY)]PSPLGSSAASTALERPSFLSQTGHGVSR_.3	_SLS[Phospho (STY)]PSPLGSSAASTALER_.2;_SLS[Phospho (STY)]PSPLGSSAASTALERPSFLSQTGHGVSR_.3	_SLS[Phospho (STY)]PSPLGSSAASTALER_.2;_SLS[Phospho (STY)]PSPLGSSAASTALERPSFLSQTGHGVSR_.3;_SLS[Phospho (STY)]PSPLGSSAASTALERPSFLSQTGHGVSR_.4	_SLS[Phospho (STY)]PSPLGSSAASTALER_.2;_SLS[Phospho (STY)]PSPLGSSAASTALERPSFLSQTGHGVSR_.3	_SLS[Phospho (STY)]PSPLGSSAASTALER_.2;_SLS[Phospho (STY)]PSPLGSSAASTALERPSFLSQTGHGVSR_.3;_SLS[Phospho (STY)]PSPLGSSAASTALERPSFLSQTGHGVSR_.4	_SLS[Phospho (STY)]PSPLGSSAASTALER_.2	_SLS[Phospho (STY)]PSPLGSSAASTALER_.2	_SLS[Phospho (STY)]PSPLGSSAASTALER_.2	_SLS[Phospho (STY)]PSPLGSSAASTALER_.2;_SLS[Phospho (STY)]PSPLGSSAASTALERPSFLSQTGHGVSR_.4	_SLS[Phospho (STY)]PSPLGSSAASTALER_.2;_SLS[Phospho (STY)]PSPLGSSAASTALERPSFLSQTGHGVSR_.3	_SLS[Phospho (STY)]PSPLGSSAASTALER_.2;_SLS[Phospho (STY)]PSPLGSSAASTALERPSFLSQTGHGVSR_.3	_SLS[Phospho (STY)]PSPLGSSAASTALER_.2;_SLS[Phospho (STY)]PSPLGSSAASTALERPSFLSQTGHGVSR_.3	2	1	1	2
2.39502e-15	52.4823	96860.9	FCHO1	F-BAR domain only protein 1	0.356326	13.0788	O14526	O14526_S591_M1_1	1	Phospho (STY)	S	591	LSPSPLGSSAASTAL	Filtered	Filtered	Filtered	Filtered	Filtered	Filtered	Filtered	Filtered	Filtered	Filtered	Filtered	Filtered	Filtered	Filtered	Filtered	Filtered	Filtered	Filtered	Filtered	Filtered	Filtered	Filtered	Filtered	_SLSPSPLGS[Phospho (STY)]SAASTALER_.3	Filtered	Filtered	Filtered	Filtered	Filtered	Filtered	Filtered	Filtered	Filtered	Filtered	Filtered	Filtered
2.39502e-15	52.4823	96860.9	FCHO1	F-BAR domain only protein 1	0.356326	13.0788	O14526	O14526_S372_M1_1	1	Phospho (STY)	S	372	PARAPACSPEAAAAQ	_APAC[Carbamidomethyl (C)]S[Phospho (STY)]PEAAAAQLR_.2	_APAC[Carbamidomethyl (C)]S[Phospho (STY)]PEAAAAQLR_.2	_APAC[Carbamidomethyl (C)]S[Phospho (STY)]PEAAAAQLR_.2	_APAC[Carbamidomethyl (C)]S[Phospho (STY)]PEAAAAQLR_.2	Filtered	Filtered	Filtered	Filtered	_APAC[Carbamidomethyl (C)]S[Phospho (STY)]PEAAAAQLR_.2	_APAC[Carbamidomethyl (C)]S[Phospho (STY)]PEAAAAQLR_.2	_APAC[Carbamidomethyl (C)]S[Phospho (STY)]PEAAAAQLR_.2	_APAC[Carbamidomethyl (C)]S[Phospho (STY)]PEAAAAQLR_.2	Filtered	_APAC[Carbamidomethyl (C)]S[Phospho (STY)]PEAAAAQLR_.2	Filtered	_APAC[Carbamidomethyl (C)]S[Phospho (STY)]PEAAAAQLR_.2	_APAC[Carbamidomethyl (C)]S[Phospho (STY)]PEAAAAQLR_.2	_APAC[Carbamidomethyl (C)]S[Phospho (STY)]PEAAAAQLR_.2	_APAC[Carbamidomethyl (C)]S[Phospho (STY)]PEAAAAQLR_.2	_APAC[Carbamidomethyl (C)]S[Phospho (STY)]PEAAAAQLR_.2	Filtered	Filtered	Filtered	_APAC[Carbamidomethyl (C)]S[Phospho (STY)]PEAAAAQLR_.2	_APAC[Carbamidomethyl (C)]S[Phospho (STY)]PEAAAAQLR_.2	Filtered	_APAC[Carbamidomethyl (C)]S[Phospho (STY)]PEAAAAQLR_.2	_APAC[Carbamidomethyl (C)]S[Phospho (STY)]PEAAAAQLR_.2	Filtered	Filtered	Filtered	Filtered	1	1	1	1
2.39502e-15	52.4823	96860.9	FCHO1	F-BAR domain only protein 1	0.356326	13.0788	O14526	O14526_S616_M1_1	1	Phospho (STY)	S	616	HGVSRGPSPVVLGSQ	Filtered	Filtered	Filtered	Filtered	Filtered	Filtered	Filtered	Filtered	Filtered	Filtered	Filtered	Filtered	Filtered	Filtered	Filtered	Filtered	Filtered	Filtered	Filtered	Filtered	Filtered	Filtered	Filtered	Filtered	Filtered	Filtered	Filtered	Filtered	Filtered	Filtered	Filtered	Filtered	Filtered	Filtered	Filtered	Filtered
2.39502e-15	52.4823	96860.9	FCHO1	F-BAR domain only protein 1	0.356326	13.0788	O14526	O14526_S622_M1_1	1	Phospho (STY)	S	622	PSPVVLGSQDALPIA	Filtered	Filtered	Filtered	Filtered	Filtered	Filtered	Filtered	Filtered	Filtered	Filtered	Filtered	Filtered	Filtered	Filtered	Filtered	Filtered	Filtered	Filtered	Filtered	Filtered	Filtered	Filtered	_GPSPVVLGS[Phospho (STY)]QDALPIATAFTEYVHAYFR_.3	Filtered	Filtered	Filtered	Filtered	Filtered	Filtered	Filtered	Filtered	Filtered	Filtered	Filtered	Filtered	Filtered
2.39502e-15	52.4823	96860.9	FCHO1	F-BAR domain only protein 1	0.356326	13.0788	O14526	O14526_S501_M1_1	1	Phospho (STY)	S	501	PRPGTPQSPPSCRAP	Filtered	Filtered	Filtered	Filtered	Filtered	Filtered	Filtered	Filtered	Filtered	Filtered	Filtered	Filtered	Filtered	Filtered	Filtered	Filtered	Filtered	Filtered	Filtered	Filtered	Filtered	Filtered	Filtered	Filtered	Filtered	Filtered	Filtered	Filtered	Filtered	Filtered	Filtered	Filtered	Filtered	Filtered	Filtered	Filtered
1.09046e-14	52.0041	64841.1	TRAFD1	TRAF-type zinc finger domain-containing protein 1	0.456687	15.381	O14545	O14545_S415_M1_1	1	Phospho (STY)	S	415	DSQPQETSPELPRRR	_LDSQPQETS[Phospho (STY)]PELPR_.2	_LDSQPQETS[Phospho (STY)]PELPR_.2	_LDSQPQETS[Phospho (STY)]PELPR_.2	_LDSQPQETS[Phospho (STY)]PELPR_.2	_LDSQPQETS[Phospho (STY)]PELPR_.2;_LDSQPQETS[Phospho (STY)]PELPR_.3	_LDSQPQETS[Phospho (STY)]PELPR_.2;_LDSQPQETS[Phospho (STY)]PELPR_.3	_LDSQPQETS[Phospho (STY)]PELPR_.2	_LDSQPQETS[Phospho (STY)]PELPR_.2;_LDSQPQETS[Phospho (STY)]PELPR_.3	_LDSQPQETS[Phospho (STY)]PELPR_.2	_LDSQPQETS[Phospho (STY)]PELPR_.2	_LDSQPQETS[Phospho (STY)]PELPR_.2	_LDSQPQETS[Phospho (STY)]PELPR_.2;_LDSQPQETS[Phospho (STY)]PELPR_.3	_LDSQPQETS[Phospho (STY)]PELPR_.2;_LDSQPQETS[Phospho (STY)]PELPR_.3	_LDSQPQETS[Phospho (STY)]PELPR_.2	_LDSQPQETS[Phospho (STY)]PELPR_.2;_LDSQPQETS[Phospho (STY)]PELPR_.3	_LDSQPQETS[Phospho (STY)]PELPR_.2	_LDSQPQETS[Phospho (STY)]PELPR_.2;_LDSQPQETS[Phospho (STY)]PELPR_.3	_LDSQPQETS[Phospho (STY)]PELPR_.2;_LDSQPQETS[Phospho (STY)]PELPR_.3	_LDSQPQETS[Phospho (STY)]PELPR_.2	_LDSQPQETS[Phospho (STY)]PELPR_.2;_LDSQPQETS[Phospho (STY)]PELPR_.3	_LDSQPQETS[Phospho (STY)]PELPR_.2;_LDSQPQETS[Phospho (STY)]PELPR_.3	_LDSQPQETS[Phospho (STY)]PELPR_.2;_LDSQPQETS[Phospho (STY)]PELPR_.3	Filtered	_LDSQPQETS[Phospho (STY)]PELPR_.2;_LDSQPQETS[Phospho (STY)]PELPR_.3	_LDSQPQETS[Phospho (STY)]PELPR_.2;_LDSQPQETS[Phospho (STY)]PELPR_.3	_LDSQPQETS[Phospho (STY)]PELPR_.2	_LDSQPQETS[Phospho (STY)]PELPR_.2;_LDSQPQETS[Phospho (STY)]PELPR_.3	_LDSQPQETS[Phospho (STY)]PELPR_.2;_LDSQPQETS[Phospho (STY)]PELPR_.3	_LDSQPQETS[Phospho (STY)]PELPR_.2;_LDSQPQETS[Phospho (STY)]PELPR_.3	_LDSQPQETS[Phospho (STY)]PELPR_.2	_LDSQPQETS[Phospho (STY)]PELPR_.2;_LDSQPQETS[Phospho (STY)]PELPR_.3	_LDSQPQETS[Phospho (STY)]PELPR_.2;_LDSQPQETS[Phospho (STY)]PELPR_.3	1	1	1	1
1.09046e-14	52.0041	64841.1	TRAFD1	TRAF-type zinc finger domain-containing protein 1	0.456687	15.381	O14545	O14545_T414_M1_1	1	Phospho (STY)	T	414	LDSQPQETSPELPRR	Filtered	Filtered	Filtered	Filtered	Filtered	Filtered	Filtered	Filtered	Filtered	Filtered	Filtered	Filtered	Filtered	Filtered	Filtered	Filtered	Filtered	Filtered	Filtered	Filtered	Filtered	Filtered	_LDSQPQET[Phospho (STY)]SPELPR_.3	Filtered	Filtered	Filtered	Filtered	Filtered	Filtered	Filtered	Filtered	Filtered	Filtered	Filtered	Filtered	Filtered
1.09046e-14	52.0041	64841.1	TRAFD1	TRAF-type zinc finger domain-containing protein 1	0.456687	15.381	O14545	O14545_S409_M1_1	1	Phospho (STY)	S	409	EGIPRLDSQPQETSP	Filtered	Filtered	Filtered	Filtered	Filtered	Filtered	Filtered	Filtered	Filtered	Filtered	Filtered	Filtered	Filtered	Filtered	Filtered	Filtered	Filtered	Filtered	_LDS[Phospho (STY)]QPQETSPELPR_.3	Filtered	Filtered	Filtered	Filtered	Filtered	Filtered	Filtered	Filtered	Filtered	Filtered	Filtered	Filtered	Filtered	Filtered	Filtered	Filtered	Filtered
1.09046e-14	52.0041	64841.1	TRAFD1	TRAF-type zinc finger domain-containing protein 1	0.456687	15.381	O14545	O14545_S325_M1_1	1	Phospho (STY)	S	325	LPSLNTGSSSPRGVE	Filtered	Filtered	_ALPSLNTGS[Phospho (STY)]SSPR_.2	Filtered	Filtered	Filtered	Filtered	Filtered	_ALPSLNTGS[Phospho (STY)]SSPR_.2	Filtered	Filtered	Filtered	Filtered	Filtered	Filtered	Filtered	Filtered	Filtered	Filtered	Filtered	Filtered	Filtered	Filtered	Filtered	Filtered	Filtered	Filtered	Filtered	Filtered	Filtered	Filtered	Filtered	Filtered	Filtered	1	Filtered
1.09046e-14	52.0041	64841.1	TRAFD1	TRAF-type zinc finger domain-containing protein 1	0.456687	15.381	O14545	O14545_S327_M1_1	1	Phospho (STY)	S	327	SLNTGSSSPRGVEEP	_ALPSLNTGSSS[Phospho (STY)]PR_.2	_ALPSLNTGSSS[Phospho (STY)]PR_.2	Filtered	_ALPSLNTGSSS[Phospho (STY)]PR_.2	_ALPSLNTGSSS[Phospho (STY)]PR_.2	Filtered	Filtered	_ALPSLNTGSSS[Phospho (STY)]PR_.2	Filtered	Filtered	_ALPSLNTGSSS[Phospho (STY)]PR_.2	Filtered	_ALPSLNTGSSS[Phospho (STY)]PR_.2	Filtered	Filtered	_ALPSLNTGSSS[Phospho (STY)]PR_.2	_ALPSLNTGSSS[Phospho (STY)]PR_.2	_ALPSLNTGSSS[Phospho (STY)]PR_.2	_ALPSLNTGSSS[Phospho (STY)]PR_.2	_ALPSLNTGSSS[Phospho (STY)]PR_.2	_ALPSLNTGSSS[Phospho (STY)]PR_.2	_ALPSLNTGSSS[Phospho (STY)]PR_.2	_ALPSLNTGSSS[Phospho (STY)]PR_.2	Filtered	_ALPSLNTGSSS[Phospho (STY)]PR_.2	_ALPSLNTGSSS[Phospho (STY)]PR_.2	Filtered	Filtered	Filtered	Filtered	Filtered	Filtered	1	1	Filtered	1
1.09046e-14	52.0041	64841.1	TRAFD1	TRAF-type zinc finger domain-containing protein 1	0.456687	15.381	O14545	O14545_S470_M1_1	1	Phospho (STY)	S	470	NQLSRSTSGPRPGCQ	Filtered	Filtered	Filtered	Filtered	Filtered	Filtered	Filtered	Filtered	Filtered	Filtered	Filtered	Filtered	Filtered	Filtered	Filtered	Filtered	Filtered	Filtered	Filtered	_STS[Phospho (STY)]GPRPGC[Carbamidomethyl (C)]QPSSPC[Carbamidomethyl (C)]VPK_.3	Filtered	Filtered	Filtered	Filtered	Filtered	Filtered	Filtered	Filtered	Filtered	Filtered	Filtered	Filtered	Filtered	Filtered	Filtered	Filtered
0.000294226	41.2226	17135.6	HSPB6	Heat shock protein beta-6	0.980049	10.6728	O14558	O14558_S16_M1_1	1	Phospho (STY)	S	16	PSWLRRASAPLPGLS	Filtered	Filtered	Filtered	Filtered	Filtered	Filtered	Filtered	Filtered	Filtered	Filtered	Filtered	Filtered	Filtered	Filtered	Filtered	Filtered	Filtered	Filtered	Filtered	Filtered	Filtered	Filtered	Filtered	Filtered	Filtered	Filtered	Filtered	Filtered	Filtered	Filtered	Filtered	Filtered	Filtered	Filtered	Filtered	Filtered
4.70302e-08	46.3758	231431	CIT	Citron Rho-interacting kinase	0.504861	10.9546	O14578	O14578_S440_M1_1	1	Phospho (STY)	S	440	SVVSGLDSPAKTSSM	Filtered	Filtered	Filtered	Filtered	Filtered	Filtered	Filtered	Filtered	Filtered	Filtered	Filtered	Filtered	Filtered	Filtered	Filtered	Filtered	Filtered	Filtered	Filtered	Filtered	Filtered	Filtered	Filtered	Filtered	Filtered	Filtered	Filtered	Filtered	Filtered	Filtered	Filtered	Filtered	Filtered	Filtered	Filtered	Filtered
4.70302e-08	46.3758	231431	CIT	Citron Rho-interacting kinase	0.504861	10.9546	O14578	O14578_S1940_M1_1	1	Phospho (STY)	S	1940	ITKRVASSPAPPEGP	Filtered	Filtered	Filtered	Filtered	Filtered	Filtered	Filtered	Filtered	Filtered	Filtered	Filtered	Filtered	Filtered	Filtered	Filtered	Filtered	Filtered	Filtered	Filtered	Filtered	Filtered	_VASS[Phospho (STY)]PAPPEGPSHPR_.3	Filtered	Filtered	Filtered	Filtered	Filtered	Filtered	Filtered	Filtered	Filtered	Filtered	Filtered	Filtered	Filtered	Filtered
9.19599e-15	52.0584	34482	COPE	Coatomer subunit epsilon	0.65269	12.8203	O14579	O14579_S99_M1_1	1	Phospho (STY)	S	99	AHESRRDSIVAELDR	_RDS[Phospho (STY)]IVAELDR_.2	Filtered	_RDS[Phospho (STY)]IVAELDR_.2	_RDS[Phospho (STY)]IVAELDR_.2	_RDS[Phospho (STY)]IVAELDR_.2	_RDS[Phospho (STY)]IVAELDR_.2	_RDS[Phospho (STY)]IVAELDR_.2	_RDS[Phospho (STY)]IVAELDR_.2	Filtered	_RDS[Phospho (STY)]IVAELDR_.2	_RDS[Phospho (STY)]IVAELDR_.2	Filtered	Filtered	_RDS[Phospho (STY)]IVAELDR_.2	_RDS[Phospho (STY)]IVAELDR_.2	_RDS[Phospho (STY)]IVAELDR_.2	Filtered	_RDS[Phospho (STY)]IVAELDR_.2	_RDS[Phospho (STY)]IVAELDR_.2	_RDS[Phospho (STY)]IVAELDR_.2	Filtered	Filtered	_RDS[Phospho (STY)]IVAELDR_.2	Filtered	_RDS[Phospho (STY)]IVAELDR_.2	Filtered	Filtered	_RDS[Phospho (STY)]IVAELDR_.2	_RDS[Phospho (STY)]IVAELDR_.2	Filtered	Filtered	Filtered	1	Filtered	1	1
9.19599e-15	52.0584	34482	COPE	Coatomer subunit epsilon	0.65269	12.8203	O14579	O14579_S10_M1_1	1	Phospho (STY)	S	10	PPAPGPASGGSGEVD	Filtered	Filtered	Filtered	_APPAPGPAS[Phospho (STY)]GGSGEVDELFDVK_.3	Filtered	_APPAPGPAS[Phospho (STY)]GGSGEVDELFDVK_.3	Filtered	Filtered	Filtered	Filtered	Filtered	Filtered	Filtered	Filtered	Filtered	Filtered	Filtered	Filtered	Filtered	Filtered	Filtered	Filtered	Filtered	Filtered	Filtered	Filtered	Filtered	Filtered	Filtered	Filtered	Filtered	Filtered	Filtered	Filtered	Filtered	1
9.19599e-15	52.0584	34482	COPE	Coatomer subunit epsilon	0.65269	12.8203	O14579	O14579_S13_M1_1	1	Phospho (STY)	S	13	PGPASGGSGEVDELF	Filtered	Filtered	Filtered	Filtered	Filtered	Filtered	Filtered	Filtered	Filtered	Filtered	Filtered	Filtered	Filtered	Filtered	Filtered	Filtered	Filtered	Filtered	Filtered	Filtered	Filtered	Filtered	Filtered	Filtered	Filtered	Filtered	Filtered	Filtered	Filtered	Filtered	Filtered	Filtered	Filtered	Filtered	Filtered	Filtered
1.38238e-20	55.9827	130158	AP3D1	AP-3 complex subunit delta-1	0.530691	11.1537	O14617	O14617_S829_M1_1	1	Phospho (STY)	S	829	RNTETSKSPEKDVPM	Filtered	Filtered	Filtered	Filtered	Filtered	Filtered	Filtered	Filtered	Filtered	Filtered	Filtered	Filtered	Filtered	Filtered	Filtered	Filtered	Filtered	Filtered	Filtered	_NTETSKS[Phospho (STY)]PEKDVPMVEK_.3	Filtered	Filtered	Filtered	Filtered	Filtered	Filtered	Filtered	Filtered	Filtered	Filtered	Filtered	Filtered	Filtered	Filtered	Filtered	Filtered
1.38238e-20	55.9827	130158	AP3D1	AP-3 complex subunit delta-1	0.530691	11.1537	O14617	O14617_S686_M1_1	1	Phospho (STY)	S	686	NPFYIKSSPSPQKRY	Filtered	Filtered	Filtered	Filtered	Filtered	Filtered	Filtered	Filtered	Filtered	Filtered	Filtered	Filtered	Filtered	Filtered	Filtered	Filtered	Filtered	Filtered	_SS[Phospho (STY)]PSPQKR_.2	Filtered	Filtered	Filtered	Filtered	Filtered	Filtered	Filtered	Filtered	Filtered	Filtered	Filtered	Filtered	Filtered	Filtered	Filtered	Filtered	Filtered
1.38238e-20	55.9827	130158	AP3D1	AP-3 complex subunit delta-1	0.530691	11.1537	O14617	O14617_S658_M1_1	1	Phospho (STY)	S	658	RRPKHRPSEADEEEL	Filtered	Filtered	_HRPS[Phospho (STY)]EADEEELAR_.3	_HRPS[Phospho (STY)]EADEEELAR_.3	_HRPS[Phospho (STY)]EADEEELAR_.3	_HRPS[Phospho (STY)]EADEEELAR_.3	_HRPS[Phospho (STY)]EADEEELAR_.3	_HRPS[Phospho (STY)]EADEEELAR_.3	Filtered	Filtered	Filtered	Filtered	Filtered	Filtered	Filtered	_HRPS[Phospho (STY)]EADEEELAR_.3	_HRPS[Phospho (STY)]EADEEELAR_.3	Filtered	_HRPS[Phospho (STY)]EADEEELAR_.3	Filtered	_HRPS[Phospho (STY)]EADEEELAR_.3	Filtered	Filtered	_HRPS[Phospho (STY)]EADEEELAR_.3	Filtered	Filtered	Filtered	_HRPS[Phospho (STY)]EADEEELAR_.3	_HRPS[Phospho (STY)]EADEEELAR_.3	_HRPS[Phospho (STY)]EADEEELAR_.3	_HRPS[Phospho (STY)]EADEEELAR_.3	_HRPS[Phospho (STY)]EADEEELAR_.3	Filtered	Filtered	1	1
1.34055e-12	50.4105	29040.6	CCS	Copper chaperone for superoxide dismutase	0.652788	11.9942	O14618	O14618_S267_M1_1	1	Phospho (STY)	S	267	AGKGRKESAQPPAHL	_KES[Phospho (STY)]AQPPAHL_.2	_KES[Phospho (STY)]AQPPAHL_.2	_KES[Phospho (STY)]AQPPAHL_.2	_KES[Phospho (STY)]AQPPAHL_.2	_KES[Phospho (STY)]AQPPAHL_.2	_KES[Phospho (STY)]AQPPAHL_.2	_KES[Phospho (STY)]AQPPAHL_.2	_KES[Phospho (STY)]AQPPAHL_.2	Filtered	Filtered	Filtered	Filtered	_KES[Phospho (STY)]AQPPAHL_.2	Filtered	Filtered	Filtered	_KES[Phospho (STY)]AQPPAHL_.2	_KES[Phospho (STY)]AQPPAHL_.2	_KES[Phospho (STY)]AQPPAHL_.2	_KES[Phospho (STY)]AQPPAHL_.2	Filtered	Filtered	Filtered	Filtered	Filtered	Filtered	_KES[Phospho (STY)]AQPPAHL_.2	_KES[Phospho (STY)]AQPPAHL_.2	_KES[Phospho (STY)]AQPPAHL_.2	_KES[Phospho (STY)]AQPPAHL_.2	_KES[Phospho (STY)]AQPPAHL_.2	_KES[Phospho (STY)]AQPPAHL_.2	1	1	1	1
1.03305e-06	44.8715	36753.9	GPR171	G-protein coupled receptor 171	0.62997	12.7906	O14626	O14626_S302_M1_1	1	Phospho (STY)	S	302	KVTETFASPKETKAQ	_VTETFAS[Phospho (STY)]PK_.2	_VTETFAS[Phospho (STY)]PK_.2	_VTETFAS[Phospho (STY)]PK_.2	_VTETFAS[Phospho (STY)]PK_.2	_VTETFAS[Phospho (STY)]PK_.2	_VTETFAS[Phospho (STY)]PK_.2	_VTETFAS[Phospho (STY)]PK_.2	_VTETFAS[Phospho (STY)]PK_.2	_VTETFAS[Phospho (STY)]PK_.2	_VTETFAS[Phospho (STY)]PK_.2	_VTETFAS[Phospho (STY)]PK_.2	_VTETFAS[Phospho (STY)]PK_.2	Filtered	_VTETFAS[Phospho (STY)]PK_.2	_VTETFAS[Phospho (STY)]PK_.2	_VTETFAS[Phospho (STY)]PK_.2	_VTETFAS[Phospho (STY)]PK_.2	_VTETFAS[Phospho (STY)]PK_.2	_VTETFAS[Phospho (STY)]PK_.2	_VTETFAS[Phospho (STY)]PK_.2	_VTETFAS[Phospho (STY)]PK_.2	_VTETFAS[Phospho (STY)]PK_.2	Filtered	_VTETFAS[Phospho (STY)]PK_.2	_VTETFAS[Phospho (STY)]PK_.2	_VTETFAS[Phospho (STY)]PK_.2	Filtered	_VTETFAS[Phospho (STY)]PK_.2	_VTETFAS[Phospho (STY)]PK_.2	_VTETFAS[Phospho (STY)]PK_.2	_VTETFAS[Phospho (STY)]PK_.2	_VTETFAS[Phospho (STY)]PK_.2	1	1	1	1
1.03305e-06	44.8715	36753.9	GPR171	G-protein coupled receptor 171	0.62997	12.7906	O14626	O14626_T299_M1_1	1	Phospho (STY)	T	299	FRSKVTETFASPKET	Filtered	Filtered	Filtered	Filtered	Filtered	Filtered	Filtered	Filtered	Filtered	Filtered	Filtered	Filtered	Filtered	Filtered	Filtered	Filtered	Filtered	Filtered	Filtered	Filtered	Filtered	Filtered	Filtered	Filtered	Filtered	Filtered	Filtered	Filtered	Filtered	Filtered	Filtered	Filtered	Filtered	Filtered	Filtered	Filtered
1.08598e-19	55.4027	87687.5	ABLIM1	Actin-binding LIM protein 1	0.367309	15.2894	O14639	O14639_S655_M1_1	1	Phospho (STY)	S	655	IPSSKTASLPGYGRN	_TAS[Phospho (STY)]LPGYGR_.2	_TAS[Phospho (STY)]LPGYGR_.2;_TAS[Phospho (STY)]LPGYGR_.1	_TAS[Phospho (STY)]LPGYGR_.2	_TAS[Phospho (STY)]LPGYGR_.2;_TAS[Phospho (STY)]LPGYGR_.1	_TAS[Phospho (STY)]LPGYGR_.2;_TAS[Phospho (STY)]LPGYGR_.1	_TAS[Phospho (STY)]LPGYGR_.2;_TAS[Phospho (STY)]LPGYGR_.1	_TAS[Phospho (STY)]LPGYGR_.2;_TAS[Phospho (STY)]LPGYGR_.1	_TAS[Phospho (STY)]LPGYGR_.2	_TAS[Phospho (STY)]LPGYGR_.2	_TAS[Phospho (STY)]LPGYGR_.2	_TAS[Phospho (STY)]LPGYGR_.2	_TAS[Phospho (STY)]LPGYGR_.2	_TAS[Phospho (STY)]LPGYGR_.2	_TAS[Phospho (STY)]LPGYGR_.2	_TAS[Phospho (STY)]LPGYGR_.2	_TAS[Phospho (STY)]LPGYGR_.2	_TAS[Phospho (STY)]LPGYGR_.2	_TAS[Phospho (STY)]LPGYGR_.2	_TAS[Phospho (STY)]LPGYGR_.2	_TAS[Phospho (STY)]LPGYGR_.2	_TAS[Phospho (STY)]LPGYGR_.2	_TAS[Phospho (STY)]LPGYGR_.2;_TAS[Phospho (STY)]LPGYGR_.1	_TAS[Phospho (STY)]LPGYGR_.2	_TAS[Phospho (STY)]LPGYGR_.2	_TAS[Phospho (STY)]LPGYGR_.2;_TAS[Phospho (STY)]LPGYGR_.1	_TAS[Phospho (STY)]LPGYGR_.2;_TAS[Phospho (STY)]LPGYGR_.1	_TAS[Phospho (STY)]LPGYGR_.2	_TAS[Phospho (STY)]LPGYGR_.2	_TAS[Phospho (STY)]LPGYGR_.2	_TAS[Phospho (STY)]LPGYGR_.2	_TAS[Phospho (STY)]LPGYGR_.2	_TAS[Phospho (STY)]LPGYGR_.2	1	2	1	2
1.08598e-19	55.4027	87687.5	ABLIM1	Actin-binding LIM protein 1	0.367309	15.2894	O14639	O14639_T351_M1_1	1	Phospho (STY)	T	351	EKLRPTRTSSESIYS	Filtered	Filtered	Filtered	Filtered	Filtered	Filtered	_T[Phospho (STY)]SSESIYSR_.2	_T[Phospho (STY)]SSESIYSRPGSSIPGSPGHTIYAK_.3	_T[Phospho (STY)]SSESIYSR_.2	Filtered	Filtered	Filtered	Filtered	_T[Phospho (STY)]SSESIYSR_.2	Filtered	Filtered	Filtered	Filtered	Filtered	Filtered	Filtered	Filtered	Filtered	Filtered	Filtered	Filtered	Filtered	Filtered	Filtered	Filtered	Filtered	_T[Phospho (STY)]SSESIYSR_.2	Filtered	Filtered	Filtered	Filtered
1.08598e-19	55.4027	87687.5	ABLIM1	Actin-binding LIM protein 1	0.367309	15.2894	O14639	O14639_S352_M1_1	1	Phospho (STY)	S	352	KLRPTRTSSESIYSR	Filtered	_TS[Phospho (STY)]SESIYSR_.2	Filtered	_TS[Phospho (STY)]SESIYSRPGSSIPGSPGHTIYAK_.3	Filtered	_TS[Phospho (STY)]SESIYSRPGSSIPGSPGHTIYAK_.3	Filtered	Filtered	Filtered	Filtered	Filtered	Filtered	_TS[Phospho (STY)]SESIYSR_.2	Filtered	Filtered	Filtered	_TS[Phospho (STY)]SESIYSR_.2;_TS[Phospho (STY)]SESIYSRPGSSIPGSPGHTIYAK_.3	_TS[Phospho (STY)]SESIYSR_.2;_TS[Phospho (STY)]SESIYSRPGSSIPGSPGHTIYAK_.3	_TS[Phospho (STY)]SESIYSR_.2	Filtered	Filtered	_TS[Phospho (STY)]SESIYSR_.2	Filtered	Filtered	_TS[Phospho (STY)]SESIYSR_.2	Filtered	Filtered	Filtered	Filtered	Filtered	Filtered	Filtered	Filtered	1	Filtered	1
1.08598e-19	55.4027	87687.5	ABLIM1	Actin-binding LIM protein 1	0.367309	15.2894	O14639	O14639_S426_M1_1	1	Phospho (STY)	S	426	ERQSLGESPRTLSPT	_QSLGES[Phospho (STY)]PR_.2	_QSLGES[Phospho (STY)]PR_.2	_QSLGES[Phospho (STY)]PR_.2	_QSLGES[Phospho (STY)]PR_.2	_QSLGES[Phospho (STY)]PR_.2	Filtered	_QSLGES[Phospho (STY)]PR_.2	_QSLGES[Phospho (STY)]PR_.2	Filtered	_QSLGES[Phospho (STY)]PR_.2	_QSLGES[Phospho (STY)]PR_.2	_QSLGES[Phospho (STY)]PR_.2	_QSLGES[Phospho (STY)]PR_.2	_QSLGES[Phospho (STY)]PR_.2	_QSLGES[Phospho (STY)]PR_.2	_QSLGES[Phospho (STY)]PR_.2	_QSLGES[Phospho (STY)]PR_.2	_QSLGES[Phospho (STY)]PR_.2	_QSLGES[Phospho (STY)]PR_.2	_QSLGES[Phospho (STY)]PR_.2	_QSLGES[Phospho (STY)]PR_.2	_QSLGES[Phospho (STY)]PR_.2	_QSLGES[Phospho (STY)]PR_.2	_QSLGES[Phospho (STY)]PR_.2	_QSLGES[Phospho (STY)]PR_.2	_QSLGES[Phospho (STY)]PR_.2	Filtered	_QSLGES[Phospho (STY)]PR_.2	_QSLGES[Phospho (STY)]PR_.2	_QSLGES[Phospho (STY)]PR_.2	_QSLGES[Phospho (STY)]PR_.2	Filtered	1	1	1	1
1.08598e-19	55.4027	87687.5	ABLIM1	Actin-binding LIM protein 1	0.367309	15.2894	O14639	O14639_S431_M1_1	1	Phospho (STY)	S	431	GESPRTLSPTPSAEG	_TLS[Phospho (STY)]PTPSAEGYQDVR_.2	_TLS[Phospho (STY)]PTPSAEGYQDVR_.2	_TLS[Phospho (STY)]PTPSAEGYQDVR_.2	_TLS[Phospho (STY)]PTPSAEGYQDVR_.2	_TLS[Phospho (STY)]PTPSAEGYQDVR_.2	_TLS[Phospho (STY)]PTPSAEGYQDVR_.2	_TLS[Phospho (STY)]PTPSAEGYQDVR_.2	_TLS[Phospho (STY)]PTPSAEGYQDVR_.2	_TLS[Phospho (STY)]PTPSAEGYQDVR_.2	_TLS[Phospho (STY)]PTPSAEGYQDVR_.2	_TLS[Phospho (STY)]PTPSAEGYQDVR_.2	_TLS[Phospho (STY)]PTPSAEGYQDVR_.2	_TLS[Phospho (STY)]PTPSAEGYQDVR_.2	_TLS[Phospho (STY)]PTPSAEGYQDVR_.2	_TLS[Phospho (STY)]PTPSAEGYQDVR_.2	_TLS[Phospho (STY)]PTPSAEGYQDVR_.2	_TLS[Phospho (STY)]PTPSAEGYQDVR_.2	_TLS[Phospho (STY)]PTPSAEGYQDVR_.2	_TLS[Phospho (STY)]PTPSAEGYQDVR_.2;_TLS[Phospho (STY)]PTPSAEGYQDVR_.3	_TLS[Phospho (STY)]PTPSAEGYQDVR_.2	_TLS[Phospho (STY)]PTPSAEGYQDVR_.2	_TLS[Phospho (STY)]PTPSAEGYQDVR_.2	_TLS[Phospho (STY)]PTPSAEGYQDVR_.2	_TLS[Phospho (STY)]PTPSAEGYQDVR_.2	_TLS[Phospho (STY)]PTPSAEGYQDVR_.2	_TLS[Phospho (STY)]PTPSAEGYQDVR_.2	_TLS[Phospho (STY)]PTPSAEGYQDVR_.2	_TLS[Phospho (STY)]PTPSAEGYQDVR_.2	_TLS[Phospho (STY)]PTPSAEGYQDVR_.2	_TLS[Phospho (STY)]PTPSAEGYQDVR_.2	_TLS[Phospho (STY)]PTPSAEGYQDVR_.2	_TLS[Phospho (STY)]PTPSAEGYQDVR_.2	1	1	1	1
1.08598e-19	55.4027	87687.5	ABLIM1	Actin-binding LIM protein 1	0.367309	15.2894	O14639	O14639_T429_M1_1	1	Phospho (STY)	T	429	SLGESPRTLSPTPSA	_T[Phospho (STY)]LSPTPSAEGYQDVR_.3	_T[Phospho (STY)]LSPTPSAEGYQDVR_.3	Filtered	_T[Phospho (STY)]LSPTPSAEGYQDVR_.3	Filtered	Filtered	_T[Phospho (STY)]LSPTPSAEGYQDVR_.3	_T[Phospho (STY)]LSPTPSAEGYQDVR_.3	_T[Phospho (STY)]LSPTPSAEGYQDVR_.3	Filtered	Filtered	Filtered	Filtered	_T[Phospho (STY)]LSPTPSAEGYQDVR_.3	_T[Phospho (STY)]LSPTPSAEGYQDVR_.3	_T[Phospho (STY)]LSPTPSAEGYQDVR_.3	Filtered	Filtered	Filtered	Filtered	Filtered	Filtered	_T[Phospho (STY)]LSPTPSAEGYQDVR_.3	_T[Phospho (STY)]LSPTPSAEGYQDVR_.3	_T[Phospho (STY)]LSPTPSAEGYQDVR_.3	_T[Phospho (STY)]LSPTPSAEGYQDVR_.3	_T[Phospho (STY)]LSPTPSAEGYQDVR_.3	Filtered	Filtered	_T[Phospho (STY)]LSPTPSAEGYQDVR_.3	Filtered	Filtered	1	1	Filtered	1
1.08598e-19	55.4027	87687.5	ABLIM1	Actin-binding LIM protein 1	0.367309	15.2894	O14639	O14639_T433_M1_1	1	Phospho (STY)	T	433	SPRTLSPTPSAEGYQ	Filtered	Filtered	Filtered	Filtered	Filtered	Filtered	Filtered	Filtered	Filtered	Filtered	Filtered	Filtered	Filtered	Filtered	Filtered	Filtered	Filtered	Filtered	Filtered	Filtered	Filtered	Filtered	Filtered	Filtered	Filtered	Filtered	Filtered	Filtered	Filtered	Filtered	Filtered	Filtered	Filtered	Filtered	Filtered	Filtered
1.08598e-19	55.4027	87687.5	ABLIM1	Actin-binding LIM protein 1	0.367309	15.2894	O14639	O14639_Y439_M1_1	1	Phospho (STY)	Y	439	PTPSAEGYQDVRDRM	Filtered	Filtered	_TLSPTPSAEGY[Phospho (STY)]QDVR_.3	Filtered	Filtered	Filtered	_TLSPTPSAEGY[Phospho (STY)]QDVR_.3	Filtered	Filtered	Filtered	Filtered	Filtered	Filtered	Filtered	Filtered	Filtered	Filtered	Filtered	Filtered	Filtered	Filtered	Filtered	Filtered	Filtered	Filtered	_TLSPTPSAEGY[Phospho (STY)]QDVR_.3	_TLSPTPSAEGY[Phospho (STY)]QDVR_.3	Filtered	_TLSPTPSAEGY[Phospho (STY)]QDVR_.3	Filtered	Filtered	Filtered	Filtered	Filtered	1	Filtered
1.08598e-19	55.4027	87687.5	ABLIM1	Actin-binding LIM protein 1	0.367309	15.2894	O14639	O14639_S452_M1_1	1	Phospho (STY)	S	452	RMIHRSTSQGSINSP	_STS[Phospho (STY)]QGSINSPVYSR_.2	_STS[Phospho (STY)]QGSINSPVYSR_.2	_STS[Phospho (STY)]QGSINSPVYSR_.2	_STS[Phospho (STY)]QGSINSPVYSR_.2	_STS[Phospho (STY)]QGSINSPVYSR_.2	_STS[Phospho (STY)]QGSINSPVYSR_.2	_STS[Phospho (STY)]QGSINSPVYSR_.2	_STS[Phospho (STY)]QGSINSPVYSR_.2	_STS[Phospho (STY)]QGSINSPVYSR_.2	_STS[Phospho (STY)]QGSINSPVYSR_.2	_STS[Phospho (STY)]QGSINSPVYSR_.2	_STS[Phospho (STY)]QGSINSPVYSR_.2	_STS[Phospho (STY)]QGSINSPVYSR_.2	_STS[Phospho (STY)]QGSINSPVYSR_.2	_STS[Phospho (STY)]QGSINSPVYSR_.2	_STS[Phospho (STY)]QGSINSPVYSR_.2	_STS[Phospho (STY)]QGSINSPVYSR_.2	_STS[Phospho (STY)]QGSINSPVYSR_.2	_STS[Phospho (STY)]QGSINSPVYSR_.2	_STS[Phospho (STY)]QGSINSPVYSR_.2	_STS[Phospho (STY)]QGSINSPVYSR_.2	_STS[Phospho (STY)]QGSINSPVYSR_.2	_STS[Phospho (STY)]QGSINSPVYSR_.2	_STS[Phospho (STY)]QGSINSPVYSR_.2	_STS[Phospho (STY)]QGSINSPVYSR_.2	_STS[Phospho (STY)]QGSINSPVYSR_.2	_STS[Phospho (STY)]QGSINSPVYSR_.2;_STS[Phospho (STY)]QGSINSPVYSR_.3	_STS[Phospho (STY)]QGSINSPVYSR_.2	_STS[Phospho (STY)]QGSINSPVYSR_.2	_STS[Phospho (STY)]QGSINSPVYSR_.2	_STS[Phospho (STY)]QGSINSPVYSR_.2	_STS[Phospho (STY)]QGSINSPVYSR_.2	1	1	1	1
1.08598e-19	55.4027	87687.5	ABLIM1	Actin-binding LIM protein 1	0.367309	15.2894	O14639	O14639_S458_M1_1	1	Phospho (STY)	S	458	TSQGSINSPVYSRHS	_STSQGSINS[Phospho (STY)]PVYSR_.2	_STSQGSINS[Phospho (STY)]PVYSR_.2	Filtered	_STSQGSINS[Phospho (STY)]PVYSR_.2	Filtered	Filtered	Filtered	Filtered	_STSQGSINS[Phospho (STY)]PVYSR_.2	Filtered	Filtered	Filtered	Filtered	Filtered	Filtered	Filtered	_STSQGSINS[Phospho (STY)]PVYSR_.2	_STSQGSINS[Phospho (STY)]PVYSR_.2	_STSQGSINS[Phospho (STY)]PVYSR_.2	_STSQGSINS[Phospho (STY)]PVYSR_.2	Filtered	Filtered	Filtered	Filtered	_STSQGSINS[Phospho (STY)]PVYSR_.2	_STSQGSINS[Phospho (STY)]PVYSR_.2	Filtered	Filtered	Filtered	Filtered	_STSQGSINS[Phospho (STY)]PVYSR_.2	Filtered	1	1	Filtered	1
1.08598e-19	55.4027	87687.5	ABLIM1	Actin-binding LIM protein 1	0.367309	15.2894	O14639	O14639_S455_M2_1	2	Phospho (STY)	S	455	HRSTSQGSINSPVYS	Filtered	Filtered	Filtered	Filtered	Filtered	Filtered	Filtered	Filtered	Filtered	Filtered	Filtered	Filtered	Filtered	Filtered	Filtered	Filtered	Filtered	Filtered	Filtered	Filtered	Filtered	Filtered	Filtered	Filtered	Filtered	Filtered	Filtered	Filtered	Filtered	Filtered	Filtered	Filtered	Filtered	Filtered	Filtered	Filtered
1.08598e-19	55.4027	87687.5	ABLIM1	Actin-binding LIM protein 1	0.367309	15.2894	O14639	O14639_S452_M2_1	2	Phospho (STY)	S	452	RMIHRSTSQGSINSP	Filtered	Filtered	Filtered	Filtered	Filtered	Filtered	Filtered	Filtered	Filtered	Filtered	Filtered	Filtered	Filtered	Filtered	Filtered	Filtered	Filtered	Filtered	Filtered	Filtered	Filtered	Filtered	Filtered	Filtered	Filtered	Filtered	Filtered	Filtered	Filtered	Filtered	Filtered	Filtered	Filtered	Filtered	Filtered	Filtered
1.08598e-19	55.4027	87687.5	ABLIM1	Actin-binding LIM protein 1	0.367309	15.2894	O14639	O14639_S363_M1_1	1	Phospho (STY)	S	363	IYSRPGSSIPGSPGH	Filtered	Filtered	Filtered	Filtered	Filtered	_TSSESIYSRPGSS[Phospho (STY)]IPGSPGHTIYAK_.4	Filtered	Filtered	Filtered	Filtered	Filtered	Filtered	Filtered	Filtered	Filtered	Filtered	Filtered	_TSSESIYSRPGSS[Phospho (STY)]IPGSPGHTIYAK_.4	Filtered	Filtered	Filtered	Filtered	Filtered	Filtered	Filtered	Filtered	Filtered	Filtered	Filtered	Filtered	Filtered	Filtered	Filtered	Filtered	Filtered	Filtered
1.08598e-19	55.4027	87687.5	ABLIM1	Actin-binding LIM protein 1	0.367309	15.2894	O14639	O14639_Y357_M1_1	1	Phospho (STY)	Y	357	RTSSESIYSRPGSSI	_TSSESIY[Phospho (STY)]SRPGSSIPGSPGHTIYAK_.4	Filtered	_TSSESIY[Phospho (STY)]SRPGSSIPGSPGHTIYAK_.4	_TSSESIY[Phospho (STY)]SRPGSSIPGSPGHTIYAK_.4	_TSSESIY[Phospho (STY)]SRPGSSIPGSPGHTIYAK_.4	Filtered	Filtered	Filtered	Filtered	Filtered	Filtered	Filtered	_TSSESIY[Phospho (STY)]SRPGSSIPGSPGHTIYAK_.4	Filtered	Filtered	Filtered	_TSSESIY[Phospho (STY)]SRPGSSIPGSPGHTIYAK_.4	Filtered	_TSSESIY[Phospho (STY)]SRPGSSIPGSPGHTIYAK_.4	Filtered	Filtered	_TSSESIY[Phospho (STY)]SRPGSSIPGSPGHTIYAK_.4	Filtered	_TSSESIY[Phospho (STY)]SRPGSSIPGSPGHTIYAK_.4	Filtered	Filtered	Filtered	Filtered	Filtered	Filtered	Filtered	_TSSESIY[Phospho (STY)]SRPGSSIPGSPGHTIYAK_.4	1	Filtered	1	1
1.08598e-19	55.4027	87687.5	ABLIM1	Actin-binding LIM protein 1	0.367309	15.2894	O14639	O14639_T371_M1_1	1	Phospho (STY)	T	371	IPGSPGHTIYAKVDN	Filtered	Filtered	Filtered	Filtered	Filtered	Filtered	Filtered	Filtered	Filtered	Filtered	Filtered	Filtered	Filtered	Filtered	Filtered	Filtered	Filtered	Filtered	_TSSESIYSRPGSSIPGSPGHT[Phospho (STY)]IYAK_.3	Filtered	Filtered	Filtered	Filtered	Filtered	Filtered	Filtered	Filtered	Filtered	Filtered	Filtered	Filtered	Filtered	Filtered	Filtered	Filtered	Filtered
1.08598e-19	55.4027	87687.5	ABLIM1	Actin-binding LIM protein 1	0.367309	15.2894	O14639	O14639_S367_M1_1	1	Phospho (STY)	S	367	PGSSIPGSPGHTIYA	_PGSSIPGS[Phospho (STY)]PGHTIYAK_.3	_PGSSIPGS[Phospho (STY)]PGHTIYAK_.2;_PGSSIPGS[Phospho (STY)]PGHTIYAK_.3	_PGSSIPGS[Phospho (STY)]PGHTIYAK_.3	_PGSSIPGS[Phospho (STY)]PGHTIYAK_.2;_PGSSIPGS[Phospho (STY)]PGHTIYAK_.3	Filtered	Filtered	Filtered	Filtered	Filtered	Filtered	Filtered	Filtered	_PGSSIPGS[Phospho (STY)]PGHTIYAK_.3	_PGSSIPGS[Phospho (STY)]PGHTIYAK_.3	Filtered	Filtered	_PGSSIPGS[Phospho (STY)]PGHTIYAK_.3	_PGSSIPGS[Phospho (STY)]PGHTIYAK_.2	_PGSSIPGS[Phospho (STY)]PGHTIYAK_.2;_PGSSIPGS[Phospho (STY)]PGHTIYAK_.3	_PGSSIPGS[Phospho (STY)]PGHTIYAK_.3	_PGSSIPGS[Phospho (STY)]PGHTIYAK_.2	_PGSSIPGS[Phospho (STY)]PGHTIYAK_.3	Filtered	_PGSSIPGS[Phospho (STY)]PGHTIYAK_.3	_PGSSIPGS[Phospho (STY)]PGHTIYAK_.3	Filtered	Filtered	_PGSSIPGS[Phospho (STY)]PGHTIYAK_.3	Filtered	Filtered	Filtered	Filtered	1	2	1	2
1.08598e-19	55.4027	87687.5	ABLIM1	Actin-binding LIM protein 1	0.367309	15.2894	O14639	O14639_Y373_M1_1	1	Phospho (STY)	Y	373	GSPGHTIYAKVDNEI	_PGSSIPGSPGHTIY[Phospho (STY)]AK_.2	Filtered	Filtered	Filtered	Filtered	Filtered	_PGSSIPGSPGHTIY[Phospho (STY)]AK_.2	Filtered	Filtered	_PGSSIPGSPGHTIY[Phospho (STY)]AK_.2	_PGSSIPGSPGHTIY[Phospho (STY)]AK_.3	_PGSSIPGSPGHTIY[Phospho (STY)]AK_.2	_PGSSIPGSPGHTIY[Phospho (STY)]AK_.2	_PGSSIPGSPGHTIY[Phospho (STY)]AK_.3	Filtered	Filtered	_PGSSIPGSPGHTIY[Phospho (STY)]AK_.2	_PGSSIPGSPGHTIY[Phospho (STY)]AK_.3	Filtered	_PGSSIPGSPGHTIY[Phospho (STY)]AK_.2;_PGSSIPGSPGHTIY[Phospho (STY)]AK_.3	Filtered	Filtered	_PGSSIPGSPGHTIY[Phospho (STY)]AK_.2;_PGSSIPGSPGHTIY[Phospho (STY)]AK_.3	Filtered	Filtered	_PGSSIPGSPGHTIY[Phospho (STY)]AK_.3	Filtered	Filtered	_PGSSIPGSPGHTIY[Phospho (STY)]AK_.2	_PGSSIPGSPGHTIY[Phospho (STY)]AK_.2;_PGSSIPGSPGHTIY[Phospho (STY)]AK_.3	_PGSSIPGSPGHTIY[Phospho (STY)]AK_.2	Filtered	1	Filtered	Filtered	Filtered
1.08598e-19	55.4027	87687.5	ABLIM1	Actin-binding LIM protein 1	0.367309	15.2894	O14639	O14639_S706_M1_1	1	Phospho (STY)	S	706	MRMDRGVSMPNMLEP	_GVS[Phospho (STY)]MPNMLEPK_.2;_GVS[Phospho (STY)]M[Oxidation (M)]PNM[Oxidation (M)]LEPK_.2;_GVS[Phospho (STY)]MPNM[Oxidation (M)]LEPK_.2;_GVS[Phospho (STY)]M[Oxidation (M)]PNMLEPK_.2	_GVS[Phospho (STY)]MPNMLEPK_.2;_GVS[Phospho (STY)]M[Oxidation (M)]PNM[Oxidation (M)]LEPK_.2;_GVS[Phospho (STY)]MPNM[Oxidation (M)]LEPK_.2;_GVS[Phospho (STY)]M[Oxidation (M)]PNMLEPK_.2	_GVS[Phospho (STY)]MPNMLEPK_.2;_GVS[Phospho (STY)]M[Oxidation (M)]PNM[Oxidation (M)]LEPK_.2;_GVS[Phospho (STY)]MPNM[Oxidation (M)]LEPK_.2;_GVS[Phospho (STY)]M[Oxidation (M)]PNMLEPK_.2	_GVS[Phospho (STY)]MPNMLEPK_.2;_GVS[Phospho (STY)]M[Oxidation (M)]PNM[Oxidation (M)]LEPK_.2;_GVS[Phospho (STY)]MPNM[Oxidation (M)]LEPK_.2;_GVS[Phospho (STY)]M[Oxidation (M)]PNMLEPK_.2	_GVS[Phospho (STY)]MPNMLEPK_.2;_GVS[Phospho (STY)]M[Oxidation (M)]PNM[Oxidation (M)]LEPK_.2;_GVS[Phospho (STY)]MPNM[Oxidation (M)]LEPK_.2;_GVS[Phospho (STY)]M[Oxidation (M)]PNMLEPK_.2	_GVS[Phospho (STY)]MPNMLEPK_.2;_GVS[Phospho (STY)]M[Oxidation (M)]PNM[Oxidation (M)]LEPK_.2;_GVS[Phospho (STY)]MPNM[Oxidation (M)]LEPK_.2;_GVS[Phospho (STY)]M[Oxidation (M)]PNMLEPK_.2	_GVS[Phospho (STY)]MPNMLEPK_.2;_GVS[Phospho (STY)]M[Oxidation (M)]PNM[Oxidation (M)]LEPK_.2;_GVS[Phospho (STY)]MPNM[Oxidation (M)]LEPK_.2;_GVS[Phospho (STY)]M[Oxidation (M)]PNMLEPK_.2	_GVS[Phospho (STY)]MPNMLEPK_.2;_GVS[Phospho (STY)]M[Oxidation (M)]PNM[Oxidation (M)]LEPK_.2;_GVS[Phospho (STY)]MPNM[Oxidation (M)]LEPK_.2;_GVS[Phospho (STY)]M[Oxidation (M)]PNMLEPK_.2	_GVS[Phospho (STY)]MPNMLEPK_.2;_GVS[Phospho (STY)]M[Oxidation (M)]PNM[Oxidation (M)]LEPK_.2;_GVS[Phospho (STY)]MPNM[Oxidation (M)]LEPK_.2;_GVS[Phospho (STY)]M[Oxidation (M)]PNMLEPK_.2	_GVS[Phospho (STY)]MPNMLEPK_.2;_GVS[Phospho (STY)]M[Oxidation (M)]PNM[Oxidation (M)]LEPK_.2;_GVS[Phospho (STY)]MPNM[Oxidation (M)]LEPK_.2;_GVS[Phospho (STY)]M[Oxidation (M)]PNMLEPK_.2	_GVS[Phospho (STY)]MPNMLEPK_.2;_GVS[Phospho (STY)]M[Oxidation (M)]PNM[Oxidation (M)]LEPK_.2;_GVS[Phospho (STY)]MPNM[Oxidation (M)]LEPK_.2;_GVS[Phospho (STY)]M[Oxidation (M)]PNMLEPK_.2	_GVS[Phospho (STY)]MPNMLEPK_.2;_GVS[Phospho (STY)]M[Oxidation (M)]PNM[Oxidation (M)]LEPK_.2;_GVS[Phospho (STY)]MPNM[Oxidation (M)]LEPK_.2;_GVS[Phospho (STY)]M[Oxidation (M)]PNMLEPK_.2	_GVS[Phospho (STY)]MPNMLEPK_.2;_GVS[Phospho (STY)]M[Oxidation (M)]PNM[Oxidation (M)]LEPK_.2;_GVS[Phospho (STY)]MPNM[Oxidation (M)]LEPK_.2;_GVS[Phospho (STY)]M[Oxidation (M)]PNMLEPK_.2	_GVS[Phospho (STY)]MPNMLEPK_.2;_GVS[Phospho (STY)]M[Oxidation (M)]PNM[Oxidation (M)]LEPK_.2;_GVS[Phospho (STY)]MPNM[Oxidation (M)]LEPK_.2;_GVS[Phospho (STY)]M[Oxidation (M)]PNMLEPK_.2	_GVS[Phospho (STY)]MPNMLEPK_.2;_GVS[Phospho (STY)]M[Oxidation (M)]PNM[Oxidation (M)]LEPK_.2;_GVS[Phospho (STY)]MPNM[Oxidation (M)]LEPK_.2;_GVS[Phospho (STY)]M[Oxidation (M)]PNMLEPK_.2	_GVS[Phospho (STY)]MPNMLEPK_.2;_GVS[Phospho (STY)]M[Oxidation (M)]PNM[Oxidation (M)]LEPK_.2;_GVS[Phospho (STY)]MPNM[Oxidation (M)]LEPK_.2;_GVS[Phospho (STY)]M[Oxidation (M)]PNMLEPK_.2	_GVS[Phospho (STY)]MPNMLEPK_.2;_GVS[Phospho (STY)]M[Oxidation (M)]PNM[Oxidation (M)]LEPK_.2;_GVS[Phospho (STY)]MPNM[Oxidation (M)]LEPK_.2;_GVS[Phospho (STY)]M[Oxidation (M)]PNMLEPK_.2	_GVS[Phospho (STY)]MPNMLEPK_.2;_GVS[Phospho (STY)]M[Oxidation (M)]PNM[Oxidation (M)]LEPK_.2;_GVS[Phospho (STY)]MPNM[Oxidation (M)]LEPK_.2;_GVS[Phospho (STY)]M[Oxidation (M)]PNMLEPK_.2	_GVS[Phospho (STY)]MPNMLEPK_.2;_GVS[Phospho (STY)]M[Oxidation (M)]PNM[Oxidation (M)]LEPK_.2;_GVS[Phospho (STY)]MPNM[Oxidation (M)]LEPK_.2;_GVS[Phospho (STY)]M[Oxidation (M)]PNMLEPK_.2	_GVS[Phospho (STY)]MPNMLEPK_.2;_GVS[Phospho (STY)]M[Oxidation (M)]PNM[Oxidation (M)]LEPK_.2;_GVS[Phospho (STY)]MPNM[Oxidation (M)]LEPK_.2;_GVS[Phospho (STY)]M[Oxidation (M)]PNMLEPK_.2	_GVS[Phospho (STY)]MPNMLEPK_.2;_GVS[Phospho (STY)]M[Oxidation (M)]PNM[Oxidation (M)]LEPK_.2;_GVS[Phospho (STY)]MPNM[Oxidation (M)]LEPK_.2;_GVS[Phospho (STY)]M[Oxidation (M)]PNMLEPK_.2	_GVS[Phospho (STY)]MPNMLEPK_.2;_GVS[Phospho (STY)]M[Oxidation (M)]PNM[Oxidation (M)]LEPK_.2;_GVS[Phospho (STY)]MPNM[Oxidation (M)]LEPK_.2;_GVS[Phospho (STY)]M[Oxidation (M)]PNMLEPK_.2	_GVS[Phospho (STY)]MPNMLEPK_.2;_GVS[Phospho (STY)]M[Oxidation (M)]PNM[Oxidation (M)]LEPK_.2;_GVS[Phospho (STY)]MPNM[Oxidation (M)]LEPK_.2;_GVS[Phospho (STY)]M[Oxidation (M)]PNMLEPK_.2	_GVS[Phospho (STY)]MPNMLEPK_.2;_GVS[Phospho (STY)]M[Oxidation (M)]PNM[Oxidation (M)]LEPK_.2;_GVS[Phospho (STY)]MPNM[Oxidation (M)]LEPK_.2;_GVS[Phospho (STY)]M[Oxidation (M)]PNMLEPK_.2	_GVS[Phospho (STY)]MPNMLEPK_.2;_GVS[Phospho (STY)]M[Oxidation (M)]PNM[Oxidation (M)]LEPK_.2;_GVS[Phospho (STY)]MPNM[Oxidation (M)]LEPK_.2;_GVS[Phospho (STY)]M[Oxidation (M)]PNMLEPK_.2	_GVS[Phospho (STY)]MPNMLEPK_.2;_GVS[Phospho (STY)]M[Oxidation (M)]PNM[Oxidation (M)]LEPK_.2;_GVS[Phospho (STY)]MPNM[Oxidation (M)]LEPK_.2;_GVS[Phospho (STY)]M[Oxidation (M)]PNMLEPK_.2	_GVS[Phospho (STY)]MPNMLEPK_.2;_GVS[Phospho (STY)]M[Oxidation (M)]PNM[Oxidation (M)]LEPK_.2;_GVS[Phospho (STY)]MPNM[Oxidation (M)]LEPK_.2;_GVS[Phospho (STY)]M[Oxidation (M)]PNMLEPK_.2	_GVS[Phospho (STY)]MPNMLEPK_.2;_GVS[Phospho (STY)]M[Oxidation (M)]PNM[Oxidation (M)]LEPK_.2;_GVS[Phospho (STY)]MPNM[Oxidation (M)]LEPK_.2;_GVS[Phospho (STY)]M[Oxidation (M)]PNMLEPK_.2	_GVS[Phospho (STY)]MPNMLEPK_.2;_GVS[Phospho (STY)]M[Oxidation (M)]PNM[Oxidation (M)]LEPK_.2;_GVS[Phospho (STY)]MPNM[Oxidation (M)]LEPK_.2	_GVS[Phospho (STY)]MPNMLEPK_.2;_GVS[Phospho (STY)]M[Oxidation (M)]PNM[Oxidation (M)]LEPK_.2;_GVS[Phospho (STY)]MPNM[Oxidation (M)]LEPK_.2;_GVS[Phospho (STY)]M[Oxidation (M)]PNMLEPK_.2	_GVS[Phospho (STY)]MPNMLEPK_.2;_GVS[Phospho (STY)]M[Oxidation (M)]PNM[Oxidation (M)]LEPK_.2;_GVS[Phospho (STY)]MPNM[Oxidation (M)]LEPK_.2;_GVS[Phospho (STY)]M[Oxidation (M)]PNMLEPK_.2	_GVS[Phospho (STY)]MPNMLEPK_.2;_GVS[Phospho (STY)]M[Oxidation (M)]PNM[Oxidation (M)]LEPK_.2;_GVS[Phospho (STY)]MPNM[Oxidation (M)]LEPK_.2;_GVS[Phospho (STY)]M[Oxidation (M)]PNMLEPK_.2	4	4	4	4
1.08598e-19	55.4027	87687.5	ABLIM1	Actin-binding LIM protein 1	0.367309	15.2894	O14639	O14639_Y638_M1_1	1	Phospho (STY)	Y	638	SSLLASRYDSPINSA	Filtered	Filtered	Filtered	Filtered	Filtered	Filtered	Filtered	Filtered	Filtered	Filtered	Filtered	Filtered	Filtered	Filtered	Filtered	Filtered	Filtered	Filtered	Filtered	Filtered	Filtered	Filtered	Filtered	Filtered	Filtered	Filtered	Filtered	Filtered	Filtered	Filtered	Filtered	Filtered	Filtered	Filtered	Filtered	Filtered
1.08598e-19	55.4027	87687.5	ABLIM1	Actin-binding LIM protein 1	0.367309	15.2894	O14639	O14639_S640_M1_1	1	Phospho (STY)	S	640	LLASRYDSPINSASH	Filtered	Filtered	Filtered	Filtered	Filtered	Filtered	Filtered	Filtered	Filtered	Filtered	Filtered	Filtered	Filtered	Filtered	Filtered	Filtered	Filtered	Filtered	Filtered	Filtered	_YDS[Phospho (STY)]PINSASHIPSSK_.2	Filtered	Filtered	Filtered	Filtered	Filtered	Filtered	Filtered	Filtered	Filtered	Filtered	Filtered	Filtered	Filtered	Filtered	Filtered
1.08598e-19	55.4027	87687.5	ABLIM1	Actin-binding LIM protein 1	0.367309	15.2894	O14639	O14639_S669_M1_1	1	Phospho (STY)	S	669	NGLHRPVSTDFAQYN	_NGLHRPVS[Phospho (STY)]TDFAQYNSYGDVSGGVR_.3	Filtered	Filtered	Filtered	Filtered	Filtered	_NGLHRPVS[Phospho (STY)]TDFAQYNSYGDVSGGVR_.3	Filtered	Filtered	Filtered	Filtered	Filtered	Filtered	Filtered	Filtered	Filtered	Filtered	Filtered	Filtered	Filtered	_NGLHRPVS[Phospho (STY)]TDFAQYNSYGDVSGGVR_.3	_NGLHRPVS[Phospho (STY)]TDFAQYNSYGDVSGGVR_.3	Filtered	Filtered	Filtered	Filtered	Filtered	Filtered	Filtered	Filtered	Filtered	Filtered	1	Filtered	Filtered	Filtered
1.08598e-19	55.4027	87687.5	ABLIM1	Actin-binding LIM protein 1	0.367309	15.2894	O14639	O14639_S677_M1_1	1	Phospho (STY)	S	677	TDFAQYNSYGDVSGG	Filtered	_NGLHRPVSTDFAQYNS[Phospho (STY)]YGDVSGGVR_.3	Filtered	_NGLHRPVSTDFAQYNS[Phospho (STY)]YGDVSGGVR_.4	_NGLHRPVSTDFAQYNS[Phospho (STY)]YGDVSGGVR_.3;_NGLHRPVSTDFAQYNS[Phospho (STY)]YGDVSGGVR_.4	_NGLHRPVSTDFAQYNS[Phospho (STY)]YGDVSGGVR_.3	_NGLHRPVSTDFAQYNS[Phospho (STY)]YGDVSGGVR_.4	Filtered	Filtered	Filtered	Filtered	Filtered	Filtered	Filtered	Filtered	Filtered	Filtered	Filtered	_NGLHRPVSTDFAQYNS[Phospho (STY)]YGDVSGGVR_.3;_NGLHRPVSTDFAQYNS[Phospho (STY)]YGDVSGGVR_.4	Filtered	_NGLHRPVSTDFAQYNS[Phospho (STY)]YGDVSGGVR_.4	_NGLHRPVSTDFAQYNS[Phospho (STY)]YGDVSGGVR_.3	_NGLHRPVSTDFAQYNS[Phospho (STY)]YGDVSGGVR_.3	Filtered	_NGLHRPVSTDFAQYNS[Phospho (STY)]YGDVSGGVR_.4	Filtered	Filtered	Filtered	Filtered	Filtered	Filtered	Filtered	Filtered	1	Filtered	1
1.08598e-19	55.4027	87687.5	ABLIM1	Actin-binding LIM protein 1	0.367309	15.2894	O14639	O14639_T670_M1_1	1	Phospho (STY)	T	670	GLHRPVSTDFAQYNS	Filtered	Filtered	Filtered	Filtered	Filtered	Filtered	Filtered	Filtered	Filtered	Filtered	Filtered	Filtered	Filtered	Filtered	Filtered	Filtered	Filtered	Filtered	Filtered	Filtered	Filtered	Filtered	Filtered	Filtered	Filtered	Filtered	Filtered	Filtered	Filtered	Filtered	Filtered	Filtered	Filtered	Filtered	Filtered	Filtered
1.08598e-19	55.4027	87687.5	ABLIM1	Actin-binding LIM protein 1	0.367309	15.2894	O14639	O14639_Y675_M1_1	1	Phospho (STY)	Y	675	VSTDFAQYNSYGDVS	_NGLHRPVSTDFAQY[Phospho (STY)]NSYGDVSGGVR_.3	Filtered	Filtered	Filtered	Filtered	Filtered	Filtered	Filtered	Filtered	Filtered	Filtered	Filtered	Filtered	Filtered	Filtered	Filtered	Filtered	Filtered	Filtered	Filtered	Filtered	Filtered	Filtered	Filtered	Filtered	Filtered	Filtered	Filtered	Filtered	Filtered	Filtered	Filtered	1	Filtered	Filtered	Filtered
4.3474e-10	48.3165	196688	CHD1	Chromodomain-helicase-DNA-binding protein 1	0.494935	12.3613	O14646	O14646_S1677_M1_1	1	Phospho (STY)	S	1677	ASSSGPRSPLDQRSP	Filtered	Filtered	Filtered	Filtered	Filtered	Filtered	Filtered	Filtered	Filtered	Filtered	Filtered	Filtered	Filtered	Filtered	_ASSSGPRS[Phospho (STY)]PLDQR_.3	Filtered	Filtered	Filtered	Filtered	Filtered	Filtered	Filtered	Filtered	_ASSSGPRS[Phospho (STY)]PLDQR_.3	Filtered	Filtered	Filtered	Filtered	Filtered	Filtered	Filtered	Filtered	Filtered	Filtered	Filtered	Filtered
4.3474e-10	48.3165	196688	CHD1	Chromodomain-helicase-DNA-binding protein 1	0.494935	12.3613	O14646	O14646_S1699_M1_1	1	Phospho (STY)	S	1699	EHSVEHKSTPEHTWS	_S[Phospho (STY)]TPEHTWSSR_.2	Filtered	Filtered	_S[Phospho (STY)]TPEHTWSSR_.2	_S[Phospho (STY)]TPEHTWSSR_.2	_S[Phospho (STY)]TPEHTWSSR_.2	Filtered	Filtered	Filtered	Filtered	Filtered	Filtered	_S[Phospho (STY)]TPEHTWSSR_.2	Filtered	Filtered	Filtered	Filtered	Filtered	Filtered	_S[Phospho (STY)]TPEHTWSSR_.2	Filtered	Filtered	Filtered	Filtered	_S[Phospho (STY)]TPEHTWSSR_.2	Filtered	Filtered	Filtered	Filtered	Filtered	Filtered	Filtered	1	Filtered	Filtered	1
4.3474e-10	48.3165	196688	CHD1	Chromodomain-helicase-DNA-binding protein 1	0.494935	12.3613	O14646	O14646_S966_M1_1	1	Phospho (STY)	S	966	PFNKEELSAILKFGA	Filtered	Filtered	_TVLHTGSAPSSSTPFNKEELS[Phospho (STY)]AILK_.4	Filtered	Filtered	Filtered	Filtered	Filtered	Filtered	Filtered	Filtered	Filtered	Filtered	Filtered	Filtered	Filtered	_TVLHTGSAPSSSTPFNKEELS[Phospho (STY)]AILK_.4	_TVLHTGSAPSSSTPFNKEELS[Phospho (STY)]AILK_.4	Filtered	Filtered	Filtered	Filtered	Filtered	Filtered	Filtered	Filtered	Filtered	Filtered	Filtered	Filtered	_TVLHTGSAPSSSTPFNKEELS[Phospho (STY)]AILK_.4	Filtered	Filtered	Filtered	1	Filtered
4.3474e-10	48.3165	196688	CHD1	Chromodomain-helicase-DNA-binding protein 1	0.494935	12.3613	O14646	O14646_T958_M1_1	1	Phospho (STY)	T	958	GSAPSSSTPFNKEEL	Filtered	Filtered	Filtered	Filtered	Filtered	Filtered	Filtered	Filtered	Filtered	Filtered	Filtered	Filtered	Filtered	Filtered	Filtered	Filtered	Filtered	Filtered	Filtered	Filtered	Filtered	Filtered	Filtered	Filtered	Filtered	Filtered	Filtered	Filtered	Filtered	Filtered	Filtered	Filtered	Filtered	Filtered	Filtered	Filtered
4.3474e-10	48.3165	196688	CHD1	Chromodomain-helicase-DNA-binding protein 1	0.494935	12.3613	O14646	O14646_S1694_M1_1	1	Phospho (STY)	S	1694	SRSPFEHSVEHKSTP	Filtered	Filtered	Filtered	Filtered	Filtered	Filtered	Filtered	Filtered	Filtered	Filtered	Filtered	Filtered	Filtered	Filtered	Filtered	Filtered	Filtered	Filtered	Filtered	Filtered	Filtered	Filtered	_SPYGSRSPFEHS[Phospho (STY)]VEHK_.3	Filtered	Filtered	Filtered	Filtered	Filtered	Filtered	Filtered	Filtered	Filtered	Filtered	Filtered	Filtered	Filtered
4.3474e-10	48.3165	196688	CHD1	Chromodomain-helicase-DNA-binding protein 1	0.494935	12.3613	O14646	O14646_Y388_M1_1	1	Phospho (STY)	Y	388	TDDLHKQYQIVERII	Filtered	Filtered	Filtered	Filtered	Filtered	_QY[Phospho (STY)]QIVER_.2	Filtered	Filtered	Filtered	Filtered	Filtered	Filtered	Filtered	Filtered	Filtered	Filtered	Filtered	Filtered	Filtered	Filtered	Filtered	Filtered	Filtered	Filtered	Filtered	Filtered	Filtered	Filtered	Filtered	Filtered	Filtered	Filtered	Filtered	Filtered	Filtered	Filtered
4.3474e-10	48.3165	196688	CHD1	Chromodomain-helicase-DNA-binding protein 1	0.494935	12.3613	O14646	O14646_S719_M1_1	1	Phospho (STY)	S	719	QILRMEMSALQKQYY	Filtered	Filtered	Filtered	Filtered	Filtered	Filtered	Filtered	Filtered	Filtered	Filtered	Filtered	Filtered	Filtered	Filtered	Filtered	Filtered	Filtered	Filtered	Filtered	Filtered	Filtered	Filtered	Filtered	Filtered	Filtered	Filtered	Filtered	Filtered	Filtered	Filtered	Filtered	Filtered	Filtered	Filtered	Filtered	Filtered
1.71076e-14	51.8598	211344	CHD2	Chromodomain-helicase-DNA-binding protein 2	0.701038	10.9677	O14647	O14647_S1365_M1_1	1	Phospho (STY)	S	1365	EHGIELSSPRHSDNP	Filtered	Filtered	Filtered	Filtered	Filtered	Filtered	Filtered	Filtered	Filtered	Filtered	Filtered	Filtered	Filtered	Filtered	Filtered	Filtered	Filtered	Filtered	Filtered	Filtered	Filtered	Filtered	Filtered	Filtered	Filtered	Filtered	Filtered	Filtered	Filtered	Filtered	Filtered	Filtered	Filtered	Filtered	Filtered	Filtered
1.71076e-14	51.8598	211344	CHD2	Chromodomain-helicase-DNA-binding protein 2	0.701038	10.9677	O14647	O14647_S1789_M1_1	1	Phospho (STY)	S	1789	PAVSDPRSPPSQKSP	Filtered	_QPLPPLHPAVSDPRS[Phospho (STY)]PPSQK_.3	_QPLPPLHPAVSDPRS[Phospho (STY)]PPSQK_.3	Filtered	Filtered	Filtered	Filtered	Filtered	Filtered	Filtered	Filtered	Filtered	Filtered	Filtered	Filtered	Filtered	Filtered	_QPLPPLHPAVSDPRS[Phospho (STY)]PPSQK_.3	_QPLPPLHPAVSDPRS[Phospho (STY)]PPSQK_.3	Filtered	Filtered	Filtered	Filtered	Filtered	Filtered	Filtered	Filtered	Filtered	Filtered	Filtered	Filtered	Filtered	Filtered	1	1	Filtered
1.71076e-14	51.8598	211344	CHD2	Chromodomain-helicase-DNA-binding protein 2	0.701038	10.9677	O14647	O14647_S1801_M1_1	1	Phospho (STY)	S	1801	KSPHDSKSPLDHRSP	_SPHDSKS[Phospho (STY)]PLDHR_.3	_SPHDSKS[Phospho (STY)]PLDHR_.3	Filtered	Filtered	Filtered	_SPHDSKS[Phospho (STY)]PLDHR_.3	Filtered	Filtered	Filtered	Filtered	Filtered	Filtered	Filtered	Filtered	Filtered	Filtered	_SPHDSKS[Phospho (STY)]PLDHR_.3	Filtered	Filtered	Filtered	Filtered	_SPHDSKS[Phospho (STY)]PLDHR_.3	Filtered	Filtered	Filtered	Filtered	Filtered	Filtered	Filtered	Filtered	Filtered	Filtered	1	1	Filtered	Filtered
1.71076e-14	51.8598	211344	CHD2	Chromodomain-helicase-DNA-binding protein 2	0.701038	10.9677	O14647	O14647_S1633_M1_1	1	Phospho (STY)	S	1633	HPNKRHFSNADRGDW	_RHFS[Phospho (STY)]NADR_.2	Filtered	Filtered	Filtered	Filtered	Filtered	_RHFS[Phospho (STY)]NADR_.2	Filtered	Filtered	Filtered	Filtered	Filtered	Filtered	Filtered	Filtered	Filtered	Filtered	Filtered	_RHFS[Phospho (STY)]NADR_.2	Filtered	Filtered	Filtered	_RHFS[Phospho (STY)]NADR_.2	Filtered	Filtered	Filtered	Filtered	_RHFS[Phospho (STY)]NADR_.2	Filtered	Filtered	Filtered	Filtered	1	Filtered	Filtered	Filtered
2.56092e-16	53.167	37808.7	TOR1A	Torsin-1A	0.71197	10.7818	O14656	O14656_Y265_M1_1	1	Phospho (STY)	Y	265	IDRNLIDYFVPFLPL	Filtered	Filtered	Filtered	Filtered	Filtered	_NLIDY[Phospho (STY)]FVPFLPLEYK_.2	_NLIDY[Phospho (STY)]FVPFLPLEYK_.2	Filtered	Filtered	Filtered	Filtered	Filtered	Filtered	Filtered	Filtered	_NLIDY[Phospho (STY)]FVPFLPLEYK_.2	Filtered	Filtered	Filtered	Filtered	Filtered	_NLIDY[Phospho (STY)]FVPFLPLEYK_.2	Filtered	_NLIDY[Phospho (STY)]FVPFLPLEYK_.2	Filtered	Filtered	Filtered	Filtered	Filtered	Filtered	_NLIDY[Phospho (STY)]FVPFLPLEYK_.2	Filtered	Filtered	Filtered	Filtered	Filtered
1.56361e-11	49.549	84142.1	ADAM10	Disintegrin and metalloproteinase domain-containing protein 10	0.578922	12.2045	O14672	O14672_T719_M1_1	1	Phospho (STY)	T	719	PPKPLPGTLKRRRPP	_LPPPKPLPGT[Phospho (STY)]LKR_.3	_LPPPKPLPGT[Phospho (STY)]LKR_.3	_LPPPKPLPGT[Phospho (STY)]LKR_.3	_LPPPKPLPGT[Phospho (STY)]LKR_.3	_LPPPKPLPGT[Phospho (STY)]LKR_.3	_LPPPKPLPGT[Phospho (STY)]LKR_.3	_LPPPKPLPGT[Phospho (STY)]LKR_.3	_LPPPKPLPGT[Phospho (STY)]LKR_.3	_LPPPKPLPGT[Phospho (STY)]LKR_.3	_LPPPKPLPGT[Phospho (STY)]LKR_.3	_LPPPKPLPGT[Phospho (STY)]LKR_.3	Filtered	_LPPPKPLPGT[Phospho (STY)]LKR_.3	_LPPPKPLPGT[Phospho (STY)]LKR_.3	_LPPPKPLPGT[Phospho (STY)]LKR_.3;_LPPPKPLPGT[Phospho (STY)]LK_.2	_LPPPKPLPGT[Phospho (STY)]LKR_.3	_LPPPKPLPGT[Phospho (STY)]LKR_.3	_LPPPKPLPGT[Phospho (STY)]LKR_.3;_LPPPKPLPGT[Phospho (STY)]LK_.2	_LPPPKPLPGT[Phospho (STY)]LKR_.3;_LPPPKPLPGT[Phospho (STY)]LK_.2	Filtered	_LPPPKPLPGT[Phospho (STY)]LKR_.3;_LPPPKPLPGT[Phospho (STY)]LK_.2	_LPPPKPLPGT[Phospho (STY)]LKR_.3	_LPPPKPLPGT[Phospho (STY)]LKR_.3	_LPPPKPLPGT[Phospho (STY)]LKR_.3	_LPPPKPLPGT[Phospho (STY)]LKR_.3;_LPPPKPLPGT[Phospho (STY)]LK_.2	_LPPPKPLPGT[Phospho (STY)]LKR_.3	_LPPPKPLPGT[Phospho (STY)]LKR_.3	_LPPPKPLPGT[Phospho (STY)]LKR_.3;_LPPPKPLPGT[Phospho (STY)]LK_.2	_LPPPKPLPGT[Phospho (STY)]LKR_.3	_LPPPKPLPGT[Phospho (STY)]LKR_.3	_LPPPKPLPGT[Phospho (STY)]LKR_.3	_LPPPKPLPGT[Phospho (STY)]LKR_.3	1	1	1	1
1.56361e-11	49.549	84142.1	ADAM10	Disintegrin and metalloproteinase domain-containing protein 10	0.578922	12.2045	O14672	O14672_Y312_M1_1	1	Phospho (STY)	Y	312	SEQNHDDYCLAYVFT	Filtered	Filtered	Filtered	Filtered	Filtered	Filtered	Filtered	Filtered	Filtered	Filtered	Filtered	Filtered	Filtered	Filtered	Filtered	Filtered	Filtered	Filtered	Filtered	Filtered	Filtered	Filtered	Filtered	Filtered	Filtered	Filtered	Filtered	Filtered	Filtered	Filtered	Filtered	Filtered	Filtered	Filtered	Filtered	Filtered
1.05493e-10	48.8522	21053.9	TP53I11	Tumor protein p53-inducible protein 11	0.378911	10.2351	O14683	O14683_S14_M1_1	1	Phospho (STY)	S	14	PPLMKKHSQTDLVSR	Filtered	Filtered	Filtered	Filtered	Filtered	Filtered	Filtered	Filtered	Filtered	Filtered	Filtered	Filtered	Filtered	Filtered	Filtered	Filtered	Filtered	Filtered	Filtered	_KHS[Phospho (STY)]QTDLVSR_.2	Filtered	_KHS[Phospho (STY)]QTDLVSR_.2	_KHS[Phospho (STY)]QTDLVSR_.2	Filtered	Filtered	_KHS[Phospho (STY)]QTDLVSR_.2	_KHS[Phospho (STY)]QTDLVSR_.2	_KHS[Phospho (STY)]QTDLVSR_.2	Filtered	Filtered	_KHS[Phospho (STY)]QTDLVSR_.2	Filtered	Filtered	Filtered	Filtered	Filtered
1.05493e-10	48.8522	21053.9	TP53I11	Tumor protein p53-inducible protein 11	0.378911	10.2351	O14683	O14683_S20_M1_1	1	Phospho (STY)	S	20	HSQTDLVSRLKTRKI	Filtered	Filtered	Filtered	Filtered	Filtered	Filtered	Filtered	Filtered	Filtered	Filtered	Filtered	Filtered	Filtered	Filtered	Filtered	Filtered	Filtered	Filtered	Filtered	Filtered	Filtered	Filtered	Filtered	Filtered	Filtered	Filtered	Filtered	Filtered	Filtered	Filtered	Filtered	Filtered	Filtered	Filtered	Filtered	Filtered
3.55946e-20	55.7163	593389	KMT2D	Histone-lysine N-methyltransferase 2D	0.251087	13.8248	O14686	O14686_S4738_M1_1	1	Phospho (STY)	S	4738	EQEDRALSPVIPLIP	_ALS[Phospho (STY)]PVIPLIPR_.2	_ALS[Phospho (STY)]PVIPLIPR_.2	_ALS[Phospho (STY)]PVIPLIPR_.2	_ALS[Phospho (STY)]PVIPLIPR_.2	_ALS[Phospho (STY)]PVIPLIPR_.2	_ALS[Phospho (STY)]PVIPLIPR_.2	_ALS[Phospho (STY)]PVIPLIPR_.2	_ALS[Phospho (STY)]PVIPLIPR_.2	_ALS[Phospho (STY)]PVIPLIPR_.2	_ALS[Phospho (STY)]PVIPLIPR_.2	_ALS[Phospho (STY)]PVIPLIPR_.2	_ALS[Phospho (STY)]PVIPLIPR_.2	_ALS[Phospho (STY)]PVIPLIPR_.2	_ALS[Phospho (STY)]PVIPLIPR_.2	_ALS[Phospho (STY)]PVIPLIPR_.2	_ALS[Phospho (STY)]PVIPLIPR_.2	_ALS[Phospho (STY)]PVIPLIPR_.2	_ALS[Phospho (STY)]PVIPLIPR_.2	_ALS[Phospho (STY)]PVIPLIPR_.2	_ALS[Phospho (STY)]PVIPLIPR_.2	_ALS[Phospho (STY)]PVIPLIPR_.2	_ALS[Phospho (STY)]PVIPLIPR_.2	_ALS[Phospho (STY)]PVIPLIPR_.2	_ALS[Phospho (STY)]PVIPLIPR_.2	_ALS[Phospho (STY)]PVIPLIPR_.2	_ALS[Phospho (STY)]PVIPLIPR_.2	_ALS[Phospho (STY)]PVIPLIPR_.2	_ALS[Phospho (STY)]PVIPLIPR_.2	_ALS[Phospho (STY)]PVIPLIPR_.2	_ALS[Phospho (STY)]PVIPLIPR_.2	_ALS[Phospho (STY)]PVIPLIPR_.2	_ALS[Phospho (STY)]PVIPLIPR_.2	1	1	1	1
3.55946e-20	55.7163	593389	KMT2D	Histone-lysine N-methyltransferase 2D	0.251087	13.8248	O14686	O14686_T2229_M1_1	1	Phospho (STY)	T	2229	QPGEFHTTPPGTPRH	Filtered	Filtered	Filtered	_PGAGQPGEFHTT[Phospho (STY)]PPGTPR_.3	Filtered	Filtered	_PGAGQPGEFHTT[Phospho (STY)]PPGTPR_.3	Filtered	_PGAGQPGEFHTT[Phospho (STY)]PPGTPR_.3	Filtered	Filtered	Filtered	_PGAGQPGEFHTT[Phospho (STY)]PPGTPR_.3	Filtered	Filtered	Filtered	Filtered	Filtered	Filtered	_PGAGQPGEFHTT[Phospho (STY)]PPGTPR_.3	Filtered	_PGAGQPGEFHTT[Phospho (STY)]PPGTPR_.3	_PGAGQPGEFHTT[Phospho (STY)]PPGTPR_.3	_PGAGQPGEFHTT[Phospho (STY)]PPGTPR_.3	Filtered	Filtered	Filtered	_PGAGQPGEFHTT[Phospho (STY)]PPGTPR_.3	Filtered	_PGAGQPGEFHTT[Phospho (STY)]PPGTPR_.3	Filtered	Filtered	Filtered	Filtered	Filtered	1
3.55946e-20	55.7163	593389	KMT2D	Histone-lysine N-methyltransferase 2D	0.251087	13.8248	O14686	O14686_S2640_M1_1	1	Phospho (STY)	S	2640	SQRSGITSPVEKRED	_SGITS[Phospho (STY)]PVEK_.2	_SGITS[Phospho (STY)]PVEK_.2	_SGITS[Phospho (STY)]PVEK_.2	_SGITS[Phospho (STY)]PVEK_.2	Filtered	_SGITS[Phospho (STY)]PVEK_.2	_SGITS[Phospho (STY)]PVEKR_.2;_SGITS[Phospho (STY)]PVEK_.2	_SGITS[Phospho (STY)]PVEK_.2	Filtered	Filtered	Filtered	_SGITS[Phospho (STY)]PVEK_.2	Filtered	_SGITS[Phospho (STY)]PVEK_.2	_SGITS[Phospho (STY)]PVEK_.2	Filtered	Filtered	_SGITS[Phospho (STY)]PVEK_.2	_SGITS[Phospho (STY)]PVEK_.2	_SGITS[Phospho (STY)]PVEK_.2	_SGITS[Phospho (STY)]PVEK_.2	_SGITS[Phospho (STY)]PVEK_.2	Filtered	_SGITS[Phospho (STY)]PVEK_.2	Filtered	Filtered	Filtered	_SGITS[Phospho (STY)]PVEK_.2	_SGITS[Phospho (STY)]PVEK_.2	_SGITS[Phospho (STY)]PVEK_.2	_SGITS[Phospho (STY)]PVEK_.2	Filtered	1	1	1	1
3.55946e-20	55.7163	593389	KMT2D	Histone-lysine N-methyltransferase 2D	0.251087	13.8248	O14686	O14686_T2639_M1_1	1	Phospho (STY)	T	2639	ASQRSGITSPVEKRE	Filtered	Filtered	Filtered	Filtered	Filtered	Filtered	Filtered	Filtered	Filtered	_SGIT[Phospho (STY)]SPVEK_.2	Filtered	Filtered	Filtered	Filtered	Filtered	Filtered	Filtered	Filtered	Filtered	Filtered	Filtered	Filtered	Filtered	Filtered	_SGIT[Phospho (STY)]SPVEK_.2	Filtered	Filtered	Filtered	Filtered	Filtered	_SGIT[Phospho (STY)]SPVEK_.2	Filtered	Filtered	Filtered	Filtered	Filtered
3.55946e-20	55.7163	593389	KMT2D	Histone-lysine N-methyltransferase 2D	0.251087	13.8248	O14686	O14686_S3130_M1_1	1	Phospho (STY)	S	3130	EEGGRHPSPCQFTIA	Filtered	_VEEGGRHPS[Phospho (STY)]PC[Carbamidomethyl (C)]QFTIATPK_.3	Filtered	Filtered	Filtered	_VEEGGRHPS[Phospho (STY)]PC[Carbamidomethyl (C)]QFTIATPK_.3	Filtered	_VEEGGRHPS[Phospho (STY)]PC[Carbamidomethyl (C)]QFTIATPK_.3	Filtered	Filtered	Filtered	Filtered	_VEEGGRHPS[Phospho (STY)]PC[Carbamidomethyl (C)]QFTIATPK_.3	Filtered	Filtered	Filtered	Filtered	Filtered	_VEEGGRHPS[Phospho (STY)]PC[Carbamidomethyl (C)]QFTIATPK_.3	Filtered	_VEEGGRHPS[Phospho (STY)]PC[Carbamidomethyl (C)]QFTIATPK_.3	Filtered	Filtered	Filtered	Filtered	Filtered	Filtered	Filtered	Filtered	Filtered	Filtered	Filtered	Filtered	1	Filtered	Filtered
3.55946e-20	55.7163	593389	KMT2D	Histone-lysine N-methyltransferase 2D	0.251087	13.8248	O14686	O14686_T1843_M1_1	1	Phospho (STY)	T	1843	GLEGKADTPGPEDGG	_ADT[Phospho (STY)]PGPEDGGVK_.2	_ADT[Phospho (STY)]PGPEDGGVK_.2	_ADT[Phospho (STY)]PGPEDGGVK_.2	_ADT[Phospho (STY)]PGPEDGGVK_.2	_ADT[Phospho (STY)]PGPEDGGVK_.2	_ADT[Phospho (STY)]PGPEDGGVK_.2	_ADT[Phospho (STY)]PGPEDGGVK_.2	_ADT[Phospho (STY)]PGPEDGGVK_.2	_ADT[Phospho (STY)]PGPEDGGVK_.2	_ADT[Phospho (STY)]PGPEDGGVK_.2	_ADT[Phospho (STY)]PGPEDGGVK_.2	_ADT[Phospho (STY)]PGPEDGGVK_.2	_ADT[Phospho (STY)]PGPEDGGVK_.2	_ADT[Phospho (STY)]PGPEDGGVK_.2	_ADT[Phospho (STY)]PGPEDGGVK_.2	_ADT[Phospho (STY)]PGPEDGGVK_.2	_ADT[Phospho (STY)]PGPEDGGVK_.2	_ADT[Phospho (STY)]PGPEDGGVK_.2	_ADT[Phospho (STY)]PGPEDGGVK_.2	_ADT[Phospho (STY)]PGPEDGGVK_.2	_ADT[Phospho (STY)]PGPEDGGVK_.2	_ADT[Phospho (STY)]PGPEDGGVK_.2	_ADT[Phospho (STY)]PGPEDGGVK_.2	_ADT[Phospho (STY)]PGPEDGGVK_.2	_ADT[Phospho (STY)]PGPEDGGVK_.2	_ADT[Phospho (STY)]PGPEDGGVK_.2	_ADT[Phospho (STY)]PGPEDGGVK_.2	_ADT[Phospho (STY)]PGPEDGGVK_.2	_ADT[Phospho (STY)]PGPEDGGVK_.2	_ADT[Phospho (STY)]PGPEDGGVK_.2	_ADT[Phospho (STY)]PGPEDGGVK_.2	_ADT[Phospho (STY)]PGPEDGGVK_.2	1	1	1	1
3.55946e-20	55.7163	593389	KMT2D	Histone-lysine N-methyltransferase 2D	0.251087	13.8248	O14686	O14686_S4359_M1_1	1	Phospho (STY)	S	4359	EPPPGRVSPAAAQLA	_VS[Phospho (STY)]PAAAQLADTLFSK_.2	_VS[Phospho (STY)]PAAAQLADTLFSK_.2	_VS[Phospho (STY)]PAAAQLADTLFSK_.2	_VS[Phospho (STY)]PAAAQLADTLFSK_.2;_PQGPTLEPPPGRVS[Phospho (STY)]PAAAQLADTLFSK_.3	_VS[Phospho (STY)]PAAAQLADTLFSK_.2	_VS[Phospho (STY)]PAAAQLADTLFSK_.2	_VS[Phospho (STY)]PAAAQLADTLFSK_.2	_VS[Phospho (STY)]PAAAQLADTLFSK_.2	_VS[Phospho (STY)]PAAAQLADTLFSK_.2	Filtered	_VS[Phospho (STY)]PAAAQLADTLFSK_.2	Filtered	_VS[Phospho (STY)]PAAAQLADTLFSK_.2	_VS[Phospho (STY)]PAAAQLADTLFSK_.2	_VS[Phospho (STY)]PAAAQLADTLFSK_.2	_VS[Phospho (STY)]PAAAQLADTLFSK_.2	_VS[Phospho (STY)]PAAAQLADTLFSK_.2	_VS[Phospho (STY)]PAAAQLADTLFSK_.2	_VS[Phospho (STY)]PAAAQLADTLFSK_.2	_VS[Phospho (STY)]PAAAQLADTLFSK_.2	_VS[Phospho (STY)]PAAAQLADTLFSK_.2	_VS[Phospho (STY)]PAAAQLADTLFSK_.2	_VS[Phospho (STY)]PAAAQLADTLFSK_.2	_VS[Phospho (STY)]PAAAQLADTLFSK_.2	_VS[Phospho (STY)]PAAAQLADTLFSK_.2	_VS[Phospho (STY)]PAAAQLADTLFSK_.2	Filtered	_VS[Phospho (STY)]PAAAQLADTLFSK_.2	Filtered	_VS[Phospho (STY)]PAAAQLADTLFSK_.2	Filtered	Filtered	1	1	1	2
3.55946e-20	55.7163	593389	KMT2D	Histone-lysine N-methyltransferase 2D	0.251087	13.8248	O14686	O14686_S654_M1_1	1	Phospho (STY)	S	654	PPEVSRLSPLPVVSR	_LS[Phospho (STY)]PLPVVSR_.2	_LS[Phospho (STY)]PLPVVSR_.2	_LS[Phospho (STY)]PLPVVSR_.2	_LS[Phospho (STY)]PLPVVSR_.2	_LS[Phospho (STY)]PLPVVSR_.2	_LS[Phospho (STY)]PLPVVSR_.2	_LS[Phospho (STY)]PLPVVSR_.2	_LS[Phospho (STY)]PLPVVSR_.2	Filtered	Filtered	Filtered	Filtered	_LS[Phospho (STY)]PLPVVSR_.2	_LS[Phospho (STY)]PLPVVSR_.2	_LS[Phospho (STY)]PLPVVSR_.2	Filtered	Filtered	_LS[Phospho (STY)]PLPVVSR_.2	_LS[Phospho (STY)]PLPVVSR_.2	_LS[Phospho (STY)]PLPVVSR_.2	_LS[Phospho (STY)]PLPVVSR_.2	_LS[Phospho (STY)]PLPVVSR_.2	_LS[Phospho (STY)]PLPVVSR_.2	_LS[Phospho (STY)]PLPVVSR_.2	_LS[Phospho (STY)]PLPVVSR_.2	Filtered	Filtered	Filtered	_LS[Phospho (STY)]PLPVVSR_.2	_LS[Phospho (STY)]PLPVVSR_.2	Filtered	Filtered	1	1	1	1
3.55946e-20	55.7163	593389	KMT2D	Histone-lysine N-methyltransferase 2D	0.251087	13.8248	O14686	O14686_S1606_M1_1	1	Phospho (STY)	S	1606	LLRNLTMSPLHKRRQ	Filtered	Filtered	_NLTMS[Phospho (STY)]PLHK_.2	_NLTMS[Phospho (STY)]PLHK_.2	Filtered	Filtered	Filtered	_NLTMS[Phospho (STY)]PLHK_.2	Filtered	Filtered	Filtered	Filtered	Filtered	Filtered	Filtered	Filtered	Filtered	Filtered	Filtered	_NLTMS[Phospho (STY)]PLHK_.2	Filtered	Filtered	Filtered	Filtered	Filtered	Filtered	Filtered	Filtered	Filtered	Filtered	Filtered	Filtered	Filtered	Filtered	1	1
3.55946e-20	55.7163	593389	KMT2D	Histone-lysine N-methyltransferase 2D	0.251087	13.8248	O14686	O14686_T4339_M1_1	1	Phospho (STY)	T	4339	TEAQLPPTHPGTPKP	Filtered	Filtered	Filtered	Filtered	Filtered	Filtered	Filtered	Filtered	Filtered	Filtered	Filtered	Filtered	Filtered	Filtered	Filtered	Filtered	Filtered	Filtered	Filtered	Filtered	Filtered	Filtered	Filtered	Filtered	Filtered	Filtered	Filtered	Filtered	Filtered	Filtered	Filtered	Filtered	Filtered	Filtered	Filtered	Filtered
3.55946e-20	55.7163	593389	KMT2D	Histone-lysine N-methyltransferase 2D	0.251087	13.8248	O14686	O14686_T2240_M1_1	1	Phospho (STY)	T	2240	TPRHQPSTPDPFLKP	Filtered	Filtered	Filtered	_HQPST[Phospho (STY)]PDPFLKPR_.3	Filtered	Filtered	_HQPST[Phospho (STY)]PDPFLKPR_.3	Filtered	Filtered	Filtered	Filtered	Filtered	Filtered	Filtered	_HQPST[Phospho (STY)]PDPFLKPR_.3	_HQPST[Phospho (STY)]PDPFLKPR_.3	Filtered	Filtered	Filtered	Filtered	Filtered	Filtered	Filtered	Filtered	Filtered	Filtered	Filtered	Filtered	Filtered	Filtered	Filtered	Filtered	Filtered	Filtered	Filtered	1
3.55946e-20	55.7163	593389	KMT2D	Histone-lysine N-methyltransferase 2D	0.251087	13.8248	O14686	O14686_Y2299_M1_1	1	Phospho (STY)	Y	2299	LGASSPSYGPPNLGF	Filtered	Filtered	Filtered	_KEELGASSPSY[Phospho (STY)]GPPNLGFVDSPSSGTHLGGLELK_.4	Filtered	Filtered	Filtered	Filtered	Filtered	Filtered	Filtered	Filtered	Filtered	Filtered	Filtered	Filtered	Filtered	Filtered	Filtered	Filtered	Filtered	Filtered	_KEELGASSPSY[Phospho (STY)]GPPNLGFVDSPSSGTHLGGLELK_.4	Filtered	Filtered	_KEELGASSPSY[Phospho (STY)]GPPNLGFVDSPSSGTHLGGLELK_.4	Filtered	Filtered	Filtered	Filtered	Filtered	Filtered	Filtered	Filtered	Filtered	1
3.55946e-20	55.7163	593389	KMT2D	Histone-lysine N-methyltransferase 2D	0.251087	13.8248	O14686	O14686_S2298_M1_1	1	Phospho (STY)	S	2298	ELGASSPSYGPPNLG	Filtered	Filtered	Filtered	Filtered	Filtered	Filtered	Filtered	Filtered	Filtered	Filtered	Filtered	Filtered	Filtered	Filtered	Filtered	Filtered	Filtered	Filtered	Filtered	Filtered	Filtered	Filtered	Filtered	Filtered	Filtered	Filtered	Filtered	Filtered	Filtered	Filtered	Filtered	Filtered	Filtered	Filtered	Filtered	Filtered
3.55946e-20	55.7163	593389	KMT2D	Histone-lysine N-methyltransferase 2D	0.251087	13.8248	O14686	O14686_S1180_M1_1	1	Phospho (STY)	S	1180	KQTAGQGSPCEEQEE	Filtered	Filtered	Filtered	_QTAGQGS[Phospho (STY)]PC[Carbamidomethyl (C)]EEQEEPR_.2	_QTAGQGS[Phospho (STY)]PC[Carbamidomethyl (C)]EEQEEPR_.2	Filtered	Filtered	Filtered	Filtered	Filtered	Filtered	Filtered	Filtered	Filtered	Filtered	Filtered	Filtered	_QTAGQGS[Phospho (STY)]PC[Carbamidomethyl (C)]EEQEEPR_.2	_QTAGQGS[Phospho (STY)]PC[Carbamidomethyl (C)]EEQEEPR_.2	Filtered	Filtered	Filtered	Filtered	Filtered	Filtered	Filtered	Filtered	Filtered	Filtered	Filtered	Filtered	Filtered	Filtered	Filtered	Filtered	1
3.55946e-20	55.7163	593389	KMT2D	Histone-lysine N-methyltransferase 2D	0.251087	13.8248	O14686	O14686_T1865_M1_1	1	Phospho (STY)	T	1865	SDPEKPGTPGEGMLS	Filtered	Filtered	Filtered	Filtered	Filtered	Filtered	Filtered	Filtered	Filtered	Filtered	Filtered	Filtered	Filtered	Filtered	Filtered	Filtered	Filtered	_ASPVPSDPEKPGT[Phospho (STY)]PGEGMLSSDLDR_.3	_ASPVPSDPEKPGT[Phospho (STY)]PGEGMLSSDLDR_.3	Filtered	Filtered	Filtered	Filtered	Filtered	Filtered	Filtered	Filtered	_ASPVPSDPEKPGT[Phospho (STY)]PGEGMLSSDLDR_.3	Filtered	Filtered	Filtered	Filtered	Filtered	Filtered	Filtered	Filtered
3.55946e-20	55.7163	593389	KMT2D	Histone-lysine N-methyltransferase 2D	0.251087	13.8248	O14686	O14686_T1195_M1_1	1	Phospho (STY)	T	1195	PRAPVAPTPPTLIKS	Filtered	Filtered	Filtered	Filtered	Filtered	Filtered	Filtered	Filtered	Filtered	Filtered	_APVAPT[Phospho (STY)]PPTLIK_.2	Filtered	Filtered	_APVAPT[Phospho (STY)]PPTLIK_.2	Filtered	Filtered	_APVAPT[Phospho (STY)]PPTLIK_.2	Filtered	_APVAPT[Phospho (STY)]PPTLIK_.2	Filtered	Filtered	Filtered	Filtered	_APVAPT[Phospho (STY)]PPTLIK_.2	Filtered	Filtered	Filtered	Filtered	Filtered	Filtered	Filtered	Filtered	Filtered	Filtered	Filtered	Filtered
3.55946e-20	55.7163	593389	KMT2D	Histone-lysine N-methyltransferase 2D	0.251087	13.8248	O14686	O14686_T1198_M1_1	1	Phospho (STY)	T	1198	PVAPTPPTLIKSDIV	_APVAPTPPT[Phospho (STY)]LIK_.2	_APVAPTPPT[Phospho (STY)]LIK_.2	Filtered	Filtered	Filtered	Filtered	_APVAPTPPT[Phospho (STY)]LIK_.2	Filtered	Filtered	Filtered	Filtered	Filtered	_APVAPTPPT[Phospho (STY)]LIK_.2	Filtered	Filtered	Filtered	Filtered	Filtered	Filtered	Filtered	_APVAPTPPT[Phospho (STY)]LIK_.2	Filtered	Filtered	Filtered	Filtered	Filtered	Filtered	Filtered	Filtered	Filtered	Filtered	Filtered	1	1	Filtered	Filtered
3.55946e-20	55.7163	593389	KMT2D	Histone-lysine N-methyltransferase 2D	0.251087	13.8248	O14686	O14686_S1671_M1_1	1	Phospho (STY)	S	1671	IKLEGPVSPDVEPGK	_LEGPVS[Phospho (STY)]PDVEPGKEETEESK_.3	_LEGPVS[Phospho (STY)]PDVEPGKEETEESK_.3	Filtered	_LEGPVS[Phospho (STY)]PDVEPGKEETEESK_.3	_LEGPVS[Phospho (STY)]PDVEPGKEETEESK_.3	Filtered	_LEGPVS[Phospho (STY)]PDVEPGKEETEESK_.3	Filtered	Filtered	Filtered	_LEGPVS[Phospho (STY)]PDVEPGKEETEESK_.3	Filtered	Filtered	Filtered	Filtered	Filtered	_LEGPVS[Phospho (STY)]PDVEPGKEETEESK_.3	_LEGPVS[Phospho (STY)]PDVEPGKEETEESK_.3	_LEGPVS[Phospho (STY)]PDVEPGKEETEESK_.3	_LEGPVS[Phospho (STY)]PDVEPGKEETEESK_.3	_LEGPVS[Phospho (STY)]PDVEPGKEETEESK_.3	_LEGPVS[Phospho (STY)]PDVEPGKEETEESK_.3	_LEGPVS[Phospho (STY)]PDVEPGKEETEESK_.3	Filtered	Filtered	Filtered	Filtered	Filtered	_LEGPVS[Phospho (STY)]PDVEPGKEETEESK_.3	Filtered	Filtered	Filtered	1	1	Filtered	1
3.55946e-20	55.7163	593389	KMT2D	Histone-lysine N-methyltransferase 2D	0.251087	13.8248	O14686	O14686_T2959_M1_1	1	Phospho (STY)	T	2959	TKGPTLPTGLELVNR	Filtered	Filtered	Filtered	Filtered	Filtered	Filtered	_GPTLPT[Phospho (STY)]GLELVNRPPSSTELGRPNPLALEAGK_.4	Filtered	Filtered	Filtered	Filtered	Filtered	Filtered	Filtered	Filtered	Filtered	Filtered	Filtered	Filtered	Filtered	Filtered	Filtered	Filtered	Filtered	Filtered	Filtered	Filtered	Filtered	Filtered	Filtered	Filtered	Filtered	Filtered	Filtered	Filtered	Filtered
3.55946e-20	55.7163	593389	KMT2D	Histone-lysine N-methyltransferase 2D	0.251087	13.8248	O14686	O14686_S373_M1_1	1	Phospho (STY)	S	373	TPVCSRFSPPEPGDT	Filtered	Filtered	Filtered	_FS[Phospho (STY)]PPEPGDTPTDEPDALYVAC[Carbamidomethyl (C)]QGQPK_.3	Filtered	Filtered	Filtered	Filtered	Filtered	Filtered	Filtered	Filtered	Filtered	Filtered	Filtered	Filtered	Filtered	Filtered	Filtered	Filtered	Filtered	Filtered	Filtered	Filtered	Filtered	Filtered	Filtered	Filtered	Filtered	Filtered	Filtered	Filtered	Filtered	Filtered	Filtered	1
3.55946e-20	55.7163	593389	KMT2D	Histone-lysine N-methyltransferase 2D	0.251087	13.8248	O14686	O14686_Y389_M1_1	1	Phospho (STY)	Y	389	TDEPDALYVACQGQP	Filtered	Filtered	Filtered	Filtered	Filtered	Filtered	Filtered	Filtered	Filtered	Filtered	Filtered	Filtered	Filtered	Filtered	Filtered	Filtered	Filtered	Filtered	Filtered	Filtered	Filtered	Filtered	Filtered	Filtered	Filtered	Filtered	Filtered	Filtered	Filtered	Filtered	Filtered	Filtered	Filtered	Filtered	Filtered	Filtered
3.55946e-20	55.7163	593389	KMT2D	Histone-lysine N-methyltransferase 2D	0.251087	13.8248	O14686	O14686_S1901_M1_1	1	Phospho (STY)	S	1901	LFKDVLGSEREQHLG	Filtered	Filtered	Filtered	Filtered	Filtered	_DVLGS[Phospho (STY)]EREQHLGC[Carbamidomethyl (C)]GTPGLEGSR_.3	Filtered	Filtered	_DVLGS[Phospho (STY)]EREQHLGC[Carbamidomethyl (C)]GTPGLEGSR_.3	Filtered	Filtered	Filtered	Filtered	Filtered	_DVLGS[Phospho (STY)]EREQHLGC[Carbamidomethyl (C)]GTPGLEGSR_.3	_DVLGS[Phospho (STY)]EREQHLGC[Carbamidomethyl (C)]GTPGLEGSR_.3	Filtered	Filtered	Filtered	Filtered	Filtered	_DVLGS[Phospho (STY)]EREQHLGC[Carbamidomethyl (C)]GTPGLEGSR_.3	_DVLGS[Phospho (STY)]EREQHLGC[Carbamidomethyl (C)]GTPGLEGSR_.3	Filtered	_DVLGS[Phospho (STY)]EREQHLGC[Carbamidomethyl (C)]GTPGLEGSR_.3	_DVLGS[Phospho (STY)]EREQHLGC[Carbamidomethyl (C)]GTPGLEGSR_.3	Filtered	Filtered	Filtered	Filtered	Filtered	Filtered	Filtered	Filtered	Filtered	Filtered
3.55946e-20	55.7163	593389	KMT2D	Histone-lysine N-methyltransferase 2D	0.251087	13.8248	O14686	O14686_S3614_M1_1	1	Phospho (STY)	S	3614	QQQQQQHSAVLALSP	Filtered	Filtered	Filtered	Filtered	Filtered	Filtered	Filtered	Filtered	Filtered	Filtered	Filtered	Filtered	Filtered	Filtered	Filtered	Filtered	Filtered	Filtered	Filtered	Filtered	Filtered	Filtered	Filtered	Filtered	Filtered	Filtered	Filtered	Filtered	Filtered	Filtered	Filtered	Filtered	Filtered	Filtered	Filtered	Filtered
3.55946e-20	55.7163	593389	KMT2D	Histone-lysine N-methyltransferase 2D	0.251087	13.8248	O14686	O14686_T4682_M1_1	1	Phospho (STY)	T	4682	DLLAALPTPPHNQTE	_SLDLLAALPT[Phospho (STY)]PPHNQTEDVR_.3	Filtered	Filtered	_SLDLLAALPT[Phospho (STY)]PPHNQTEDVR_.3	_SLDLLAALPT[Phospho (STY)]PPHNQTEDVR_.3	Filtered	Filtered	Filtered	Filtered	Filtered	Filtered	Filtered	Filtered	Filtered	Filtered	Filtered	Filtered	Filtered	Filtered	Filtered	Filtered	_SLDLLAALPT[Phospho (STY)]PPHNQTEDVR_.3	Filtered	Filtered	Filtered	Filtered	Filtered	Filtered	Filtered	Filtered	Filtered	Filtered	1	Filtered	Filtered	1
2.64127e-15	52.4517	21782.5	ITGB1BP1	Integrin beta-1-binding protein 1	0.50728	11.284	O14713	O14713_S41_M1_1	1	Phospho (STY)	S	41	SRSSTVASLDTDSTK	Filtered	_SSTVAS[Phospho (STY)]LDTDSTK_.2	Filtered	Filtered	Filtered	Filtered	Filtered	Filtered	Filtered	Filtered	Filtered	Filtered	Filtered	Filtered	Filtered	Filtered	Filtered	Filtered	Filtered	Filtered	Filtered	Filtered	Filtered	Filtered	Filtered	_SSTVAS[Phospho (STY)]LDTDSTK_.2	Filtered	_SSTVAS[Phospho (STY)]LDTDSTK_.2	Filtered	Filtered	Filtered	_SSTVAS[Phospho (STY)]LDTDSTK_.2	Filtered	1	Filtered	Filtered
2.64127e-15	52.4517	21782.5	ITGB1BP1	Integrin beta-1-binding protein 1	0.50728	11.284	O14713	O14713_S10_M1_1	1	Phospho (STY)	S	10	RKGKKRHSSSSSQSS	Filtered	Filtered	Filtered	Filtered	Filtered	Filtered	Filtered	Filtered	Filtered	Filtered	_HS[Phospho (STY)]SSSSQSSEISTK_.3	Filtered	Filtered	Filtered	Filtered	Filtered	Filtered	Filtered	Filtered	Filtered	Filtered	Filtered	Filtered	Filtered	Filtered	Filtered	Filtered	Filtered	Filtered	Filtered	Filtered	Filtered	Filtered	Filtered	Filtered	Filtered
1.88693e-17	53.9371	47484.9	MAP2K7	Dual specificity mitogen-activated protein kinase kinase 7	0.644862	8.68664	O14733	O14733_T66_M1_1	1	Phospho (STY)	T	66	ESSPQHPTPPARPRH	Filtered	Filtered	Filtered	Filtered	_SPSSESSPQHPT[Phospho (STY)]PPARPR_.3	Filtered	Filtered	Filtered	Filtered	Filtered	Filtered	Filtered	Filtered	Filtered	Filtered	Filtered	Filtered	Filtered	Filtered	_SPSSESSPQHPT[Phospho (STY)]PPARPR_.3	Filtered	Filtered	Filtered	Filtered	Filtered	Filtered	Filtered	Filtered	Filtered	_SPSSESSPQHPT[Phospho (STY)]PPARPR_.3	Filtered	Filtered	Filtered	Filtered	Filtered	Filtered
7.10245e-18	54.2191	38868.4	NHERF1	Na(+)/H(+) exchange regulatory cofactor NHE-RF1	0.5639	15.4475	O14745	O14745_S280_M1_1	1	Phospho (STY)	S	280	LAEAALESPRPALVR	_EALAEAALES[Phospho (STY)]PRPALVR_.3;_EALAEAALES[Phospho (STY)]PRPALVR_.2	_EALAEAALES[Phospho (STY)]PRPALVR_.3;_EALAEAALES[Phospho (STY)]PRPALVR_.2	_EALAEAALES[Phospho (STY)]PRPALVR_.3;_EALAEAALES[Phospho (STY)]PRPALVR_.2	_EALAEAALES[Phospho (STY)]PRPALVR_.3;_EALAEAALES[Phospho (STY)]PRPALVR_.2	_EALAEAALES[Phospho (STY)]PRPALVR_.3;_EALAEAALES[Phospho (STY)]PRPALVR_.2	_EALAEAALES[Phospho (STY)]PRPALVR_.3;_EALAEAALES[Phospho (STY)]PRPALVR_.2	_EALAEAALES[Phospho (STY)]PRPALVR_.3;_EALAEAALES[Phospho (STY)]PRPALVR_.2	_EALAEAALES[Phospho (STY)]PRPALVR_.3;_EALAEAALES[Phospho (STY)]PRPALVR_.2	_EALAEAALES[Phospho (STY)]PRPALVR_.3;_EALAEAALES[Phospho (STY)]PRPALVR_.2	_EALAEAALES[Phospho (STY)]PRPALVR_.3;_EALAEAALES[Phospho (STY)]PRPALVR_.2	_EALAEAALES[Phospho (STY)]PRPALVR_.3;_EALAEAALES[Phospho (STY)]PRPALVR_.2	_EALAEAALES[Phospho (STY)]PRPALVR_.3;_EALAEAALES[Phospho (STY)]PRPALVR_.2	_EALAEAALES[Phospho (STY)]PRPALVR_.3;_EALAEAALES[Phospho (STY)]PRPALVR_.2	_EALAEAALES[Phospho (STY)]PRPALVR_.3;_EALAEAALES[Phospho (STY)]PRPALVR_.2	_EALAEAALES[Phospho (STY)]PRPALVR_.3;_EALAEAALES[Phospho (STY)]PRPALVR_.2	_EALAEAALES[Phospho (STY)]PRPALVR_.3;_EALAEAALES[Phospho (STY)]PRPALVR_.2	_EALAEAALES[Phospho (STY)]PRPALVR_.3;_EALAEAALES[Phospho (STY)]PRPALVR_.2	_EALAEAALES[Phospho (STY)]PRPALVR_.3;_EALAEAALES[Phospho (STY)]PRPALVR_.2	_EALAEAALES[Phospho (STY)]PRPALVR_.3;_EALAEAALES[Phospho (STY)]PRPALVR_.2	_EALAEAALES[Phospho (STY)]PRPALVR_.3;_EALAEAALES[Phospho (STY)]PRPALVR_.2	_EALAEAALES[Phospho (STY)]PRPALVR_.3;_EALAEAALES[Phospho (STY)]PRPALVR_.2	_EALAEAALES[Phospho (STY)]PRPALVR_.3;_EALAEAALES[Phospho (STY)]PRPALVR_.2	_EALAEAALES[Phospho (STY)]PRPALVR_.3;_EALAEAALES[Phospho (STY)]PRPALVR_.2	_EALAEAALES[Phospho (STY)]PRPALVR_.3;_EALAEAALES[Phospho (STY)]PRPALVR_.2	_EALAEAALES[Phospho (STY)]PRPALVR_.3;_EALAEAALES[Phospho (STY)]PRPALVR_.2	_EALAEAALES[Phospho (STY)]PRPALVR_.3;_EALAEAALES[Phospho (STY)]PRPALVR_.2	_EALAEAALES[Phospho (STY)]PRPALVR_.3;_EALAEAALES[Phospho (STY)]PRPALVR_.2	_EALAEAALES[Phospho (STY)]PRPALVR_.3;_EALAEAALES[Phospho (STY)]PRPALVR_.2	_EALAEAALES[Phospho (STY)]PRPALVR_.3;_EALAEAALES[Phospho (STY)]PRPALVR_.2	_EALAEAALES[Phospho (STY)]PRPALVR_.3;_EALAEAALES[Phospho (STY)]PRPALVR_.2	_EALAEAALES[Phospho (STY)]PRPALVR_.3;_EALAEAALES[Phospho (STY)]PRPALVR_.2	_EALAEAALES[Phospho (STY)]PRPALVR_.3;_EALAEAALES[Phospho (STY)]PRPALVR_.2	2	2	2	2
7.10245e-18	54.2191	38868.4	NHERF1	Na(+)/H(+) exchange regulatory cofactor NHE-RF1	0.5639	15.4475	O14745	O14745_S290_M1_1	1	Phospho (STY)	S	290	PALVRSASSDTSEEL	_SAS[Phospho (STY)]SDTSEELNSQDSPPK_.2	_SAS[Phospho (STY)]SDTSEELNSQDSPPK_.2	_SAS[Phospho (STY)]SDTSEELNSQDSPPK_.2	_SAS[Phospho (STY)]SDTSEELNSQDSPPK_.2	_SAS[Phospho (STY)]SDTSEELNSQDSPPK_.2	_SAS[Phospho (STY)]SDTSEELNSQDSPPK_.2	_SAS[Phospho (STY)]SDTSEELNSQDSPPK_.2	_SAS[Phospho (STY)]SDTSEELNSQDSPPK_.2	_SAS[Phospho (STY)]SDTSEELNSQDSPPK_.2	_SAS[Phospho (STY)]SDTSEELNSQDSPPK_.2	_SAS[Phospho (STY)]SDTSEELNSQDSPPK_.2	_SAS[Phospho (STY)]SDTSEELNSQDSPPK_.2	_SAS[Phospho (STY)]SDTSEELNSQDSPPK_.2	_SAS[Phospho (STY)]SDTSEELNSQDSPPK_.2	_SAS[Phospho (STY)]SDTSEELNSQDSPPK_.2	_SAS[Phospho (STY)]SDTSEELNSQDSPPK_.2	_SAS[Phospho (STY)]SDTSEELNSQDSPPK_.2	_SAS[Phospho (STY)]SDTSEELNSQDSPPK_.2	_SAS[Phospho (STY)]SDTSEELNSQDSPPK_.2	_SAS[Phospho (STY)]SDTSEELNSQDSPPK_.2	_SAS[Phospho (STY)]SDTSEELNSQDSPPK_.2	_SAS[Phospho (STY)]SDTSEELNSQDSPPK_.2	_SAS[Phospho (STY)]SDTSEELNSQDSPPK_.2	_SAS[Phospho (STY)]SDTSEELNSQDSPPK_.2	_SAS[Phospho (STY)]SDTSEELNSQDSPPK_.2	_SAS[Phospho (STY)]SDTSEELNSQDSPPK_.2	_SAS[Phospho (STY)]SDTSEELNSQDSPPK_.2	_SAS[Phospho (STY)]SDTSEELNSQDSPPK_.2	_SAS[Phospho (STY)]SDTSEELNSQDSPPK_.2	_SAS[Phospho (STY)]SDTSEELNSQDSPPK_.2	_SAS[Phospho (STY)]SDTSEELNSQDSPPK_.2	_SAS[Phospho (STY)]SDTSEELNSQDSPPK_.2	1	1	1	1
7.10245e-18	54.2191	38868.4	NHERF1	Na(+)/H(+) exchange regulatory cofactor NHE-RF1	0.5639	15.4475	O14745	O14745_S2_M1_1	1	Phospho (STY)	S	2	______MSADAAAGA	_[Acetyl (Protein N-term)]S[Phospho (STY)]ADAAAGAPLPR_.2	_[Acetyl (Protein N-term)]S[Phospho (STY)]ADAAAGAPLPR_.2	_[Acetyl (Protein N-term)]S[Phospho (STY)]ADAAAGAPLPR_.2	_[Acetyl (Protein N-term)]S[Phospho (STY)]ADAAAGAPLPR_.2	_[Acetyl (Protein N-term)]S[Phospho (STY)]ADAAAGAPLPR_.2	_[Acetyl (Protein N-term)]S[Phospho (STY)]ADAAAGAPLPR_.2	_[Acetyl (Protein N-term)]S[Phospho (STY)]ADAAAGAPLPR_.2	_[Acetyl (Protein N-term)]S[Phospho (STY)]ADAAAGAPLPR_.2	_[Acetyl (Protein N-term)]S[Phospho (STY)]ADAAAGAPLPR_.2	_[Acetyl (Protein N-term)]S[Phospho (STY)]ADAAAGAPLPR_.2	_[Acetyl (Protein N-term)]S[Phospho (STY)]ADAAAGAPLPR_.2	_[Acetyl (Protein N-term)]S[Phospho (STY)]ADAAAGAPLPR_.2	_[Acetyl (Protein N-term)]S[Phospho (STY)]ADAAAGAPLPR_.2	_[Acetyl (Protein N-term)]S[Phospho (STY)]ADAAAGAPLPR_.2	_[Acetyl (Protein N-term)]S[Phospho (STY)]ADAAAGAPLPR_.2	_[Acetyl (Protein N-term)]S[Phospho (STY)]ADAAAGAPLPR_.2	_[Acetyl (Protein N-term)]S[Phospho (STY)]ADAAAGAPLPR_.2	_[Acetyl (Protein N-term)]S[Phospho (STY)]ADAAAGAPLPR_.2	_[Acetyl (Protein N-term)]S[Phospho (STY)]ADAAAGAPLPR_.2	_[Acetyl (Protein N-term)]S[Phospho (STY)]ADAAAGAPLPR_.2	_[Acetyl (Protein N-term)]S[Phospho (STY)]ADAAAGAPLPR_.2	_[Acetyl (Protein N-term)]S[Phospho (STY)]ADAAAGAPLPR_.2	_[Acetyl (Protein N-term)]S[Phospho (STY)]ADAAAGAPLPR_.2	_[Acetyl (Protein N-term)]S[Phospho (STY)]ADAAAGAPLPR_.2	_[Acetyl (Protein N-term)]S[Phospho (STY)]ADAAAGAPLPR_.2	_[Acetyl (Protein N-term)]S[Phospho (STY)]ADAAAGAPLPR_.2	_[Acetyl (Protein N-term)]S[Phospho (STY)]ADAAAGAPLPR_.2	_[Acetyl (Protein N-term)]S[Phospho (STY)]ADAAAGAPLPR_.2	_[Acetyl (Protein N-term)]S[Phospho (STY)]ADAAAGAPLPR_.2	_[Acetyl (Protein N-term)]S[Phospho (STY)]ADAAAGAPLPR_.2	_[Acetyl (Protein N-term)]S[Phospho (STY)]ADAAAGAPLPR_.2	_[Acetyl (Protein N-term)]S[Phospho (STY)]ADAAAGAPLPR_.2	1	1	1	1
7.10245e-18	54.2191	38868.4	NHERF1	Na(+)/H(+) exchange regulatory cofactor NHE-RF1	0.5639	15.4475	O14745	O14745_S269_M1_1	1	Phospho (STY)	S	269	GEIQKENSREALAEA	_ENS[Phospho (STY)]REALAEAALESPRPALVR_.3;_ENS[Phospho (STY)]REALAEAALESPR_.3	_ENS[Phospho (STY)]REALAEAALESPRPALVR_.3;_ENS[Phospho (STY)]REALAEAALESPR_.3;_ENS[Phospho (STY)]REALAEAALESPR_.2	_ENS[Phospho (STY)]REALAEAALESPR_.3;_ENS[Phospho (STY)]REALAEAALESPR_.2	_ENS[Phospho (STY)]REALAEAALESPRPALVR_.3;_ENS[Phospho (STY)]REALAEAALESPR_.3	_ENS[Phospho (STY)]REALAEAALESPRPALVR_.3;_ENS[Phospho (STY)]REALAEAALESPR_.3;_ENS[Phospho (STY)]REALAEAALESPR_.2;_VIPSQEHLNGPLPVPFTNGEIQKENS[Phospho (STY)]REALAEAALESPR_.4	_ENS[Phospho (STY)]REALAEAALESPRPALVR_.3;_ENS[Phospho (STY)]REALAEAALESPR_.3	_ENS[Phospho (STY)]REALAEAALESPR_.3	_ENS[Phospho (STY)]REALAEAALESPRPALVR_.3;_ENS[Phospho (STY)]REALAEAALESPR_.3;_VIPSQEHLNGPLPVPFTNGEIQKENS[Phospho (STY)]REALAEAALESPR_.4	_ENS[Phospho (STY)]REALAEAALESPR_.3	_ENS[Phospho (STY)]REALAEAALESPR_.3	_ENS[Phospho (STY)]REALAEAALESPR_.3	Filtered	_ENS[Phospho (STY)]REALAEAALESPR_.3	_ENS[Phospho (STY)]REALAEAALESPR_.3	_ENS[Phospho (STY)]REALAEAALESPR_.3	_ENS[Phospho (STY)]REALAEAALESPR_.3	_ENS[Phospho (STY)]REALAEAALESPRPALVR_.3;_ENS[Phospho (STY)]REALAEAALESPR_.3;_VIPSQEHLNGPLPVPFTNGEIQKENS[Phospho (STY)]REALAEAALESPR_.4	_ENS[Phospho (STY)]REALAEAALESPR_.3;_VIPSQEHLNGPLPVPFTNGEIQKENS[Phospho (STY)]REALAEAALESPR_.4	_ENS[Phospho (STY)]REALAEAALESPRPALVR_.3;_ENS[Phospho (STY)]REALAEAALESPR_.3	_ENS[Phospho (STY)]REALAEAALESPR_.3	_ENS[Phospho (STY)]REALAEAALESPR_.3;_ENS[Phospho (STY)]REALAEAALESPR_.2;_VIPSQEHLNGPLPVPFTNGEIQKENS[Phospho (STY)]REALAEAALESPR_.4	_ENS[Phospho (STY)]REALAEAALESPRPALVR_.3;_ENS[Phospho (STY)]REALAEAALESPR_.3	_ENS[Phospho (STY)]REALAEAALESPRPALVR_.3	_ENS[Phospho (STY)]REALAEAALESPR_.3	_ENS[Phospho (STY)]REALAEAALESPR_.3	_ENS[Phospho (STY)]REALAEAALESPR_.3	_ENS[Phospho (STY)]REALAEAALESPR_.3	_ENS[Phospho (STY)]REALAEAALESPR_.3	_ENS[Phospho (STY)]REALAEAALESPR_.3	_ENS[Phospho (STY)]REALAEAALESPR_.3	_ENS[Phospho (STY)]REALAEAALESPR_.3	_ENS[Phospho (STY)]REALAEAALESPR_.3	2	3	2	2
7.10245e-18	54.2191	38868.4	NHERF1	Na(+)/H(+) exchange regulatory cofactor NHE-RF1	0.5639	15.4475	O14745	O14745_S46_M1_1	1	Phospho (STY)	S	46	IRLVEPGSPAEKAGL	Filtered	Filtered	Filtered	_LVEPGS[Phospho (STY)]PAEK_.2	Filtered	Filtered	Filtered	Filtered	Filtered	Filtered	Filtered	_LVEPGS[Phospho (STY)]PAEK_.2	Filtered	Filtered	Filtered	_LVEPGS[Phospho (STY)]PAEK_.2	Filtered	_LVEPGS[Phospho (STY)]PAEK_.2	Filtered	Filtered	Filtered	Filtered	Filtered	_LVEPGS[Phospho (STY)]PAEK_.2	Filtered	Filtered	Filtered	Filtered	Filtered	Filtered	Filtered	Filtered	Filtered	Filtered	Filtered	1
3.06772e-07	45.4905	54433.6	CHEK1	Serine/threonine-protein kinase Chk1	0.517305	11.8827	O14757	O14757_S280_M1_1	1	Phospho (STY)	S	280	AKRPRVTSGGVSESP	Filtered	Filtered	Filtered	Filtered	Filtered	Filtered	Filtered	Filtered	Filtered	Filtered	Filtered	Filtered	Filtered	Filtered	Filtered	Filtered	Filtered	Filtered	Filtered	Filtered	Filtered	Filtered	Filtered	Filtered	Filtered	Filtered	Filtered	Filtered	Filtered	Filtered	Filtered	Filtered	Filtered	Filtered	Filtered	Filtered
6.24454e-25	58.9147	123901	TCERG1	Transcription elongation regulator 1	0.708278	13.056	O14776	O14776_S596_M1_1	1	Phospho (STY)	S	596	HPTPTMLSIQKWQFS	Filtered	_LRHPTPTMLS[Phospho (STY)]IQK_.3	Filtered	Filtered	Filtered	Filtered	Filtered	Filtered	Filtered	Filtered	Filtered	Filtered	Filtered	Filtered	Filtered	Filtered	Filtered	Filtered	Filtered	Filtered	Filtered	Filtered	Filtered	Filtered	Filtered	Filtered	Filtered	Filtered	Filtered	Filtered	Filtered	Filtered	Filtered	1	Filtered	Filtered
1.86892e-10	48.638	155641	POLR3A	DNA-directed RNA polymerase III subunit RPC1	0.499469	9.89244	O14802	O14802_Y128_M1_1	1	Phospho (STY)	Y	128	EKKQFLDYLKRPGLT	_QFLDY[Phospho (STY)]LKR_.2	_QFLDY[Phospho (STY)]LKR_.2	_QFLDY[Phospho (STY)]LKR_.2	_QFLDY[Phospho (STY)]LKR_.2	_QFLDY[Phospho (STY)]LKR_.2	_QFLDY[Phospho (STY)]LKR_.2	_QFLDY[Phospho (STY)]LKR_.2	Filtered	_QFLDY[Phospho (STY)]LKR_.2	_QFLDY[Phospho (STY)]LKR_.2	Filtered	Filtered	_QFLDY[Phospho (STY)]LKR_.2	_QFLDY[Phospho (STY)]LKR_.2	_QFLDY[Phospho (STY)]LKR_.2	_QFLDY[Phospho (STY)]LKR_.2	_QFLDY[Phospho (STY)]LKR_.2	_QFLDY[Phospho (STY)]LKR_.2	_QFLDY[Phospho (STY)]LKR_.2	Filtered	Filtered	_QFLDY[Phospho (STY)]LKR_.2	_QFLDY[Phospho (STY)]LKR_.2	Filtered	Filtered	_QFLDY[Phospho (STY)]LKR_.2	_QFLDY[Phospho (STY)]LKR_.2	Filtered	_QFLDY[Phospho (STY)]LKR_.2	Filtered	_QFLDY[Phospho (STY)]LKR_.2	Filtered	1	1	1	1
1.66032e-15	52.5962	140764	RASGRF2	Ras-specific guanine nucleotide-releasing factor 2	0.526169	10.1759	O14827	O14827_T844_M1_1	1	Phospho (STY)	T	844	ESSPAADTTELSPCR	Filtered	Filtered	Filtered	Filtered	Filtered	Filtered	Filtered	Filtered	Filtered	_AGVESSPAADT[Phospho (STY)]TELSPC[Carbamidomethyl (C)]RSPSTPR_.3	Filtered	Filtered	Filtered	Filtered	Filtered	Filtered	Filtered	Filtered	Filtered	Filtered	Filtered	Filtered	Filtered	Filtered	Filtered	Filtered	Filtered	Filtered	Filtered	Filtered	Filtered	Filtered	Filtered	Filtered	Filtered	Filtered
1.66032e-15	52.5962	140764	RASGRF2	Ras-specific guanine nucleotide-releasing factor 2	0.526169	10.1759	O14827	O14827_T845_M1_1	1	Phospho (STY)	T	845	SSPAADTTELSPCRS	Filtered	Filtered	Filtered	Filtered	Filtered	Filtered	Filtered	Filtered	Filtered	Filtered	Filtered	Filtered	Filtered	Filtered	Filtered	Filtered	Filtered	Filtered	Filtered	Filtered	Filtered	Filtered	Filtered	Filtered	Filtered	Filtered	Filtered	Filtered	Filtered	Filtered	Filtered	Filtered	Filtered	Filtered	Filtered	Filtered
1.66032e-15	52.5962	140764	RASGRF2	Ras-specific guanine nucleotide-releasing factor 2	0.526169	10.1759	O14827	O14827_S235_M1_1	1	Phospho (STY)	S	235	IVQDYICSPHAESMR	Filtered	Filtered	Filtered	Filtered	_WKTIVQDYIC[Carbamidomethyl (C)]S[Phospho (STY)]PHAESMR_.4	Filtered	Filtered	Filtered	Filtered	Filtered	Filtered	Filtered	Filtered	Filtered	Filtered	Filtered	_WKTIVQDYIC[Carbamidomethyl (C)]S[Phospho (STY)]PHAESMR_.4	Filtered	Filtered	Filtered	Filtered	Filtered	Filtered	Filtered	Filtered	Filtered	Filtered	Filtered	Filtered	Filtered	Filtered	Filtered	Filtered	Filtered	Filtered	Filtered
1.66032e-15	52.5962	140764	RASGRF2	Ras-specific guanine nucleotide-releasing factor 2	0.526169	10.1759	O14827	O14827_S746_M1_1	1	Phospho (STY)	S	746	PVRARKLSLTSPLNS	_KLS[Phospho (STY)]LTSPLNSK_.2	_KLS[Phospho (STY)]LTSPLNSK_.2	Filtered	Filtered	_KLS[Phospho (STY)]LTSPLNSK_.2	Filtered	Filtered	Filtered	Filtered	Filtered	Filtered	_KLS[Phospho (STY)]LTSPLNSK_.2	_KLS[Phospho (STY)]LTSPLNSK_.2	_KLS[Phospho (STY)]LTSPLNSK_.2	Filtered	_KLS[Phospho (STY)]LTSPLNSK_.2	_KLS[Phospho (STY)]LTSPLNSK_.2	_KLS[Phospho (STY)]LTSPLNSK_.2	_KLS[Phospho (STY)]LTSPLNSK_.2	_KLS[Phospho (STY)]LTSPLNSK_.2	Filtered	_KLS[Phospho (STY)]LTSPLNSK_.2	Filtered	Filtered	_KLS[Phospho (STY)]LTSPLNSK_.2	_KLS[Phospho (STY)]LTSPLNSK_.2	Filtered	_KLS[Phospho (STY)]LTSPLNSK_.2	Filtered	_KLS[Phospho (STY)]LTSPLNSK_.2	_KLS[Phospho (STY)]LTSPLNSK_.2	_KLS[Phospho (STY)]LTSPLNSK_.2	1	1	Filtered	Filtered
1.17629e-12	50.4554	38287	SCAMP3	Secretory carrier-associated membrane protein 3	0.977116	13.1315	O14828	O14828_S76_M1_1	1	Phospho (STY)	S	76	LQPSRKLSPTEPKNY	_KLS[Phospho (STY)]PTEPK_.2	_KLS[Phospho (STY)]PTEPK_.2	_KLS[Phospho (STY)]PTEPK_.2	_KLS[Phospho (STY)]PTEPK_.2	_KLS[Phospho (STY)]PTEPK_.2	_KLS[Phospho (STY)]PTEPK_.2	_KLS[Phospho (STY)]PTEPK_.2	_KLS[Phospho (STY)]PTEPK_.2	_KLS[Phospho (STY)]PTEPK_.2	_KLS[Phospho (STY)]PTEPK_.2	_KLS[Phospho (STY)]PTEPK_.2	_KLS[Phospho (STY)]PTEPK_.2	_KLS[Phospho (STY)]PTEPK_.2	_KLS[Phospho (STY)]PTEPK_.2	_KLS[Phospho (STY)]PTEPK_.2	_KLS[Phospho (STY)]PTEPK_.2	_KLS[Phospho (STY)]PTEPK_.2	_KLS[Phospho (STY)]PTEPK_.2	_KLS[Phospho (STY)]PTEPK_.2	_KLS[Phospho (STY)]PTEPK_.2	_KLS[Phospho (STY)]PTEPK_.2	_KLS[Phospho (STY)]PTEPK_.2	_KLS[Phospho (STY)]PTEPK_.2	_KLS[Phospho (STY)]PTEPK_.2	_KLS[Phospho (STY)]PTEPK_.2	_KLS[Phospho (STY)]PTEPK_.2	_KLS[Phospho (STY)]PTEPK_.2	_KLS[Phospho (STY)]PTEPK_.2	_KLS[Phospho (STY)]PTEPK_.2	_KLS[Phospho (STY)]PTEPK_.2	_KLS[Phospho (STY)]PTEPK_.2	_KLS[Phospho (STY)]PTEPK_.2	1	1	1	1
1.17629e-12	50.4554	38287	SCAMP3	Secretory carrier-associated membrane protein 3	0.977116	13.1315	O14828	O14828_T78_M1_1	1	Phospho (STY)	T	78	PSRKLSPTEPKNYGS	Filtered	Filtered	Filtered	Filtered	Filtered	Filtered	Filtered	Filtered	Filtered	Filtered	Filtered	Filtered	Filtered	Filtered	Filtered	Filtered	Filtered	Filtered	Filtered	Filtered	Filtered	Filtered	Filtered	Filtered	Filtered	Filtered	Filtered	Filtered	Filtered	Filtered	Filtered	Filtered	Filtered	Filtered	Filtered	Filtered
1.17629e-12	50.4554	38287	SCAMP3	Secretory carrier-associated membrane protein 3	0.977116	13.1315	O14828	O14828_S32_M1_1	1	Phospho (STY)	S	32	AVIQHRPSRQYATLD	Filtered	_DGGNPFAEPSELDNPFQDPAVIQHRPS[Phospho (STY)]R_.3;_DGGNPFAEPSELDNPFQDPAVIQHRPS[Phospho (STY)]R_.4	_DGGNPFAEPSELDNPFQDPAVIQHRPS[Phospho (STY)]R_.3	_DGGNPFAEPSELDNPFQDPAVIQHRPS[Phospho (STY)]R_.3;_DGGNPFAEPSELDNPFQDPAVIQHRPS[Phospho (STY)]R_.4	_DGGNPFAEPSELDNPFQDPAVIQHRPS[Phospho (STY)]R_.3;_DGGNPFAEPSELDNPFQDPAVIQHRPS[Phospho (STY)]R_.4	_DGGNPFAEPSELDNPFQDPAVIQHRPS[Phospho (STY)]R_.3;_DGGNPFAEPSELDNPFQDPAVIQHRPS[Phospho (STY)]R_.4	_DGGNPFAEPSELDNPFQDPAVIQHRPS[Phospho (STY)]R_.3;_DGGNPFAEPSELDNPFQDPAVIQHRPS[Phospho (STY)]R_.4	_DGGNPFAEPSELDNPFQDPAVIQHRPS[Phospho (STY)]R_.4	Filtered	Filtered	Filtered	Filtered	Filtered	Filtered	Filtered	Filtered	Filtered	_DGGNPFAEPSELDNPFQDPAVIQHRPS[Phospho (STY)]R_.3	Filtered	Filtered	Filtered	Filtered	Filtered	Filtered	Filtered	Filtered	Filtered	Filtered	Filtered	Filtered	Filtered	Filtered	Filtered	2	1	2
1.47002e-13	51.157	46360.4	BCKDK	[3-methyl-2-oxobutanoate dehydrogenase [lipoamide]] kinase, mitochondrial	1.07633	9.49967	O14874	O14874_T32_M1_1	1	Phospho (STY)	T	32	LALRARSTSATDTHH	Filtered	_ST[Phospho (STY)]SATDTHHVEMAR_.3	Filtered	_ST[Phospho (STY)]SATDTHHVEMAR_.3	_ST[Phospho (STY)]SATDTHHVEMAR_.3	Filtered	Filtered	Filtered	Filtered	Filtered	Filtered	Filtered	Filtered	_ST[Phospho (STY)]SATDTHHVEMAR_.3	Filtered	Filtered	Filtered	_ST[Phospho (STY)]SATDTHHVEMAR_.3	Filtered	Filtered	_ST[Phospho (STY)]SATDTHHVEMAR_.3	_ST[Phospho (STY)]SATDTHHVEMAR_.3	Filtered	Filtered	_ST[Phospho (STY)]SATDTHHVEMAR_.3	Filtered	Filtered	Filtered	Filtered	Filtered	Filtered	Filtered	Filtered	1	Filtered	1
1.47002e-13	51.157	46360.4	BCKDK	[3-methyl-2-oxobutanoate dehydrogenase [lipoamide]] kinase, mitochondrial	1.07633	9.49967	O14874	O14874_S31_M1_1	1	Phospho (STY)	S	31	ALALRARSTSATDTH	Filtered	Filtered	Filtered	Filtered	Filtered	Filtered	Filtered	Filtered	Filtered	Filtered	Filtered	Filtered	Filtered	Filtered	Filtered	Filtered	Filtered	Filtered	Filtered	Filtered	Filtered	Filtered	Filtered	Filtered	Filtered	Filtered	Filtered	Filtered	Filtered	Filtered	Filtered	Filtered	Filtered	Filtered	Filtered	Filtered
4.24292e-08	46.4222	55984.8	IFIT3	Interferon-induced protein with tetratricopeptide repeats 3	1.1721	10.3258	O14879	O14879_S478_M1_1	1	Phospho (STY)	S	478	GQGAVSSSPRELLSN	Filtered	Filtered	Filtered	Filtered	Filtered	Filtered	Filtered	Filtered	Filtered	Filtered	Filtered	Filtered	Filtered	Filtered	Filtered	Filtered	Filtered	Filtered	Filtered	Filtered	Filtered	Filtered	Filtered	Filtered	Filtered	Filtered	Filtered	Filtered	Filtered	Filtered	Filtered	Filtered	Filtered	Filtered	Filtered	Filtered
2.44484e-20	55.822	86563.9	IKBKB	Inhibitor of nuclear factor kappa-B kinase subunit beta	0.522918	10.8674	O14920	O14920_S672_M1_1	1	Phospho (STY)	S	672	VRGPVSGSPDSMNAS	_GPVSGS[Phospho (STY)]PDSMNASR_.2;_GPVSGS[Phospho (STY)]PDSM[Oxidation (M)]NASR_.2	_GPVSGS[Phospho (STY)]PDSMNASR_.2;_GPVSGS[Phospho (STY)]PDSM[Oxidation (M)]NASR_.2	_GPVSGS[Phospho (STY)]PDSM[Oxidation (M)]NASR_.2	_GPVSGS[Phospho (STY)]PDSMNASR_.2;_GPVSGS[Phospho (STY)]PDSM[Oxidation (M)]NASR_.2	_GPVSGS[Phospho (STY)]PDSMNASR_.2;_GPVSGS[Phospho (STY)]PDSM[Oxidation (M)]NASR_.2	_GPVSGS[Phospho (STY)]PDSMNASR_.2;_GPVSGS[Phospho (STY)]PDSM[Oxidation (M)]NASR_.2	_GPVSGS[Phospho (STY)]PDSMNASR_.2;_GPVSGS[Phospho (STY)]PDSM[Oxidation (M)]NASR_.2	_GPVSGS[Phospho (STY)]PDSMNASR_.2;_GPVSGS[Phospho (STY)]PDSM[Oxidation (M)]NASR_.2	_GPVSGS[Phospho (STY)]PDSM[Oxidation (M)]NASR_.2	_GPVSGS[Phospho (STY)]PDSMNASR_.2;_GPVSGS[Phospho (STY)]PDSM[Oxidation (M)]NASR_.2	_GPVSGS[Phospho (STY)]PDSM[Oxidation (M)]NASR_.2	_GPVSGS[Phospho (STY)]PDSM[Oxidation (M)]NASR_.2	_GPVSGS[Phospho (STY)]PDSMNASR_.2;_GPVSGS[Phospho (STY)]PDSM[Oxidation (M)]NASR_.2	_GPVSGS[Phospho (STY)]PDSM[Oxidation (M)]NASR_.2	_GPVSGS[Phospho (STY)]PDSM[Oxidation (M)]NASR_.2	_GPVSGS[Phospho (STY)]PDSMNASR_.2;_GPVSGS[Phospho (STY)]PDSM[Oxidation (M)]NASR_.2	_GPVSGS[Phospho (STY)]PDSMNASR_.2;_GPVSGS[Phospho (STY)]PDSM[Oxidation (M)]NASR_.2	_GPVSGS[Phospho (STY)]PDSMNASR_.2;_GPVSGS[Phospho (STY)]PDSM[Oxidation (M)]NASR_.2	_GPVSGS[Phospho (STY)]PDSMNASR_.2;_GPVSGS[Phospho (STY)]PDSM[Oxidation (M)]NASR_.2	_GPVSGS[Phospho (STY)]PDSMNASR_.2;_GPVSGS[Phospho (STY)]PDSM[Oxidation (M)]NASR_.2	_GPVSGS[Phospho (STY)]PDSMNASR_.2;_GPVSGS[Phospho (STY)]PDSM[Oxidation (M)]NASR_.2	_GPVSGS[Phospho (STY)]PDSMNASR_.2;_GPVSGS[Phospho (STY)]PDSM[Oxidation (M)]NASR_.2	_GPVSGS[Phospho (STY)]PDSMNASR_.2;_GPVSGS[Phospho (STY)]PDSM[Oxidation (M)]NASR_.2	_GPVSGS[Phospho (STY)]PDSMNASR_.2	_GPVSGS[Phospho (STY)]PDSMNASR_.2;_GPVSGS[Phospho (STY)]PDSM[Oxidation (M)]NASR_.2	_GPVSGS[Phospho (STY)]PDSMNASR_.2;_GPVSGS[Phospho (STY)]PDSM[Oxidation (M)]NASR_.2	_GPVSGS[Phospho (STY)]PDSMNASR_.2;_GPVSGS[Phospho (STY)]PDSM[Oxidation (M)]NASR_.2	_GPVSGS[Phospho (STY)]PDSMNASR_.2;_GPVSGS[Phospho (STY)]PDSM[Oxidation (M)]NASR_.2	_GPVSGS[Phospho (STY)]PDSMNASR_.2;_GPVSGS[Phospho (STY)]PDSM[Oxidation (M)]NASR_.2	_GPVSGS[Phospho (STY)]PDSMNASR_.2;_GPVSGS[Phospho (STY)]PDSM[Oxidation (M)]NASR_.2	_GPVSGS[Phospho (STY)]PDSMNASR_.2;_GPVSGS[Phospho (STY)]PDSM[Oxidation (M)]NASR_.2	_GPVSGS[Phospho (STY)]PDSMNASR_.2	2	2	1	2
2.44484e-20	55.822	86563.9	IKBKB	Inhibitor of nuclear factor kappa-B kinase subunit beta	0.522918	10.8674	O14920	O14920_S670_M1_1	1	Phospho (STY)	S	670	SKVRGPVSGSPDSMN	Filtered	Filtered	Filtered	Filtered	Filtered	Filtered	Filtered	Filtered	Filtered	Filtered	_GPVS[Phospho (STY)]GSPDSMNASR_.2	Filtered	Filtered	Filtered	Filtered	Filtered	Filtered	Filtered	Filtered	Filtered	Filtered	Filtered	Filtered	Filtered	Filtered	Filtered	Filtered	Filtered	Filtered	Filtered	Filtered	Filtered	Filtered	Filtered	Filtered	Filtered
2.44484e-20	55.822	86563.9	IKBKB	Inhibitor of nuclear factor kappa-B kinase subunit beta	0.522918	10.8674	O14920	O14920_T610_M1_1	1	Phospho (STY)	T	610	KKVRVIYTQLSKTVV	Filtered	Filtered	Filtered	Filtered	Filtered	_VIYT[Phospho (STY)]QLSK_.2	Filtered	Filtered	Filtered	Filtered	Filtered	Filtered	Filtered	Filtered	Filtered	Filtered	Filtered	Filtered	Filtered	Filtered	Filtered	Filtered	Filtered	Filtered	Filtered	Filtered	Filtered	Filtered	Filtered	Filtered	Filtered	Filtered	Filtered	Filtered	Filtered	Filtered
2.44484e-20	55.822	86563.9	IKBKB	Inhibitor of nuclear factor kappa-B kinase subunit beta	0.522918	10.8674	O14920	O14920_S697_M1_1	1	Phospho (STY)	S	697	QPSTASNSLPEPAKK	Filtered	Filtered	Filtered	_LSQPGQLMSQPSTASNS[Phospho (STY)]LPEPAKK_.3	Filtered	Filtered	Filtered	_LSQPGQLMSQPSTASNS[Phospho (STY)]LPEPAKK_.3	Filtered	Filtered	Filtered	Filtered	Filtered	Filtered	Filtered	Filtered	Filtered	Filtered	Filtered	Filtered	Filtered	Filtered	Filtered	Filtered	Filtered	Filtered	Filtered	Filtered	Filtered	Filtered	Filtered	Filtered	Filtered	Filtered	Filtered	1
4.18983e-06	44.1045	156357	RGS12	Regulator of G-protein signaling 12	0.527384	9.51098	O14924	O14924_S850_M1_1	1	Phospho (STY)	S	850	DSQQVPSSPASKHSL	Filtered	Filtered	Filtered	Filtered	Filtered	Filtered	Filtered	Filtered	Filtered	Filtered	Filtered	Filtered	Filtered	Filtered	Filtered	Filtered	_ALPDSQQVPSS[Phospho (STY)]PASK_.2	Filtered	Filtered	Filtered	Filtered	Filtered	_ALPDSQQVPSS[Phospho (STY)]PASK_.2	Filtered	Filtered	Filtered	Filtered	Filtered	Filtered	Filtered	Filtered	Filtered	Filtered	Filtered	Filtered	Filtered
6.69606e-09	47.2219	49540.6	HAT1	Histone acetyltransferase type B catalytic subunit	0.652525	9.97315	O14929	O14929_S361_M1_1	1	Phospho (STY)	S	361	DIKRRLISPYKKKQR	_RLIS[Phospho (STY)]PYK_.2	Filtered	Filtered	Filtered	Filtered	Filtered	Filtered	Filtered	Filtered	Filtered	Filtered	Filtered	Filtered	Filtered	Filtered	_RLIS[Phospho (STY)]PYK_.2	_RLIS[Phospho (STY)]PYK_.2	Filtered	_RLIS[Phospho (STY)]PYK_.2	_RLIS[Phospho (STY)]PYK_.2	Filtered	_RLIS[Phospho (STY)]PYK_.2	Filtered	Filtered	_RLIS[Phospho (STY)]PYK_.2	Filtered	Filtered	Filtered	Filtered	Filtered	Filtered	Filtered	1	Filtered	Filtered	Filtered
3.44399e-13	50.8725	17768.7	UBE2L6	Ubiquitin/ISG15-conjugating enzyme E2 L6	0.51187	11.76	O14933	O14933_S27_M1_1	1	Phospho (STY)	S	27	PYLRNLSSDDANVLV	Filtered	Filtered	Filtered	Filtered	Filtered	_NLSS[Phospho (STY)]DDANVLVWHALLLPDQPPYHLK_.4	Filtered	Filtered	Filtered	Filtered	Filtered	Filtered	Filtered	Filtered	Filtered	Filtered	Filtered	Filtered	Filtered	_NLSS[Phospho (STY)]DDANVLVWHALLLPDQPPYHLK_.4	Filtered	Filtered	Filtered	Filtered	Filtered	Filtered	Filtered	Filtered	Filtered	Filtered	Filtered	Filtered	Filtered	Filtered	Filtered	Filtered
3.44399e-13	50.8725	17768.7	UBE2L6	Ubiquitin/ISG15-conjugating enzyme E2 L6	0.51187	11.76	O14933	O14933_S26_M1_1	1	Phospho (STY)	S	26	PPYLRNLSSDDANVL	Filtered	Filtered	Filtered	Filtered	Filtered	Filtered	Filtered	Filtered	Filtered	Filtered	Filtered	Filtered	Filtered	Filtered	Filtered	Filtered	Filtered	Filtered	Filtered	Filtered	Filtered	Filtered	Filtered	Filtered	Filtered	Filtered	Filtered	Filtered	_NLS[Phospho (STY)]SDDANVLVWHALLLPDQPPYHLK_.4	Filtered	Filtered	Filtered	Filtered	Filtered	Filtered	Filtered
2.29193e-18	54.5422	19779.15;19794.13	MYL12B;MYL12A	Myosin regulatory light chain 12B;Myosin regulatory light chain 12A	0.630753	16.0593	O14950	O14950_S20_M1_1	1	Phospho (STY)	S	20	KRPQRATSNVFAMFD	_ATS[Phospho (STY)]NVFAMFDQSQIQEFK_.2;_ATS[Phospho (STY)]NVFAMFDQSQIQEFK_.3	_ATS[Phospho (STY)]NVFAMFDQSQIQEFK_.2;_ATS[Phospho (STY)]NVFAMFDQSQIQEFK_.3;_ATS[Phospho (STY)]NVFAM[Oxidation (M)]FDQSQIQEFK_.2	_ATS[Phospho (STY)]NVFAMFDQSQIQEFK_.2;_ATS[Phospho (STY)]NVFAMFDQSQIQEFK_.3;_ATS[Phospho (STY)]NVFAM[Oxidation (M)]FDQSQIQEFK_.2	_ATS[Phospho (STY)]NVFAMFDQSQIQEFK_.2;_ATS[Phospho (STY)]NVFAMFDQSQIQEFK_.3;_ATS[Phospho (STY)]NVFAM[Oxidation (M)]FDQSQIQEFK_.2	_ATS[Phospho (STY)]NVFAMFDQSQIQEFK_.2;_ATS[Phospho (STY)]NVFAMFDQSQIQEFK_.3;_ATS[Phospho (STY)]NVFAM[Oxidation (M)]FDQSQIQEFK_.2	_ATS[Phospho (STY)]NVFAMFDQSQIQEFK_.2;_ATS[Phospho (STY)]NVFAMFDQSQIQEFK_.3;_ATS[Phospho (STY)]NVFAM[Oxidation (M)]FDQSQIQEFK_.2	_ATS[Phospho (STY)]NVFAMFDQSQIQEFK_.2;_ATS[Phospho (STY)]NVFAMFDQSQIQEFK_.3;_ATS[Phospho (STY)]NVFAM[Oxidation (M)]FDQSQIQEFK_.2	_ATS[Phospho (STY)]NVFAMFDQSQIQEFK_.2;_ATS[Phospho (STY)]NVFAMFDQSQIQEFK_.3;_ATS[Phospho (STY)]NVFAM[Oxidation (M)]FDQSQIQEFK_.2	_ATS[Phospho (STY)]NVFAMFDQSQIQEFK_.2	_ATS[Phospho (STY)]NVFAMFDQSQIQEFK_.2;_ATS[Phospho (STY)]NVFAMFDQSQIQEFK_.3	_ATS[Phospho (STY)]NVFAMFDQSQIQEFK_.2	Filtered	_ATS[Phospho (STY)]NVFAMFDQSQIQEFK_.2;_ATS[Phospho (STY)]NVFAMFDQSQIQEFK_.3	_ATS[Phospho (STY)]NVFAMFDQSQIQEFK_.2;_ATS[Phospho (STY)]NVFAMFDQSQIQEFK_.3;_ATS[Phospho (STY)]NVFAM[Oxidation (M)]FDQSQIQEFK_.2	_ATS[Phospho (STY)]NVFAMFDQSQIQEFK_.2;_ATS[Phospho (STY)]NVFAMFDQSQIQEFK_.3;_ATS[Phospho (STY)]NVFAM[Oxidation (M)]FDQSQIQEFK_.2	_ATS[Phospho (STY)]NVFAMFDQSQIQEFK_.2;_ATS[Phospho (STY)]NVFAMFDQSQIQEFK_.3;_ATS[Phospho (STY)]NVFAM[Oxidation (M)]FDQSQIQEFK_.2	_ATS[Phospho (STY)]NVFAMFDQSQIQEFK_.2;_ATS[Phospho (STY)]NVFAMFDQSQIQEFK_.3;_ATS[Phospho (STY)]NVFAM[Oxidation (M)]FDQSQIQEFK_.2	_ATS[Phospho (STY)]NVFAMFDQSQIQEFK_.2;_ATS[Phospho (STY)]NVFAMFDQSQIQEFK_.3;_ATS[Phospho (STY)]NVFAM[Oxidation (M)]FDQSQIQEFK_.2	_ATS[Phospho (STY)]NVFAMFDQSQIQEFK_.2;_ATS[Phospho (STY)]NVFAMFDQSQIQEFK_.3;_ATS[Phospho (STY)]NVFAM[Oxidation (M)]FDQSQIQEFK_.2	_ATS[Phospho (STY)]NVFAMFDQSQIQEFK_.2;_ATS[Phospho (STY)]NVFAMFDQSQIQEFK_.3;_ATS[Phospho (STY)]NVFAM[Oxidation (M)]FDQSQIQEFK_.2	_ATS[Phospho (STY)]NVFAMFDQSQIQEFK_.2;_ATS[Phospho (STY)]NVFAMFDQSQIQEFK_.3	_ATS[Phospho (STY)]NVFAMFDQSQIQEFK_.2;_ATS[Phospho (STY)]NVFAMFDQSQIQEFK_.3;_ATS[Phospho (STY)]NVFAM[Oxidation (M)]FDQSQIQEFK_.2	_ATS[Phospho (STY)]NVFAMFDQSQIQEFK_.2;_ATS[Phospho (STY)]NVFAMFDQSQIQEFK_.3;_ATS[Phospho (STY)]NVFAM[Oxidation (M)]FDQSQIQEFK_.2	_ATS[Phospho (STY)]NVFAMFDQSQIQEFK_.2;_ATS[Phospho (STY)]NVFAMFDQSQIQEFK_.3;_ATS[Phospho (STY)]NVFAM[Oxidation (M)]FDQSQIQEFK_.2	_ATS[Phospho (STY)]NVFAMFDQSQIQEFK_.2;_ATS[Phospho (STY)]NVFAMFDQSQIQEFK_.3;_ATS[Phospho (STY)]NVFAM[Oxidation (M)]FDQSQIQEFK_.2	_ATS[Phospho (STY)]NVFAMFDQSQIQEFK_.2;_ATS[Phospho (STY)]NVFAMFDQSQIQEFK_.3;_ATS[Phospho (STY)]NVFAM[Oxidation (M)]FDQSQIQEFK_.2	_ATS[Phospho (STY)]NVFAMFDQSQIQEFK_.2;_ATS[Phospho (STY)]NVFAMFDQSQIQEFK_.3	_ATS[Phospho (STY)]NVFAMFDQSQIQEFK_.2;_ATS[Phospho (STY)]NVFAMFDQSQIQEFK_.3;_ATS[Phospho (STY)]NVFAM[Oxidation (M)]FDQSQIQEFK_.2	_ATS[Phospho (STY)]NVFAMFDQSQIQEFK_.2;_ATS[Phospho (STY)]NVFAMFDQSQIQEFK_.3;_ATS[Phospho (STY)]NVFAM[Oxidation (M)]FDQSQIQEFK_.2	_ATS[Phospho (STY)]NVFAMFDQSQIQEFK_.2	_ATS[Phospho (STY)]NVFAMFDQSQIQEFK_.2;_ATS[Phospho (STY)]NVFAM[Oxidation (M)]FDQSQIQEFK_.2	_ATS[Phospho (STY)]NVFAMFDQSQIQEFK_.2	2	3	3	3
2.29193e-18	54.5422	19779.15;19794.13	MYL12B;MYL12A	Myosin regulatory light chain 12B;Myosin regulatory light chain 12A	0.630753	16.0593	P19105	P19105_S19_M1_1	1	Phospho (STY)	S	19	KRPQRATSNVFAMFD	_ATS[Phospho (STY)]NVFAMFDQSQIQEFK_.2;_ATS[Phospho (STY)]NVFAMFDQSQIQEFK_.3	_ATS[Phospho (STY)]NVFAMFDQSQIQEFK_.2;_ATS[Phospho (STY)]NVFAMFDQSQIQEFK_.3;_ATS[Phospho (STY)]NVFAM[Oxidation (M)]FDQSQIQEFK_.2	_ATS[Phospho (STY)]NVFAMFDQSQIQEFK_.2;_ATS[Phospho (STY)]NVFAMFDQSQIQEFK_.3;_ATS[Phospho (STY)]NVFAM[Oxidation (M)]FDQSQIQEFK_.2	_ATS[Phospho (STY)]NVFAMFDQSQIQEFK_.2;_ATS[Phospho (STY)]NVFAMFDQSQIQEFK_.3;_ATS[Phospho (STY)]NVFAM[Oxidation (M)]FDQSQIQEFK_.2	_ATS[Phospho (STY)]NVFAMFDQSQIQEFK_.2;_ATS[Phospho (STY)]NVFAMFDQSQIQEFK_.3;_ATS[Phospho (STY)]NVFAM[Oxidation (M)]FDQSQIQEFK_.2	_ATS[Phospho (STY)]NVFAMFDQSQIQEFK_.2;_ATS[Phospho (STY)]NVFAMFDQSQIQEFK_.3;_ATS[Phospho (STY)]NVFAM[Oxidation (M)]FDQSQIQEFK_.2	_ATS[Phospho (STY)]NVFAMFDQSQIQEFK_.2;_ATS[Phospho (STY)]NVFAMFDQSQIQEFK_.3;_ATS[Phospho (STY)]NVFAM[Oxidation (M)]FDQSQIQEFK_.2	_ATS[Phospho (STY)]NVFAMFDQSQIQEFK_.2;_ATS[Phospho (STY)]NVFAMFDQSQIQEFK_.3;_ATS[Phospho (STY)]NVFAM[Oxidation (M)]FDQSQIQEFK_.2	_ATS[Phospho (STY)]NVFAMFDQSQIQEFK_.2	_ATS[Phospho (STY)]NVFAMFDQSQIQEFK_.2;_ATS[Phospho (STY)]NVFAMFDQSQIQEFK_.3	_ATS[Phospho (STY)]NVFAMFDQSQIQEFK_.2	Filtered	_ATS[Phospho (STY)]NVFAMFDQSQIQEFK_.2;_ATS[Phospho (STY)]NVFAMFDQSQIQEFK_.3	_ATS[Phospho (STY)]NVFAMFDQSQIQEFK_.2;_ATS[Phospho (STY)]NVFAMFDQSQIQEFK_.3;_ATS[Phospho (STY)]NVFAM[Oxidation (M)]FDQSQIQEFK_.2	_ATS[Phospho (STY)]NVFAMFDQSQIQEFK_.2;_ATS[Phospho (STY)]NVFAMFDQSQIQEFK_.3;_ATS[Phospho (STY)]NVFAM[Oxidation (M)]FDQSQIQEFK_.2	_ATS[Phospho (STY)]NVFAMFDQSQIQEFK_.2;_ATS[Phospho (STY)]NVFAMFDQSQIQEFK_.3;_ATS[Phospho (STY)]NVFAM[Oxidation (M)]FDQSQIQEFK_.2	_ATS[Phospho (STY)]NVFAMFDQSQIQEFK_.2;_ATS[Phospho (STY)]NVFAMFDQSQIQEFK_.3;_ATS[Phospho (STY)]NVFAM[Oxidation (M)]FDQSQIQEFK_.2	_ATS[Phospho (STY)]NVFAMFDQSQIQEFK_.2;_ATS[Phospho (STY)]NVFAMFDQSQIQEFK_.3;_ATS[Phospho (STY)]NVFAM[Oxidation (M)]FDQSQIQEFK_.2	_ATS[Phospho (STY)]NVFAMFDQSQIQEFK_.2;_ATS[Phospho (STY)]NVFAMFDQSQIQEFK_.3;_ATS[Phospho (STY)]NVFAM[Oxidation (M)]FDQSQIQEFK_.2	_ATS[Phospho (STY)]NVFAMFDQSQIQEFK_.2;_ATS[Phospho (STY)]NVFAMFDQSQIQEFK_.3;_ATS[Phospho (STY)]NVFAM[Oxidation (M)]FDQSQIQEFK_.2	_ATS[Phospho (STY)]NVFAMFDQSQIQEFK_.2;_ATS[Phospho (STY)]NVFAMFDQSQIQEFK_.3	_ATS[Phospho (STY)]NVFAMFDQSQIQEFK_.2;_ATS[Phospho (STY)]NVFAMFDQSQIQEFK_.3;_ATS[Phospho (STY)]NVFAM[Oxidation (M)]FDQSQIQEFK_.2	_ATS[Phospho (STY)]NVFAMFDQSQIQEFK_.2;_ATS[Phospho (STY)]NVFAMFDQSQIQEFK_.3;_ATS[Phospho (STY)]NVFAM[Oxidation (M)]FDQSQIQEFK_.2	_ATS[Phospho (STY)]NVFAMFDQSQIQEFK_.2;_ATS[Phospho (STY)]NVFAMFDQSQIQEFK_.3;_ATS[Phospho (STY)]NVFAM[Oxidation (M)]FDQSQIQEFK_.2	_ATS[Phospho (STY)]NVFAMFDQSQIQEFK_.2;_ATS[Phospho (STY)]NVFAMFDQSQIQEFK_.3;_ATS[Phospho (STY)]NVFAM[Oxidation (M)]FDQSQIQEFK_.2	_ATS[Phospho (STY)]NVFAMFDQSQIQEFK_.2;_ATS[Phospho (STY)]NVFAMFDQSQIQEFK_.3;_ATS[Phospho (STY)]NVFAM[Oxidation (M)]FDQSQIQEFK_.2	_ATS[Phospho (STY)]NVFAMFDQSQIQEFK_.2;_ATS[Phospho (STY)]NVFAMFDQSQIQEFK_.3	_ATS[Phospho (STY)]NVFAMFDQSQIQEFK_.2;_ATS[Phospho (STY)]NVFAMFDQSQIQEFK_.3;_ATS[Phospho (STY)]NVFAM[Oxidation (M)]FDQSQIQEFK_.2	_ATS[Phospho (STY)]NVFAMFDQSQIQEFK_.2;_ATS[Phospho (STY)]NVFAMFDQSQIQEFK_.3;_ATS[Phospho (STY)]NVFAM[Oxidation (M)]FDQSQIQEFK_.2	_ATS[Phospho (STY)]NVFAMFDQSQIQEFK_.2	_ATS[Phospho (STY)]NVFAMFDQSQIQEFK_.2;_ATS[Phospho (STY)]NVFAM[Oxidation (M)]FDQSQIQEFK_.2	_ATS[Phospho (STY)]NVFAMFDQSQIQEFK_.2	2	3	3	3
2.29193e-18	54.5422	19779.15;19794.13	MYL12B;MYL12A	Myosin regulatory light chain 12B;Myosin regulatory light chain 12A	0.630753	16.0593	O14950	O14950_T19_M1_1	1	Phospho (STY)	T	19	KKRPQRATSNVFAMF	Filtered	Filtered	Filtered	Filtered	Filtered	Filtered	Filtered	Filtered	Filtered	Filtered	Filtered	Filtered	Filtered	Filtered	Filtered	Filtered	Filtered	Filtered	Filtered	Filtered	Filtered	Filtered	Filtered	Filtered	Filtered	Filtered	Filtered	Filtered	Filtered	_AT[Phospho (STY)]SNVFAMFDQSQIQEFK_.3	_AT[Phospho (STY)]SNVFAMFDQSQIQEFK_.3	Filtered	Filtered	Filtered	Filtered	Filtered
2.29193e-18	54.5422	19779.15;19794.13	MYL12B;MYL12A	Myosin regulatory light chain 12B;Myosin regulatory light chain 12A	0.630753	16.0593	P19105	P19105_T18_M1_1	1	Phospho (STY)	T	18	KKRPQRATSNVFAMF	Filtered	Filtered	Filtered	Filtered	Filtered	Filtered	Filtered	Filtered	Filtered	Filtered	Filtered	Filtered	Filtered	Filtered	Filtered	Filtered	Filtered	Filtered	Filtered	Filtered	Filtered	Filtered	Filtered	Filtered	Filtered	Filtered	Filtered	Filtered	Filtered	_AT[Phospho (STY)]SNVFAMFDQSQIQEFK_.3	_AT[Phospho (STY)]SNVFAMFDQSQIQEFK_.3	Filtered	Filtered	Filtered	Filtered	Filtered
2.29193e-18	54.5422	19779.15;19794.13	MYL12B;MYL12A	Myosin regulatory light chain 12B;Myosin regulatory light chain 12A	0.630753	16.0593	O14950	O14950_S29_M1_1	1	Phospho (STY)	S	29	VFAMFDQSQIQEFKE	Filtered	Filtered	Filtered	Filtered	Filtered	Filtered	Filtered	Filtered	Filtered	Filtered	Filtered	Filtered	Filtered	Filtered	Filtered	Filtered	Filtered	Filtered	Filtered	Filtered	Filtered	Filtered	Filtered	Filtered	Filtered	Filtered	_ATSNVFAM[Oxidation (M)]FDQS[Phospho (STY)]QIQEFK_.2	_ATSNVFAM[Oxidation (M)]FDQS[Phospho (STY)]QIQEFK_.2	Filtered	Filtered	Filtered	Filtered	Filtered	Filtered	Filtered	Filtered
2.29193e-18	54.5422	19779.15;19794.13	MYL12B;MYL12A	Myosin regulatory light chain 12B;Myosin regulatory light chain 12A	0.630753	16.0593	P19105	P19105_S28_M1_1	1	Phospho (STY)	S	28	VFAMFDQSQIQEFKE	Filtered	Filtered	Filtered	Filtered	Filtered	Filtered	Filtered	Filtered	Filtered	Filtered	Filtered	Filtered	Filtered	Filtered	Filtered	Filtered	Filtered	Filtered	Filtered	Filtered	Filtered	Filtered	Filtered	Filtered	Filtered	Filtered	_ATSNVFAM[Oxidation (M)]FDQS[Phospho (STY)]QIQEFK_.2	_ATSNVFAM[Oxidation (M)]FDQS[Phospho (STY)]QIQEFK_.2	Filtered	Filtered	Filtered	Filtered	Filtered	Filtered	Filtered	Filtered
3.06874e-22	57.0678	115281	PPP1R12A	Protein phosphatase 1 regulatory subunit 12A	0.506496	13.0131	O14974	O14974_Y446_M1_1	1	Phospho (STY)	Y	446	GLRKTGSYGALAEIT	Filtered	Filtered	Filtered	Filtered	Filtered	Filtered	Filtered	Filtered	Filtered	Filtered	Filtered	Filtered	Filtered	Filtered	Filtered	Filtered	Filtered	Filtered	Filtered	Filtered	Filtered	Filtered	Filtered	Filtered	Filtered	Filtered	Filtered	Filtered	Filtered	Filtered	Filtered	Filtered	Filtered	Filtered	Filtered	Filtered
3.06874e-22	57.0678	115281	PPP1R12A	Protein phosphatase 1 regulatory subunit 12A	0.506496	13.0131	O14974	O14974_S445_M1_1	1	Phospho (STY)	S	445	LGLRKTGSYGALAEI	_KTGS[Phospho (STY)]YGALAEITASK_.2;_TGS[Phospho (STY)]YGALAEITASK_.2	_KTGS[Phospho (STY)]YGALAEITASK_.2;_TGS[Phospho (STY)]YGALAEITASK_.2	_KTGS[Phospho (STY)]YGALAEITASK_.2;_TGS[Phospho (STY)]YGALAEITASK_.2	_KTGS[Phospho (STY)]YGALAEITASK_.3;_KTGS[Phospho (STY)]YGALAEITASK_.2;_TGS[Phospho (STY)]YGALAEITASK_.2	_KTGS[Phospho (STY)]YGALAEITASK_.3;_KTGS[Phospho (STY)]YGALAEITASK_.2;_TGS[Phospho (STY)]YGALAEITASK_.2	_KTGS[Phospho (STY)]YGALAEITASK_.3;_KTGS[Phospho (STY)]YGALAEITASK_.2;_TGS[Phospho (STY)]YGALAEITASK_.2	_KTGS[Phospho (STY)]YGALAEITASK_.2;_TGS[Phospho (STY)]YGALAEITASK_.2	_KTGS[Phospho (STY)]YGALAEITASK_.2;_TGS[Phospho (STY)]YGALAEITASK_.2	_KTGS[Phospho (STY)]YGALAEITASK_.3;_KTGS[Phospho (STY)]YGALAEITASK_.2;_TGS[Phospho (STY)]YGALAEITASK_.2	_KTGS[Phospho (STY)]YGALAEITASK_.2;_TGS[Phospho (STY)]YGALAEITASK_.2	_KTGS[Phospho (STY)]YGALAEITASK_.2;_TGS[Phospho (STY)]YGALAEITASK_.2	_KTGS[Phospho (STY)]YGALAEITASK_.2;_TGS[Phospho (STY)]YGALAEITASK_.2	_KTGS[Phospho (STY)]YGALAEITASK_.2;_TGS[Phospho (STY)]YGALAEITASK_.2	_KTGS[Phospho (STY)]YGALAEITASK_.2;_TGS[Phospho (STY)]YGALAEITASK_.2	_KTGS[Phospho (STY)]YGALAEITASK_.2;_TGS[Phospho (STY)]YGALAEITASK_.2	_KTGS[Phospho (STY)]YGALAEITASK_.2;_TGS[Phospho (STY)]YGALAEITASK_.2	_KTGS[Phospho (STY)]YGALAEITASK_.2;_TGS[Phospho (STY)]YGALAEITASK_.2	_KTGS[Phospho (STY)]YGALAEITASK_.2;_TGS[Phospho (STY)]YGALAEITASK_.2	_KTGS[Phospho (STY)]YGALAEITASK_.3;_KTGS[Phospho (STY)]YGALAEITASK_.2;_TGS[Phospho (STY)]YGALAEITASK_.2	_KTGS[Phospho (STY)]YGALAEITASK_.2;_TGS[Phospho (STY)]YGALAEITASK_.2	_KTGS[Phospho (STY)]YGALAEITASK_.2;_TGS[Phospho (STY)]YGALAEITASK_.2	_KTGS[Phospho (STY)]YGALAEITASK_.2;_TGS[Phospho (STY)]YGALAEITASK_.2	_KTGS[Phospho (STY)]YGALAEITASK_.2;_TGS[Phospho (STY)]YGALAEITASK_.2	_KTGS[Phospho (STY)]YGALAEITASK_.3;_KTGS[Phospho (STY)]YGALAEITASK_.2;_TGS[Phospho (STY)]YGALAEITASK_.2	_KTGS[Phospho (STY)]YGALAEITASK_.3;_KTGS[Phospho (STY)]YGALAEITASK_.2;_TGS[Phospho (STY)]YGALAEITASK_.2	_KTGS[Phospho (STY)]YGALAEITASK_.3;_KTGS[Phospho (STY)]YGALAEITASK_.2;_TGS[Phospho (STY)]YGALAEITASK_.2	_KTGS[Phospho (STY)]YGALAEITASK_.2;_TGS[Phospho (STY)]YGALAEITASK_.2	_KTGS[Phospho (STY)]YGALAEITASK_.2;_TGS[Phospho (STY)]YGALAEITASK_.2	_KTGS[Phospho (STY)]YGALAEITASK_.2;_TGS[Phospho (STY)]YGALAEITASK_.2	_KTGS[Phospho (STY)]YGALAEITASK_.2;_TGS[Phospho (STY)]YGALAEITASK_.2	_KTGS[Phospho (STY)]YGALAEITASK_.2;_TGS[Phospho (STY)]YGALAEITASK_.2	_KTGS[Phospho (STY)]YGALAEITASK_.2;_TGS[Phospho (STY)]YGALAEITASK_.2	2	2	2	3
3.06874e-22	57.0678	115281	PPP1R12A	Protein phosphatase 1 regulatory subunit 12A	0.506496	13.0131	O14974	O14974_T443_M1_1	1	Phospho (STY)	T	443	WRLGLRKTGSYGALA	Filtered	_KT[Phospho (STY)]GSYGALAEITASK_.3	_KT[Phospho (STY)]GSYGALAEITASK_.3	Filtered	Filtered	Filtered	Filtered	Filtered	Filtered	_KT[Phospho (STY)]GSYGALAEITASK_.3	Filtered	_KT[Phospho (STY)]GSYGALAEITASK_.3	Filtered	Filtered	Filtered	_KT[Phospho (STY)]GSYGALAEITASK_.3	Filtered	Filtered	Filtered	Filtered	Filtered	Filtered	Filtered	Filtered	Filtered	Filtered	Filtered	Filtered	Filtered	Filtered	Filtered	Filtered	Filtered	1	1	Filtered
3.06874e-22	57.0678	115281	PPP1R12A	Protein phosphatase 1 regulatory subunit 12A	0.506496	13.0131	O14974	O14974_S695_M1_1	1	Phospho (STY)	S	695	QARQSRRSTQGVTLT	Filtered	Filtered	Filtered	Filtered	Filtered	Filtered	Filtered	Filtered	Filtered	Filtered	Filtered	Filtered	Filtered	Filtered	Filtered	Filtered	Filtered	Filtered	Filtered	Filtered	Filtered	Filtered	Filtered	Filtered	Filtered	Filtered	Filtered	Filtered	Filtered	Filtered	Filtered	Filtered	Filtered	Filtered	Filtered	Filtered
3.06874e-22	57.0678	115281	PPP1R12A	Protein phosphatase 1 regulatory subunit 12A	0.506496	13.0131	O14974	O14974_T696_M1_1	1	Phospho (STY)	T	696	ARQSRRSTQGVTLTD	_RST[Phospho (STY)]QGVTLTDLQEAEK_.3;_RST[Phospho (STY)]QGVTLTDLQEAEK_.2	_RST[Phospho (STY)]QGVTLTDLQEAEK_.3	_RST[Phospho (STY)]QGVTLTDLQEAEK_.3;_RST[Phospho (STY)]QGVTLTDLQEAEK_.2	_RST[Phospho (STY)]QGVTLTDLQEAEK_.3;_RST[Phospho (STY)]QGVTLTDLQEAEK_.2	_ST[Phospho (STY)]QGVTLTDLQEAEK_.2;_RST[Phospho (STY)]QGVTLTDLQEAEK_.3;_RST[Phospho (STY)]QGVTLTDLQEAEK_.2	_RST[Phospho (STY)]QGVTLTDLQEAEK_.3;_RST[Phospho (STY)]QGVTLTDLQEAEK_.2	_RST[Phospho (STY)]QGVTLTDLQEAEK_.3;_RST[Phospho (STY)]QGVTLTDLQEAEK_.2	_RST[Phospho (STY)]QGVTLTDLQEAEK_.3;_RST[Phospho (STY)]QGVTLTDLQEAEK_.2	_RST[Phospho (STY)]QGVTLTDLQEAEK_.3;_RST[Phospho (STY)]QGVTLTDLQEAEK_.2	Filtered	_RST[Phospho (STY)]QGVTLTDLQEAEK_.3	Filtered	_RST[Phospho (STY)]QGVTLTDLQEAEK_.3	Filtered	Filtered	_RST[Phospho (STY)]QGVTLTDLQEAEK_.3	_RST[Phospho (STY)]QGVTLTDLQEAEK_.3;_RST[Phospho (STY)]QGVTLTDLQEAEK_.2	_RST[Phospho (STY)]QGVTLTDLQEAEK_.3	_RST[Phospho (STY)]QGVTLTDLQEAEK_.3	_RST[Phospho (STY)]QGVTLTDLQEAEK_.3	Filtered	Filtered	_RST[Phospho (STY)]QGVTLTDLQEAEK_.3;_RST[Phospho (STY)]QGVTLTDLQEAEK_.2	_RST[Phospho (STY)]QGVTLTDLQEAEK_.3	_RST[Phospho (STY)]QGVTLTDLQEAEK_.3;_RST[Phospho (STY)]QGVTLTDLQEAEK_.2	_RST[Phospho (STY)]QGVTLTDLQEAEK_.3	_RST[Phospho (STY)]QGVTLTDLQEAEK_.3	_RST[Phospho (STY)]QGVTLTDLQEAEK_.3	_RST[Phospho (STY)]QGVTLTDLQEAEK_.3	_RST[Phospho (STY)]QGVTLTDLQEAEK_.3	_RST[Phospho (STY)]QGVTLTDLQEAEK_.3	_RST[Phospho (STY)]QGVTLTDLQEAEK_.3	2	1	2	2
3.06874e-22	57.0678	115281	PPP1R12A	Protein phosphatase 1 regulatory subunit 12A	0.506496	13.0131	O14974	O14974_T702_M1_1	1	Phospho (STY)	T	702	STQGVTLTDLQEAEK	Filtered	Filtered	Filtered	Filtered	Filtered	Filtered	Filtered	Filtered	Filtered	Filtered	Filtered	Filtered	Filtered	Filtered	Filtered	Filtered	Filtered	Filtered	Filtered	Filtered	Filtered	Filtered	Filtered	Filtered	Filtered	Filtered	Filtered	Filtered	Filtered	Filtered	Filtered	_RSTQGVTLT[Phospho (STY)]DLQEAEK_.2	Filtered	Filtered	Filtered	Filtered
3.06874e-22	57.0678	115281	PPP1R12A	Protein phosphatase 1 regulatory subunit 12A	0.506496	13.0131	O14974	O14974_S910_M1_1	1	Phospho (STY)	S	910	SLLGRSGSYSYLEER	Filtered	Filtered	_SGS[Phospho (STY)]YSYLEER_.2	_SGS[Phospho (STY)]YSYLEER_.2	Filtered	Filtered	_SGS[Phospho (STY)]YSYLEER_.2	_SGS[Phospho (STY)]YSYLEER_.2	Filtered	_SGS[Phospho (STY)]YSYLEER_.2	Filtered	Filtered	Filtered	_SGS[Phospho (STY)]YSYLEER_.2	Filtered	_SGS[Phospho (STY)]YSYLEER_.2	Filtered	Filtered	Filtered	Filtered	Filtered	Filtered	Filtered	Filtered	Filtered	Filtered	Filtered	Filtered	Filtered	Filtered	_SGS[Phospho (STY)]YSYLEER_.2	_SGS[Phospho (STY)]YSYLEER_.2	Filtered	Filtered	1	1
3.06874e-22	57.0678	115281	PPP1R12A	Protein phosphatase 1 regulatory subunit 12A	0.506496	13.0131	O14974	O14974_Y911_M1_1	1	Phospho (STY)	Y	911	LLGRSGSYSYLEERK	Filtered	Filtered	Filtered	Filtered	Filtered	Filtered	Filtered	Filtered	Filtered	Filtered	Filtered	Filtered	Filtered	Filtered	_SGSY[Phospho (STY)]SYLEER_.2	Filtered	Filtered	Filtered	Filtered	Filtered	Filtered	Filtered	Filtered	Filtered	Filtered	Filtered	Filtered	Filtered	Filtered	Filtered	Filtered	Filtered	Filtered	Filtered	Filtered	Filtered
3.06874e-22	57.0678	115281	PPP1R12A	Protein phosphatase 1 regulatory subunit 12A	0.506496	13.0131	O14974	O14974_S912_M1_1	1	Phospho (STY)	S	912	LGRSGSYSYLEERKP	Filtered	Filtered	_SGSYS[Phospho (STY)]YLEER_.2	Filtered	Filtered	Filtered	Filtered	Filtered	Filtered	Filtered	Filtered	Filtered	Filtered	Filtered	Filtered	Filtered	Filtered	Filtered	Filtered	Filtered	Filtered	Filtered	Filtered	Filtered	Filtered	Filtered	Filtered	Filtered	Filtered	Filtered	Filtered	Filtered	Filtered	Filtered	1	Filtered
3.06874e-22	57.0678	115281	PPP1R12A	Protein phosphatase 1 regulatory subunit 12A	0.506496	13.0131	O14974	O14974_S507_M1_1	1	Phospho (STY)	S	507	TIPRRLASTSDIEEK	Filtered	Filtered	Filtered	_LAS[Phospho (STY)]TSDIEEK_.2	Filtered	Filtered	Filtered	Filtered	Filtered	Filtered	Filtered	_LAS[Phospho (STY)]TSDIEEK_.2	_LAS[Phospho (STY)]TSDIEEK_.2	Filtered	Filtered	_LAS[Phospho (STY)]TSDIEEK_.2	Filtered	Filtered	_LAS[Phospho (STY)]TSDIEEK_.2	_LAS[Phospho (STY)]TSDIEEK_.2	Filtered	Filtered	Filtered	Filtered	Filtered	Filtered	Filtered	_LAS[Phospho (STY)]TSDIEEK_.2	Filtered	Filtered	Filtered	Filtered	Filtered	Filtered	Filtered	1
3.06874e-22	57.0678	115281	PPP1R12A	Protein phosphatase 1 regulatory subunit 12A	0.506496	13.0131	O14974	O14974_S299_M1_1	1	Phospho (STY)	S	299	SEKRDKKSPLIESTA	Filtered	Filtered	Filtered	_DKKS[Phospho (STY)]PLIESTANMDNNQSQK_.3	Filtered	Filtered	Filtered	_DKKS[Phospho (STY)]PLIESTANMDNNQSQK_.3	Filtered	Filtered	Filtered	Filtered	Filtered	Filtered	Filtered	Filtered	Filtered	Filtered	Filtered	_DKKS[Phospho (STY)]PLIESTANMDNNQSQK_.3	Filtered	Filtered	Filtered	Filtered	Filtered	Filtered	Filtered	Filtered	Filtered	Filtered	Filtered	Filtered	Filtered	Filtered	Filtered	1
3.06874e-22	57.0678	115281	PPP1R12A	Protein phosphatase 1 regulatory subunit 12A	0.506496	13.0131	O14974	O14974_S422_M1_1	1	Phospho (STY)	S	422	PTTATKISPKEEERK	_IS[Phospho (STY)]PKEEER_.2	Filtered	Filtered	_IS[Phospho (STY)]PKEEER_.2	Filtered	Filtered	Filtered	_IS[Phospho (STY)]PKEEER_.2	Filtered	Filtered	Filtered	Filtered	_IS[Phospho (STY)]PKEEER_.2	_IS[Phospho (STY)]PKEEER_.2	_IS[Phospho (STY)]PKEEER_.2	_IS[Phospho (STY)]PKEEER_.2	Filtered	Filtered	Filtered	Filtered	Filtered	Filtered	Filtered	_IS[Phospho (STY)]PKEEER_.2	Filtered	Filtered	Filtered	Filtered	_IS[Phospho (STY)]PKEEER_.2	Filtered	_IS[Phospho (STY)]PKEEER_.2	Filtered	1	Filtered	Filtered	1
3.06874e-22	57.0678	115281	PPP1R12A	Protein phosphatase 1 regulatory subunit 12A	0.506496	13.0131	O14974	O14974_S336_M1_1	1	Phospho (STY)	S	336	KNASRIESLEQEKVD	Filtered	Filtered	Filtered	Filtered	Filtered	Filtered	Filtered	Filtered	Filtered	Filtered	Filtered	Filtered	Filtered	Filtered	Filtered	Filtered	Filtered	Filtered	Filtered	Filtered	Filtered	Filtered	Filtered	Filtered	Filtered	Filtered	Filtered	Filtered	Filtered	Filtered	Filtered	Filtered	Filtered	Filtered	Filtered	Filtered
3.06874e-22	57.0678	115281	PPP1R12A	Protein phosphatase 1 regulatory subunit 12A	0.506496	13.0131	O14974	O14974_S995_M1_1	1	Phospho (STY)	S	995	RALERRISEMEEELK	Filtered	Filtered	Filtered	_RIS[Phospho (STY)]EMEEELK_.2	Filtered	Filtered	Filtered	_RIS[Phospho (STY)]EMEEELK_.2	Filtered	Filtered	_RIS[Phospho (STY)]EMEEELK_.2	Filtered	Filtered	Filtered	Filtered	Filtered	Filtered	_RIS[Phospho (STY)]EMEEELK_.2	Filtered	_RIS[Phospho (STY)]EMEEELK_.2	Filtered	_RIS[Phospho (STY)]EMEEELK_.2	Filtered	Filtered	Filtered	Filtered	Filtered	_RIS[Phospho (STY)]EMEEELK_.2	Filtered	Filtered	Filtered	Filtered	Filtered	Filtered	Filtered	1
6.22751e-12	49.8761	143191	GAK	Cyclin-G-associated kinase	0.467026	11.9761	O14976	O14976_S780_M1_1	1	Phospho (STY)	S	780	AEPTDSDSPPSSSAD	Filtered	Filtered	Filtered	Filtered	Filtered	Filtered	Filtered	Filtered	Filtered	Filtered	Filtered	Filtered	Filtered	Filtered	Filtered	Filtered	Filtered	Filtered	Filtered	Filtered	Filtered	Filtered	Filtered	Filtered	Filtered	Filtered	Filtered	Filtered	Filtered	Filtered	Filtered	Filtered	Filtered	Filtered	Filtered	Filtered
8.82479e-25	58.8083	46437.5	HNRNPDL	Heterogeneous nuclear ribonucleoprotein D-like	0.641565	13.1157	O14979	O14979_Y314_M1_1	1	Phospho (STY)	Y	314	VAQPKEVYRQQQQQQ	Filtered	_VAQPKEVY[Phospho (STY)]R_.2	_VAQPKEVY[Phospho (STY)]R_.2	Filtered	Filtered	Filtered	_VAQPKEVY[Phospho (STY)]R_.2	_VAQPKEVY[Phospho (STY)]R_.2	Filtered	Filtered	_VAQPKEVY[Phospho (STY)]R_.2	_VAQPKEVY[Phospho (STY)]R_.2	_VAQPKEVY[Phospho (STY)]R_.2	Filtered	_VAQPKEVY[Phospho (STY)]R_.2	Filtered	Filtered	Filtered	Filtered	Filtered	Filtered	Filtered	Filtered	_VAQPKEVY[Phospho (STY)]R_.2	Filtered	Filtered	Filtered	Filtered	Filtered	Filtered	Filtered	Filtered	Filtered	1	1	Filtered
1.24324e-23	58.008	123386	XPO1	Exportin-1	0.54335	14.3986	O14980	O14980_S384_M1_1	1	Phospho (STY)	S	384	AAELYRESPFSTSAS	Filtered	Filtered	Filtered	Filtered	Filtered	Filtered	Filtered	Filtered	Filtered	Filtered	Filtered	Filtered	Filtered	Filtered	Filtered	Filtered	Filtered	Filtered	Filtered	_ES[Phospho (STY)]PFSTSASPLLSGSQHFDVPPR_.3	Filtered	Filtered	Filtered	Filtered	Filtered	Filtered	Filtered	Filtered	Filtered	Filtered	Filtered	Filtered	Filtered	Filtered	Filtered	Filtered
1.24324e-23	58.008	123386	XPO1	Exportin-1	0.54335	14.3986	O14980	O14980_S395_M1_1	1	Phospho (STY)	S	395	TSASPLLSGSQHFDV	Filtered	Filtered	Filtered	Filtered	Filtered	Filtered	Filtered	Filtered	Filtered	Filtered	Filtered	Filtered	Filtered	Filtered	Filtered	Filtered	Filtered	Filtered	Filtered	Filtered	Filtered	Filtered	Filtered	Filtered	Filtered	Filtered	Filtered	Filtered	Filtered	Filtered	Filtered	Filtered	Filtered	Filtered	Filtered	Filtered
1.24324e-23	58.008	123386	XPO1	Exportin-1	0.54335	14.3986	O14980	O14980_S391_M1_1	1	Phospho (STY)	S	391	SPFSTSASPLLSGSQ	Filtered	Filtered	Filtered	Filtered	Filtered	Filtered	Filtered	Filtered	Filtered	Filtered	Filtered	Filtered	Filtered	Filtered	Filtered	Filtered	Filtered	Filtered	Filtered	Filtered	Filtered	Filtered	Filtered	Filtered	Filtered	Filtered	Filtered	Filtered	Filtered	Filtered	Filtered	Filtered	Filtered	Filtered	Filtered	Filtered
1.51794e-19	55.3086	151191	ZNF609	Zinc finger protein 609	0.197049	11.9141	O15014	O15014_S576_M1_1	1	Phospho (STY)	S	576	VRLVEPHSPSPSSKF	Filtered	_LVEPHS[Phospho (STY)]PSPSSK_.2	_LVEPHS[Phospho (STY)]PSPSSK_.2	Filtered	Filtered	Filtered	_LVEPHS[Phospho (STY)]PSPSSK_.2	Filtered	_LVEPHS[Phospho (STY)]PSPSSK_.2	Filtered	Filtered	Filtered	Filtered	_LVEPHS[Phospho (STY)]PSPSSK_.2	_LVEPHS[Phospho (STY)]PSPSSK_.2	_LVEPHS[Phospho (STY)]PSPSSK_.2	Filtered	_LVEPHS[Phospho (STY)]PSPSSK_.2	Filtered	Filtered	Filtered	_LVEPHS[Phospho (STY)]PSPSSK_.2	_LVEPHS[Phospho (STY)]PSPSSK_.2	Filtered	Filtered	Filtered	_LVEPHS[Phospho (STY)]PSPSSK_.2	_LVEPHS[Phospho (STY)]PSPSSK_.2	Filtered	_LVEPHS[Phospho (STY)]PSPSSK_.2	Filtered	_LVEPHS[Phospho (STY)]PSPSSK_.2	Filtered	1	1	Filtered
1.51794e-19	55.3086	151191	ZNF609	Zinc finger protein 609	0.197049	11.9141	O15014	O15014_S1055_M1_1	1	Phospho (STY)	S	1055	PTLTKAPSLTDLVKS	_APS[Phospho (STY)]LTDLVK_.2	Filtered	Filtered	Filtered	Filtered	Filtered	Filtered	_APS[Phospho (STY)]LTDLVK_.2	_APS[Phospho (STY)]LTDLVK_.2	_APS[Phospho (STY)]LTDLVK_.2	Filtered	Filtered	_APS[Phospho (STY)]LTDLVK_.2	Filtered	Filtered	Filtered	Filtered	Filtered	Filtered	Filtered	_APS[Phospho (STY)]LTDLVK_.2	Filtered	Filtered	Filtered	Filtered	Filtered	Filtered	_APS[Phospho (STY)]LTDLVK_.2	Filtered	Filtered	Filtered	Filtered	1	Filtered	Filtered	Filtered
1.51794e-19	55.3086	151191	ZNF609	Zinc finger protein 609	0.197049	11.9141	O15014	O15014_T1057_M1_1	1	Phospho (STY)	T	1057	LTKAPSLTDLVKSGP	Filtered	Filtered	Filtered	_APSLT[Phospho (STY)]DLVK_.2	Filtered	Filtered	Filtered	Filtered	Filtered	Filtered	Filtered	Filtered	Filtered	Filtered	Filtered	Filtered	Filtered	Filtered	Filtered	Filtered	Filtered	Filtered	Filtered	Filtered	Filtered	Filtered	Filtered	Filtered	Filtered	Filtered	Filtered	Filtered	Filtered	Filtered	Filtered	1
1.51794e-19	55.3086	151191	ZNF609	Zinc finger protein 609	0.197049	11.9141	O15014	O15014_S758_M1_1	1	Phospho (STY)	S	758	CRAEEGKSPFRESSG	_AEEGKS[Phospho (STY)]PFR_.2	_AEEGKS[Phospho (STY)]PFR_.2	_AEEGKS[Phospho (STY)]PFR_.2	_AEEGKS[Phospho (STY)]PFR_.2	_AEEGKS[Phospho (STY)]PFR_.2	_AEEGKS[Phospho (STY)]PFR_.2	_AEEGKS[Phospho (STY)]PFR_.2	_AEEGKS[Phospho (STY)]PFR_.2	_AEEGKS[Phospho (STY)]PFR_.2	_AEEGKS[Phospho (STY)]PFR_.2	_AEEGKS[Phospho (STY)]PFR_.2	_AEEGKS[Phospho (STY)]PFR_.2	_AEEGKS[Phospho (STY)]PFR_.2	_AEEGKS[Phospho (STY)]PFR_.2	_AEEGKS[Phospho (STY)]PFR_.2	_AEEGKS[Phospho (STY)]PFR_.2	_AEEGKS[Phospho (STY)]PFR_.2	_AEEGKS[Phospho (STY)]PFR_.2	_AEEGKS[Phospho (STY)]PFR_.2	_AEEGKS[Phospho (STY)]PFR_.2	_AEEGKS[Phospho (STY)]PFR_.2	_AEEGKS[Phospho (STY)]PFR_.2	_AEEGKS[Phospho (STY)]PFR_.2	_AEEGKS[Phospho (STY)]PFR_.2	_AEEGKS[Phospho (STY)]PFR_.2	_AEEGKS[Phospho (STY)]PFR_.2	_AEEGKS[Phospho (STY)]PFR_.2	_AEEGKS[Phospho (STY)]PFR_.2	_AEEGKS[Phospho (STY)]PFR_.2	_AEEGKS[Phospho (STY)]PFR_.2	_AEEGKS[Phospho (STY)]PFR_.2	_AEEGKS[Phospho (STY)]PFR_.2	1	1	1	1
1.51794e-19	55.3086	151191	ZNF609	Zinc finger protein 609	0.197049	11.9141	O15014	O15014_S1313_M1_1	1	Phospho (STY)	S	1313	ASHYKSKSPTISDKT	_SKS[Phospho (STY)]PTISDK_.2	_SKS[Phospho (STY)]PTISDK_.2	_SKS[Phospho (STY)]PTISDK_.2	_SKS[Phospho (STY)]PTISDK_.2	_SKS[Phospho (STY)]PTISDK_.2	_SKS[Phospho (STY)]PTISDK_.2	_SKS[Phospho (STY)]PTISDK_.2	_SKS[Phospho (STY)]PTISDK_.2	_SKS[Phospho (STY)]PTISDK_.2	_SKS[Phospho (STY)]PTISDK_.2	_SKS[Phospho (STY)]PTISDK_.2	_SKS[Phospho (STY)]PTISDK_.2	_SKS[Phospho (STY)]PTISDK_.2	_SKS[Phospho (STY)]PTISDK_.2	_SKS[Phospho (STY)]PTISDK_.2	_SKS[Phospho (STY)]PTISDK_.2	_SKS[Phospho (STY)]PTISDK_.2	_SKS[Phospho (STY)]PTISDK_.2	_SKS[Phospho (STY)]PTISDK_.2	_SKS[Phospho (STY)]PTISDK_.2	_SKS[Phospho (STY)]PTISDK_.2	_SKS[Phospho (STY)]PTISDK_.2	_SKS[Phospho (STY)]PTISDK_.2	_SKS[Phospho (STY)]PTISDK_.2	_SKS[Phospho (STY)]PTISDK_.2	Filtered	_SKS[Phospho (STY)]PTISDK_.2	_SKS[Phospho (STY)]PTISDK_.2	_SKS[Phospho (STY)]PTISDK_.2	_SKS[Phospho (STY)]PTISDK_.2	_SKS[Phospho (STY)]PTISDK_.2	_SKS[Phospho (STY)]PTISDK_.2	1	1	1	1
1.51794e-19	55.3086	151191	ZNF609	Zinc finger protein 609	0.197049	11.9141	O15014	O15014_S467_M1_1	1	Phospho (STY)	S	467	SKRVRTNSMGSATGP	Filtered	Filtered	Filtered	_TNS[Phospho (STY)]MGSATGPLPGTK_.2	Filtered	Filtered	Filtered	_TNS[Phospho (STY)]MGSATGPLPGTK_.2	Filtered	Filtered	Filtered	_TNS[Phospho (STY)]MGSATGPLPGTK_.2	Filtered	Filtered	Filtered	_TNS[Phospho (STY)]MGSATGPLPGTK_.2	Filtered	Filtered	_TNS[Phospho (STY)]MGSATGPLPGTK_.2	_TNS[Phospho (STY)]MGSATGPLPGTK_.2	Filtered	Filtered	Filtered	Filtered	Filtered	Filtered	Filtered	_TNS[Phospho (STY)]MGSATGPLPGTK_.2	Filtered	Filtered	Filtered	Filtered	Filtered	Filtered	Filtered	1
1.51794e-19	55.3086	151191	ZNF609	Zinc finger protein 609	0.197049	11.9141	O15014	O15014_S470_M1_1	1	Phospho (STY)	S	470	VRTNSMGSATGPLPG	Filtered	Filtered	Filtered	Filtered	Filtered	Filtered	Filtered	Filtered	Filtered	Filtered	Filtered	Filtered	Filtered	Filtered	Filtered	Filtered	Filtered	Filtered	Filtered	Filtered	Filtered	Filtered	Filtered	Filtered	Filtered	Filtered	Filtered	Filtered	Filtered	Filtered	Filtered	Filtered	Filtered	Filtered	Filtered	Filtered
1.51794e-19	55.3086	151191	ZNF609	Zinc finger protein 609	0.197049	11.9141	O15014	O15014_T381_M1_1	1	Phospho (STY)	T	381	RMRPNSNTPVNETAT	Filtered	Filtered	_M[Oxidation (M)]RPNSNT[Phospho (STY)]PVNETATASDSK_.3	_M[Oxidation (M)]RPNSNT[Phospho (STY)]PVNETATASDSK_.3;_MRPNSNT[Phospho (STY)]PVNETATASDSK_.3	_M[Oxidation (M)]RPNSNT[Phospho (STY)]PVNETATASDSK_.3	Filtered	_M[Oxidation (M)]RPNSNT[Phospho (STY)]PVNETATASDSK_.3	Filtered	Filtered	Filtered	Filtered	Filtered	Filtered	Filtered	_M[Oxidation (M)]RPNSNT[Phospho (STY)]PVNETATASDSK_.3	Filtered	Filtered	_M[Oxidation (M)]RPNSNT[Phospho (STY)]PVNETATASDSK_.3	Filtered	Filtered	Filtered	Filtered	Filtered	Filtered	Filtered	Filtered	Filtered	Filtered	Filtered	Filtered	Filtered	Filtered	Filtered	Filtered	1	2
1.51794e-19	55.3086	151191	ZNF609	Zinc finger protein 609	0.197049	11.9141	O15014	O15014_S379_M1_1	1	Phospho (STY)	S	379	GKRMRPNSNTPVNET	Filtered	Filtered	Filtered	Filtered	Filtered	Filtered	Filtered	Filtered	Filtered	Filtered	Filtered	Filtered	Filtered	Filtered	Filtered	Filtered	Filtered	Filtered	Filtered	Filtered	Filtered	Filtered	Filtered	Filtered	Filtered	Filtered	Filtered	Filtered	Filtered	Filtered	Filtered	Filtered	Filtered	Filtered	Filtered	Filtered
1.51794e-19	55.3086	151191	ZNF609	Zinc finger protein 609	0.197049	11.9141	O15014	O15014_T388_M1_1	1	Phospho (STY)	T	388	TPVNETATASDSKGT	Filtered	Filtered	Filtered	Filtered	Filtered	Filtered	Filtered	Filtered	Filtered	Filtered	Filtered	Filtered	Filtered	Filtered	Filtered	Filtered	Filtered	Filtered	Filtered	Filtered	Filtered	Filtered	Filtered	Filtered	Filtered	Filtered	Filtered	Filtered	Filtered	Filtered	Filtered	_MRPNSNTPVNETAT[Phospho (STY)]ASDSK_.3	Filtered	Filtered	Filtered	Filtered
1.51794e-19	55.3086	151191	ZNF609	Zinc finger protein 609	0.197049	11.9141	O15014	O15014_S743_M1_1	1	Phospho (STY)	S	743	ESSKELESPLTPGKV	_ELES[Phospho (STY)]PLTPGK_.2	_ELES[Phospho (STY)]PLTPGK_.2	Filtered	Filtered	Filtered	Filtered	Filtered	Filtered	Filtered	Filtered	Filtered	Filtered	Filtered	Filtered	_ELES[Phospho (STY)]PLTPGK_.2	_ELES[Phospho (STY)]PLTPGK_.2	Filtered	Filtered	Filtered	Filtered	Filtered	Filtered	Filtered	Filtered	Filtered	_ELES[Phospho (STY)]PLTPGK_.2	Filtered	Filtered	Filtered	Filtered	Filtered	Filtered	1	1	Filtered	Filtered
1.51794e-19	55.3086	151191	ZNF609	Zinc finger protein 609	0.197049	11.9141	O15014	O15014_S491_M1_1	1	Phospho (STY)	S	491	VLDRNCPSPVLIDCP	Filtered	_NC[Carbamidomethyl (C)]PS[Phospho (STY)]PVLIDC[Carbamidomethyl (C)]PHPNC[Carbamidomethyl (C)]NKK_.3	Filtered	_NC[Carbamidomethyl (C)]PS[Phospho (STY)]PVLIDC[Carbamidomethyl (C)]PHPNC[Carbamidomethyl (C)]NKK_.3	Filtered	_NC[Carbamidomethyl (C)]PS[Phospho (STY)]PVLIDC[Carbamidomethyl (C)]PHPNC[Carbamidomethyl (C)]NKK_.3	_NC[Carbamidomethyl (C)]PS[Phospho (STY)]PVLIDC[Carbamidomethyl (C)]PHPNC[Carbamidomethyl (C)]NKK_.3	_NC[Carbamidomethyl (C)]PS[Phospho (STY)]PVLIDC[Carbamidomethyl (C)]PHPNC[Carbamidomethyl (C)]NKK_.3	_NC[Carbamidomethyl (C)]PS[Phospho (STY)]PVLIDC[Carbamidomethyl (C)]PHPNC[Carbamidomethyl (C)]NKK_.3	_NC[Carbamidomethyl (C)]PS[Phospho (STY)]PVLIDC[Carbamidomethyl (C)]PHPNC[Carbamidomethyl (C)]NKK_.3	_NC[Carbamidomethyl (C)]PS[Phospho (STY)]PVLIDC[Carbamidomethyl (C)]PHPNC[Carbamidomethyl (C)]NKK_.3	Filtered	_NC[Carbamidomethyl (C)]PS[Phospho (STY)]PVLIDC[Carbamidomethyl (C)]PHPNC[Carbamidomethyl (C)]NKK_.3	_NC[Carbamidomethyl (C)]PS[Phospho (STY)]PVLIDC[Carbamidomethyl (C)]PHPNC[Carbamidomethyl (C)]NKK_.3	_NC[Carbamidomethyl (C)]PS[Phospho (STY)]PVLIDC[Carbamidomethyl (C)]PHPNC[Carbamidomethyl (C)]NKK_.3	_NC[Carbamidomethyl (C)]PS[Phospho (STY)]PVLIDC[Carbamidomethyl (C)]PHPNC[Carbamidomethyl (C)]NKK_.3	_NC[Carbamidomethyl (C)]PS[Phospho (STY)]PVLIDC[Carbamidomethyl (C)]PHPNC[Carbamidomethyl (C)]NKK_.3	_NC[Carbamidomethyl (C)]PS[Phospho (STY)]PVLIDC[Carbamidomethyl (C)]PHPNC[Carbamidomethyl (C)]NKK_.3	_NC[Carbamidomethyl (C)]PS[Phospho (STY)]PVLIDC[Carbamidomethyl (C)]PHPNC[Carbamidomethyl (C)]NKK_.3	_NC[Carbamidomethyl (C)]PS[Phospho (STY)]PVLIDC[Carbamidomethyl (C)]PHPNC[Carbamidomethyl (C)]NKK_.3	_NC[Carbamidomethyl (C)]PS[Phospho (STY)]PVLIDC[Carbamidomethyl (C)]PHPNC[Carbamidomethyl (C)]NKK_.3	_NC[Carbamidomethyl (C)]PS[Phospho (STY)]PVLIDC[Carbamidomethyl (C)]PHPNC[Carbamidomethyl (C)]NKK_.3	Filtered	_NC[Carbamidomethyl (C)]PS[Phospho (STY)]PVLIDC[Carbamidomethyl (C)]PHPNC[Carbamidomethyl (C)]NKK_.3	_NC[Carbamidomethyl (C)]PS[Phospho (STY)]PVLIDC[Carbamidomethyl (C)]PHPNC[Carbamidomethyl (C)]NKK_.3	_NC[Carbamidomethyl (C)]PS[Phospho (STY)]PVLIDC[Carbamidomethyl (C)]PHPNC[Carbamidomethyl (C)]NKK_.3	_NC[Carbamidomethyl (C)]PS[Phospho (STY)]PVLIDC[Carbamidomethyl (C)]PHPNC[Carbamidomethyl (C)]NKK_.3	_NC[Carbamidomethyl (C)]PS[Phospho (STY)]PVLIDC[Carbamidomethyl (C)]PHPNC[Carbamidomethyl (C)]NKK_.3	_NC[Carbamidomethyl (C)]PS[Phospho (STY)]PVLIDC[Carbamidomethyl (C)]PHPNC[Carbamidomethyl (C)]NKK_.3	_NC[Carbamidomethyl (C)]PS[Phospho (STY)]PVLIDC[Carbamidomethyl (C)]PHPNC[Carbamidomethyl (C)]NKK_.3	Filtered	_NC[Carbamidomethyl (C)]PS[Phospho (STY)]PVLIDC[Carbamidomethyl (C)]PHPNC[Carbamidomethyl (C)]NKK_.3	Filtered	1	Filtered	1
1.51794e-19	55.3086	151191	ZNF609	Zinc finger protein 609	0.197049	11.9141	O15014	O15014_S804_M1_1	1	Phospho (STY)	S	804	SFTDNAPSPSIGGSS	Filtered	Filtered	Filtered	Filtered	Filtered	Filtered	Filtered	Filtered	Filtered	Filtered	Filtered	Filtered	Filtered	Filtered	Filtered	Filtered	Filtered	_IYSFTDNAPS[Phospho (STY)]PSIGGSSR_.2	_IYSFTDNAPS[Phospho (STY)]PSIGGSSR_.2	Filtered	Filtered	Filtered	Filtered	Filtered	Filtered	Filtered	Filtered	Filtered	Filtered	Filtered	Filtered	Filtered	Filtered	Filtered	Filtered	Filtered
1.51794e-19	55.3086	151191	ZNF609	Zinc finger protein 609	0.197049	11.9141	O15014	O15014_S358_M1_1	1	Phospho (STY)	S	358	APPRFCDSPTSDLEM	Filtered	Filtered	Filtered	_FC[Carbamidomethyl (C)]DS[Phospho (STY)]PTSDLEMR_.2	_FC[Carbamidomethyl (C)]DS[Phospho (STY)]PTSDLEMR_.2	_FC[Carbamidomethyl (C)]DS[Phospho (STY)]PTSDLEMR_.2	Filtered	Filtered	Filtered	Filtered	Filtered	Filtered	Filtered	Filtered	Filtered	Filtered	_FC[Carbamidomethyl (C)]DS[Phospho (STY)]PTSDLEMR_.2	Filtered	Filtered	Filtered	Filtered	Filtered	Filtered	Filtered	Filtered	Filtered	Filtered	Filtered	Filtered	Filtered	Filtered	Filtered	Filtered	Filtered	Filtered	1
6.27996e-13	50.6695	271325	SPTBN2	Spectrin beta chain, non-erythrocytic 2	0.456082	10.8033	O15020	O15020_Y1676_M1_1	1	Phospho (STY)	Y	1676	QAQVDKLYAGLKELA	Filtered	Filtered	Filtered	Filtered	Filtered	Filtered	Filtered	Filtered	_QAQVDKLY[Phospho (STY)]AGLK_.2	_QAQVDKLY[Phospho (STY)]AGLK_.2	Filtered	_QAQVDKLY[Phospho (STY)]AGLK_.2	Filtered	_QAQVDKLY[Phospho (STY)]AGLK_.2	Filtered	Filtered	_QAQVDKLY[Phospho (STY)]AGLK_.2	_QAQVDKLY[Phospho (STY)]AGLK_.2	Filtered	Filtered	Filtered	Filtered	Filtered	_QAQVDKLY[Phospho (STY)]AGLK_.2	Filtered	_QAQVDKLY[Phospho (STY)]AGLK_.2	Filtered	Filtered	_QAQVDKLY[Phospho (STY)]AGLK_.2	Filtered	Filtered	Filtered	Filtered	Filtered	Filtered	Filtered
6.27996e-13	50.6695	271325	SPTBN2	Spectrin beta chain, non-erythrocytic 2	0.456082	10.8033	O15020	O15020_S771_M1_1	1	Phospho (STY)	S	771	VDALRLVSSPELGHD	Filtered	Filtered	Filtered	Filtered	Filtered	Filtered	Filtered	Filtered	Filtered	Filtered	Filtered	Filtered	Filtered	Filtered	Filtered	Filtered	Filtered	Filtered	Filtered	Filtered	Filtered	Filtered	Filtered	Filtered	_LVS[Phospho (STY)]SPELGHDEFSTQALAR_.3	Filtered	Filtered	Filtered	Filtered	Filtered	Filtered	Filtered	Filtered	Filtered	Filtered	Filtered
5.13643e-19	54.9655	284097	MAST4	Microtubule-associated serine/threonine-protein kinase 4	0.479615	11.982	O15021	O15021_S248_M1_1	1	Phospho (STY)	S	248	PALPRPHSPLSAHAG	_PHS[Phospho (STY)]PLSAHAGNSPQDSPR_.3	_PHS[Phospho (STY)]PLSAHAGNSPQDSPR_.3	_PHS[Phospho (STY)]PLSAHAGNSPQDSPR_.3	_PHS[Phospho (STY)]PLSAHAGNSPQDSPR_.3	_PHS[Phospho (STY)]PLSAHAGNSPQDSPR_.3	_PHS[Phospho (STY)]PLSAHAGNSPQDSPR_.3	_PHS[Phospho (STY)]PLSAHAGNSPQDSPR_.3	_PHS[Phospho (STY)]PLSAHAGNSPQDSPR_.3	_PHS[Phospho (STY)]PLSAHAGNSPQDSPR_.3	_PHS[Phospho (STY)]PLSAHAGNSPQDSPR_.3	_PHS[Phospho (STY)]PLSAHAGNSPQDSPR_.3	Filtered	_PHS[Phospho (STY)]PLSAHAGNSPQDSPR_.3	_PHS[Phospho (STY)]PLSAHAGNSPQDSPR_.3	_PHS[Phospho (STY)]PLSAHAGNSPQDSPR_.3	_PHS[Phospho (STY)]PLSAHAGNSPQDSPR_.3	_PHS[Phospho (STY)]PLSAHAGNSPQDSPR_.3	_PHS[Phospho (STY)]PLSAHAGNSPQDSPR_.3	_PHS[Phospho (STY)]PLSAHAGNSPQDSPR_.3	_PHS[Phospho (STY)]PLSAHAGNSPQDSPR_.3	_PHS[Phospho (STY)]PLSAHAGNSPQDSPR_.3	_PHS[Phospho (STY)]PLSAHAGNSPQDSPR_.3	_PHS[Phospho (STY)]PLSAHAGNSPQDSPR_.3	_PHS[Phospho (STY)]PLSAHAGNSPQDSPR_.3	Filtered	Filtered	_PHS[Phospho (STY)]PLSAHAGNSPQDSPR_.3	_PHS[Phospho (STY)]PLSAHAGNSPQDSPR_.3	_PHS[Phospho (STY)]PLSAHAGNSPQDSPR_.3	_PHS[Phospho (STY)]PLSAHAGNSPQDSPR_.3	_PHS[Phospho (STY)]PLSAHAGNSPQDSPR_.3	_PHS[Phospho (STY)]PLSAHAGNSPQDSPR_.3	1	1	1	1
5.13643e-19	54.9655	284097	MAST4	Microtubule-associated serine/threonine-protein kinase 4	0.479615	11.982	O15021	O15021_S1419_M1_1	1	Phospho (STY)	S	1419	AFPSKMHSPPTIVRH	_MHS[Phospho (STY)]PPTIVR_.2	_MHS[Phospho (STY)]PPTIVR_.2	_MHS[Phospho (STY)]PPTIVR_.2	_MHS[Phospho (STY)]PPTIVR_.2	_MHS[Phospho (STY)]PPTIVR_.2	_MHS[Phospho (STY)]PPTIVR_.2	_MHS[Phospho (STY)]PPTIVR_.2	Filtered	_MHS[Phospho (STY)]PPTIVR_.2	_MHS[Phospho (STY)]PPTIVR_.2	Filtered	Filtered	Filtered	Filtered	Filtered	_MHS[Phospho (STY)]PPTIVR_.2	_MHS[Phospho (STY)]PPTIVR_.2	_MHS[Phospho (STY)]PPTIVR_.2	_MHS[Phospho (STY)]PPTIVR_.2	_MHS[Phospho (STY)]PPTIVR_.2	_MHS[Phospho (STY)]PPTIVR_.2	Filtered	_MHS[Phospho (STY)]PPTIVR_.2	Filtered	Filtered	Filtered	_MHS[Phospho (STY)]PPTIVR_.2	_MHS[Phospho (STY)]PPTIVR_.2	_MHS[Phospho (STY)]PPTIVR_.2	_MHS[Phospho (STY)]PPTIVR_.2	_MHS[Phospho (STY)]PPTIVR_.2	Filtered	1	1	1	1
5.13643e-19	54.9655	284097	MAST4	Microtubule-associated serine/threonine-protein kinase 4	0.479615	11.982	O15021	O15021_S1467_M1_1	1	Phospho (STY)	S	1467	HLCSRKHSLEVTQEE	Filtered	Filtered	Filtered	_KHS[Phospho (STY)]LEVTQEEVQR_.3	_KHS[Phospho (STY)]LEVTQEEVQR_.3	Filtered	_KHS[Phospho (STY)]LEVTQEEVQR_.3	Filtered	_KHS[Phospho (STY)]LEVTQEEVQR_.3	Filtered	Filtered	_KHS[Phospho (STY)]LEVTQEEVQR_.3	Filtered	Filtered	Filtered	_KHS[Phospho (STY)]LEVTQEEVQR_.3	_KHS[Phospho (STY)]LEVTQEEVQR_.3	Filtered	_KHS[Phospho (STY)]LEVTQEEVQR_.3	Filtered	Filtered	Filtered	Filtered	Filtered	Filtered	Filtered	Filtered	Filtered	Filtered	_KHS[Phospho (STY)]LEVTQEEVQR_.3	_KHS[Phospho (STY)]LEVTQEEVQR_.3	_KHS[Phospho (STY)]LEVTQEEVQR_.3	Filtered	Filtered	Filtered	1
5.13643e-19	54.9655	284097	MAST4	Microtubule-associated serine/threonine-protein kinase 4	0.479615	11.982	O15021	O15021_T1471_M1_1	1	Phospho (STY)	T	1471	RKHSLEVTQEEVQRE	_KHSLEVT[Phospho (STY)]QEEVQR_.3	Filtered	Filtered	Filtered	Filtered	Filtered	Filtered	Filtered	Filtered	_KHSLEVT[Phospho (STY)]QEEVQR_.3	_KHSLEVT[Phospho (STY)]QEEVQR_.3	Filtered	_KHSLEVT[Phospho (STY)]QEEVQR_.3	Filtered	Filtered	Filtered	Filtered	Filtered	Filtered	Filtered	Filtered	Filtered	_KHSLEVT[Phospho (STY)]QEEVQR_.3	Filtered	Filtered	_KHSLEVT[Phospho (STY)]QEEVQR_.3	_KHSLEVT[Phospho (STY)]QEEVQR_.3	Filtered	_KHSLEVT[Phospho (STY)]QEEVQR_.3	Filtered	Filtered	Filtered	1	Filtered	Filtered	Filtered
5.13643e-19	54.9655	284097	MAST4	Microtubule-associated serine/threonine-protein kinase 4	0.479615	11.982	O15021	O15021_S1397_M1_1	1	Phospho (STY)	S	1397	TSPQRSPSPLLGHSL	_SPS[Phospho (STY)]PLLGHSLGNSK_.2	_SPS[Phospho (STY)]PLLGHSLGNSK_.2	_SPS[Phospho (STY)]PLLGHSLGNSK_.2	_SPS[Phospho (STY)]PLLGHSLGNSK_.2	_SPS[Phospho (STY)]PLLGHSLGNSK_.2	Filtered	_SPS[Phospho (STY)]PLLGHSLGNSK_.2	_SPS[Phospho (STY)]PLLGHSLGNSK_.2	Filtered	_SPS[Phospho (STY)]PLLGHSLGNSK_.2	_SPS[Phospho (STY)]PLLGHSLGNSK_.2;_SPS[Phospho (STY)]PLLGHSLGNSK_.3	_SPS[Phospho (STY)]PLLGHSLGNSK_.2	_SPS[Phospho (STY)]PLLGHSLGNSK_.2	Filtered	_SPS[Phospho (STY)]PLLGHSLGNSK_.2	Filtered	_SPS[Phospho (STY)]PLLGHSLGNSK_.2	_SPS[Phospho (STY)]PLLGHSLGNSK_.2	_SPS[Phospho (STY)]PLLGHSLGNSK_.2	_SPS[Phospho (STY)]PLLGHSLGNSK_.2;_SPS[Phospho (STY)]PLLGHSLGNSK_.3	_SPS[Phospho (STY)]PLLGHSLGNSK_.2	_SPS[Phospho (STY)]PLLGHSLGNSK_.2	Filtered	_SPS[Phospho (STY)]PLLGHSLGNSK_.2	_SPS[Phospho (STY)]PLLGHSLGNSK_.2	Filtered	_SPS[Phospho (STY)]PLLGHSLGNSK_.2	_SPS[Phospho (STY)]PLLGHSLGNSK_.2	_SPS[Phospho (STY)]PLLGHSLGNSK_.2	Filtered	Filtered	_SPS[Phospho (STY)]PLLGHSLGNSK_.2	1	1	1	1
5.13643e-19	54.9655	284097	MAST4	Microtubule-associated serine/threonine-protein kinase 4	0.479615	11.982	O15021	O15021_S1283_M1_1	1	Phospho (STY)	S	1283	PLLHTSRSFSCLNRS	Filtered	Filtered	Filtered	Filtered	Filtered	Filtered	Filtered	Filtered	Filtered	Filtered	Filtered	Filtered	Filtered	Filtered	Filtered	Filtered	Filtered	Filtered	Filtered	Filtered	Filtered	Filtered	_S[Phospho (STY)]FSC[Carbamidomethyl (C)]LNR_.2	Filtered	Filtered	Filtered	Filtered	Filtered	Filtered	Filtered	_S[Phospho (STY)]FSC[Carbamidomethyl (C)]LNR_.2	Filtered	Filtered	Filtered	Filtered	Filtered
5.13643e-19	54.9655	284097	MAST4	Microtubule-associated serine/threonine-protein kinase 4	0.479615	11.982	O15021	O15021_S1779_M1_1	1	Phospho (STY)	S	1779	PGLVAPESPVRKSPS	Filtered	Filtered	Filtered	Filtered	Filtered	Filtered	Filtered	Filtered	Filtered	Filtered	Filtered	_VDSGTEKPGLVAPES[Phospho (STY)]PVRK_.3	Filtered	Filtered	Filtered	_VDSGTEKPGLVAPES[Phospho (STY)]PVRK_.3	Filtered	Filtered	Filtered	_VDSGTEKPGLVAPES[Phospho (STY)]PVRK_.3	Filtered	Filtered	Filtered	_VDSGTEKPGLVAPES[Phospho (STY)]PVRK_.3	_VDSGTEKPGLVAPES[Phospho (STY)]PVRK_.3	Filtered	Filtered	_VDSGTEKPGLVAPES[Phospho (STY)]PVRK_.3	Filtered	Filtered	Filtered	Filtered	Filtered	Filtered	Filtered	Filtered
5.13643e-19	54.9655	284097	MAST4	Microtubule-associated serine/threonine-protein kinase 4	0.479615	11.982	O15021	O15021_S1293_M1_1	1	Phospho (STY)	S	1293	CLNRSLSSGESLPGS	Filtered	Filtered	Filtered	Filtered	Filtered	Filtered	Filtered	Filtered	Filtered	Filtered	Filtered	Filtered	Filtered	Filtered	Filtered	Filtered	Filtered	Filtered	Filtered	Filtered	Filtered	Filtered	_SLSS[Phospho (STY)]GESLPGSPTHSLSPR_.2	Filtered	Filtered	Filtered	Filtered	Filtered	Filtered	Filtered	Filtered	Filtered	Filtered	Filtered	Filtered	Filtered
5.13643e-19	54.9655	284097	MAST4	Microtubule-associated serine/threonine-protein kinase 4	0.479615	11.982	O15021	O15021_S1384_M1_1	1	Phospho (STY)	S	1384	SPLARTPSPTPQPTS	Filtered	Filtered	Filtered	Filtered	Filtered	Filtered	Filtered	_TPS[Phospho (STY)]PTPQPTSPQR_.2	Filtered	Filtered	Filtered	Filtered	Filtered	Filtered	Filtered	Filtered	Filtered	Filtered	Filtered	Filtered	Filtered	_TPS[Phospho (STY)]PTPQPTSPQR_.2	Filtered	Filtered	Filtered	Filtered	Filtered	Filtered	Filtered	Filtered	Filtered	Filtered	Filtered	Filtered	Filtered	Filtered
5.13643e-19	54.9655	284097	MAST4	Microtubule-associated serine/threonine-protein kinase 4	0.479615	11.982	O15021	O15021_S2442_M1_1	1	Phospho (STY)	S	2442	NGMKRSPSATGQSSF	Filtered	Filtered	Filtered	Filtered	Filtered	Filtered	Filtered	Filtered	Filtered	Filtered	Filtered	Filtered	Filtered	Filtered	Filtered	Filtered	Filtered	Filtered	Filtered	Filtered	Filtered	Filtered	Filtered	Filtered	Filtered	Filtered	Filtered	Filtered	Filtered	Filtered	Filtered	Filtered	Filtered	Filtered	Filtered	Filtered
5.13643e-19	54.9655	284097	MAST4	Microtubule-associated serine/threonine-protein kinase 4	0.479615	11.982	O15021	O15021_S1822_M1_1	1	Phospho (STY)	S	1822	ASKTELPSPESAQSP	Filtered	Filtered	Filtered	Filtered	Filtered	Filtered	Filtered	Filtered	Filtered	Filtered	Filtered	Filtered	Filtered	Filtered	Filtered	Filtered	Filtered	Filtered	Filtered	Filtered	Filtered	Filtered	Filtered	Filtered	Filtered	Filtered	Filtered	Filtered	Filtered	Filtered	Filtered	Filtered	Filtered	Filtered	Filtered	Filtered
1.30659e-19	55.3507	251894	SEC16A	Protein transport protein Sec16A	0.39008	13.0315	O15027	O15027_S2083_M1_1	1	Phospho (STY)	S	2083	TQPPLSLSPAPETKR	_ADSGPTQPPLSLS[Phospho (STY)]PAPETK_.2;_ADSGPTQPPLSLS[Phospho (STY)]PAPETK_.3	_ADSGPTQPPLSLS[Phospho (STY)]PAPETK_.2;_ADSGPTQPPLSLS[Phospho (STY)]PAPETK_.3	_ADSGPTQPPLSLS[Phospho (STY)]PAPETK_.2	_ADSGPTQPPLSLS[Phospho (STY)]PAPETK_.2;_ADSGPTQPPLSLS[Phospho (STY)]PAPETK_.3	_ADSGPTQPPLSLS[Phospho (STY)]PAPETK_.2	_ADSGPTQPPLSLS[Phospho (STY)]PAPETK_.2;_ADSGPTQPPLSLS[Phospho (STY)]PAPETK_.3	_ADSGPTQPPLSLS[Phospho (STY)]PAPETK_.2;_ADSGPTQPPLSLS[Phospho (STY)]PAPETK_.3	_ADSGPTQPPLSLS[Phospho (STY)]PAPETK_.2;_ADSGPTQPPLSLS[Phospho (STY)]PAPETK_.3	_ADSGPTQPPLSLS[Phospho (STY)]PAPETK_.2	_ADSGPTQPPLSLS[Phospho (STY)]PAPETK_.2	_ADSGPTQPPLSLS[Phospho (STY)]PAPETK_.2	Filtered	_ADSGPTQPPLSLS[Phospho (STY)]PAPETK_.2	_ADSGPTQPPLSLS[Phospho (STY)]PAPETK_.2;_ADSGPTQPPLSLS[Phospho (STY)]PAPETK_.3	Filtered	_ADSGPTQPPLSLS[Phospho (STY)]PAPETK_.2;_ADSGPTQPPLSLS[Phospho (STY)]PAPETK_.3	_ADSGPTQPPLSLS[Phospho (STY)]PAPETK_.2;_ADSGPTQPPLSLS[Phospho (STY)]PAPETK_.3	_ADSGPTQPPLSLS[Phospho (STY)]PAPETK_.2	_ADSGPTQPPLSLS[Phospho (STY)]PAPETK_.2	_ADSGPTQPPLSLS[Phospho (STY)]PAPETK_.2	_ADSGPTQPPLSLS[Phospho (STY)]PAPETK_.2	_ADSGPTQPPLSLS[Phospho (STY)]PAPETK_.2	_ADSGPTQPPLSLS[Phospho (STY)]PAPETK_.2	_ADSGPTQPPLSLS[Phospho (STY)]PAPETK_.2	_ADSGPTQPPLSLS[Phospho (STY)]PAPETK_.2	_ADSGPTQPPLSLS[Phospho (STY)]PAPETK_.2	_ADSGPTQPPLSLS[Phospho (STY)]PAPETK_.2	_ADSGPTQPPLSLS[Phospho (STY)]PAPETK_.2	Filtered	_ADSGPTQPPLSLS[Phospho (STY)]PAPETK_.2	_ADSGPTQPPLSLS[Phospho (STY)]PAPETK_.2	_ADSGPTQPPLSLS[Phospho (STY)]PAPETK_.2	2	2	1	2
1.30659e-19	55.3507	251894	SEC16A	Protein transport protein Sec16A	0.39008	13.0315	O15027	O15027_S2081_M1_1	1	Phospho (STY)	S	2081	GPTQPPLSLSPAPET	Filtered	Filtered	Filtered	Filtered	_ADSGPTQPPLS[Phospho (STY)]LSPAPETK_.3	Filtered	Filtered	Filtered	Filtered	Filtered	Filtered	Filtered	Filtered	Filtered	Filtered	Filtered	Filtered	_ADSGPTQPPLS[Phospho (STY)]LSPAPETK_.3	Filtered	Filtered	Filtered	Filtered	Filtered	Filtered	Filtered	Filtered	Filtered	Filtered	Filtered	Filtered	Filtered	Filtered	Filtered	Filtered	Filtered	Filtered
1.30659e-19	55.3507	251894	SEC16A	Protein transport protein Sec16A	0.39008	13.0315	O15027	O15027_S1069_M1_1	1	Phospho (STY)	S	1069	VPPQQQASPPQLPKA	_AQQELVPPQQQAS[Phospho (STY)]PPQLPK_.3;_AQQELVPPQQQAS[Phospho (STY)]PPQLPK_.2	_AQQELVPPQQQAS[Phospho (STY)]PPQLPK_.3;_AQQELVPPQQQAS[Phospho (STY)]PPQLPK_.2	_AQQELVPPQQQAS[Phospho (STY)]PPQLPK_.3;_AQQELVPPQQQAS[Phospho (STY)]PPQLPK_.2	_AQQELVPPQQQAS[Phospho (STY)]PPQLPK_.3;_AQQELVPPQQQAS[Phospho (STY)]PPQLPK_.2	_AQQELVPPQQQAS[Phospho (STY)]PPQLPK_.3;_AQQELVPPQQQAS[Phospho (STY)]PPQLPK_.2	_AQQELVPPQQQAS[Phospho (STY)]PPQLPK_.3;_AQQELVPPQQQAS[Phospho (STY)]PPQLPK_.2	_AQQELVPPQQQAS[Phospho (STY)]PPQLPK_.3;_AQQELVPPQQQAS[Phospho (STY)]PPQLPK_.2	_AQQELVPPQQQAS[Phospho (STY)]PPQLPK_.3;_AQQELVPPQQQAS[Phospho (STY)]PPQLPK_.2	_AQQELVPPQQQAS[Phospho (STY)]PPQLPK_.3;_AQQELVPPQQQAS[Phospho (STY)]PPQLPK_.2	_AQQELVPPQQQAS[Phospho (STY)]PPQLPK_.3	_AQQELVPPQQQAS[Phospho (STY)]PPQLPK_.3	_AQQELVPPQQQAS[Phospho (STY)]PPQLPK_.3	_AQQELVPPQQQAS[Phospho (STY)]PPQLPK_.3	_AQQELVPPQQQAS[Phospho (STY)]PPQLPK_.3	_AQQELVPPQQQAS[Phospho (STY)]PPQLPK_.3	_AQQELVPPQQQAS[Phospho (STY)]PPQLPK_.3;_AQQELVPPQQQAS[Phospho (STY)]PPQLPK_.2	_AQQELVPPQQQAS[Phospho (STY)]PPQLPK_.3;_AQQELVPPQQQAS[Phospho (STY)]PPQLPK_.2	_AQQELVPPQQQAS[Phospho (STY)]PPQLPK_.3;_AQQELVPPQQQAS[Phospho (STY)]PPQLPK_.2	_AQQELVPPQQQAS[Phospho (STY)]PPQLPK_.3;_AQQELVPPQQQAS[Phospho (STY)]PPQLPK_.2	_AQQELVPPQQQAS[Phospho (STY)]PPQLPK_.3;_AQQELVPPQQQAS[Phospho (STY)]PPQLPK_.2	_AQQELVPPQQQAS[Phospho (STY)]PPQLPK_.3;_AQQELVPPQQQAS[Phospho (STY)]PPQLPK_.2	_AQQELVPPQQQAS[Phospho (STY)]PPQLPK_.3;_AQQELVPPQQQAS[Phospho (STY)]PPQLPK_.2	_AQQELVPPQQQAS[Phospho (STY)]PPQLPK_.3;_AQQELVPPQQQAS[Phospho (STY)]PPQLPK_.2	_AQQELVPPQQQAS[Phospho (STY)]PPQLPK_.3;_AQQELVPPQQQAS[Phospho (STY)]PPQLPK_.2	_AQQELVPPQQQAS[Phospho (STY)]PPQLPK_.3;_AQQELVPPQQQAS[Phospho (STY)]PPQLPK_.2	_AQQELVPPQQQAS[Phospho (STY)]PPQLPK_.3;_AQQELVPPQQQAS[Phospho (STY)]PPQLPK_.2	_AQQELVPPQQQAS[Phospho (STY)]PPQLPK_.3;_AQQELVPPQQQAS[Phospho (STY)]PPQLPK_.2	_AQQELVPPQQQAS[Phospho (STY)]PPQLPK_.3;_AQQELVPPQQQAS[Phospho (STY)]PPQLPK_.2	_AQQELVPPQQQAS[Phospho (STY)]PPQLPK_.3;_AQQELVPPQQQAS[Phospho (STY)]PPQLPK_.2	_AQQELVPPQQQAS[Phospho (STY)]PPQLPK_.3;_AQQELVPPQQQAS[Phospho (STY)]PPQLPK_.2	_AQQELVPPQQQAS[Phospho (STY)]PPQLPK_.3;_AQQELVPPQQQAS[Phospho (STY)]PPQLPK_.2	_AQQELVPPQQQAS[Phospho (STY)]PPQLPK_.3;_AQQELVPPQQQAS[Phospho (STY)]PPQLPK_.2	2	2	2	2
1.30659e-19	55.3507	251894	SEC16A	Protein transport protein Sec16A	0.39008	13.0315	O15027	O15027_T578_M1_1	1	Phospho (STY)	T	578	VGGETDETTVSQNYR	Filtered	Filtered	Filtered	Filtered	Filtered	Filtered	Filtered	Filtered	Filtered	Filtered	Filtered	Filtered	Filtered	Filtered	Filtered	Filtered	Filtered	Filtered	Filtered	Filtered	Filtered	_QIDSSPVGGETDET[Phospho (STY)]TVSQNYR_.3	Filtered	Filtered	Filtered	Filtered	Filtered	Filtered	Filtered	Filtered	Filtered	Filtered	Filtered	Filtered	Filtered	Filtered
1.30659e-19	55.3507	251894	SEC16A	Protein transport protein Sec16A	0.39008	13.0315	O15027	O15027_T575_M1_1	1	Phospho (STY)	T	575	SSPVGGETDETTVSQ	_QIDSSPVGGET[Phospho (STY)]DETTVSQNYR_.3	Filtered	Filtered	_QIDSSPVGGET[Phospho (STY)]DETTVSQNYR_.3	Filtered	Filtered	Filtered	_QIDSSPVGGET[Phospho (STY)]DETTVSQNYR_.3	Filtered	Filtered	Filtered	Filtered	Filtered	Filtered	Filtered	Filtered	Filtered	Filtered	Filtered	Filtered	Filtered	_QIDSSPVGGET[Phospho (STY)]DETTVSQNYR_.3	Filtered	Filtered	Filtered	Filtered	Filtered	Filtered	Filtered	Filtered	Filtered	Filtered	1	Filtered	Filtered	1
1.30659e-19	55.3507	251894	SEC16A	Protein transport protein Sec16A	0.39008	13.0315	O15027	O15027_S595_M1_1	1	Phospho (STY)	S	595	VSQPSTPSPPKPTGI	Filtered	Filtered	Filtered	Filtered	Filtered	Filtered	Filtered	Filtered	Filtered	Filtered	Filtered	Filtered	Filtered	Filtered	Filtered	Filtered	Filtered	Filtered	Filtered	Filtered	Filtered	Filtered	Filtered	Filtered	Filtered	Filtered	Filtered	Filtered	Filtered	Filtered	Filtered	Filtered	Filtered	Filtered	Filtered	Filtered
1.30659e-19	55.3507	251894	SEC16A	Protein transport protein Sec16A	0.39008	13.0315	O15027	O15027_T600_M1_1	1	Phospho (STY)	T	600	TPSPPKPTGIFQTSA	Filtered	Filtered	Filtered	Filtered	Filtered	Filtered	Filtered	Filtered	Filtered	Filtered	Filtered	Filtered	Filtered	Filtered	Filtered	Filtered	Filtered	Filtered	Filtered	Filtered	_GSVSQPSTPSPPKPT[Phospho (STY)]GIFQTSANSSFEPVK_.3	Filtered	Filtered	Filtered	Filtered	Filtered	Filtered	Filtered	Filtered	Filtered	Filtered	Filtered	Filtered	Filtered	Filtered	Filtered
1.30659e-19	55.3507	251894	SEC16A	Protein transport protein Sec16A	0.39008	13.0315	O15027	O15027_S587_M1_1	1	Phospho (STY)	S	587	VSQNYRGSVSQPSTP	Filtered	Filtered	Filtered	Filtered	Filtered	Filtered	Filtered	Filtered	Filtered	Filtered	Filtered	Filtered	Filtered	Filtered	Filtered	Filtered	Filtered	Filtered	Filtered	Filtered	Filtered	Filtered	Filtered	Filtered	Filtered	Filtered	Filtered	Filtered	Filtered	Filtered	Filtered	Filtered	Filtered	Filtered	Filtered	Filtered
1.30659e-19	55.3507	251894	SEC16A	Protein transport protein Sec16A	0.39008	13.0315	O15027	O15027_S87_M1_1	1	Phospho (STY)	S	87	GPAPAGFSQHPGLLV	Filtered	Filtered	Filtered	Filtered	Filtered	Filtered	Filtered	Filtered	Filtered	Filtered	Filtered	Filtered	Filtered	Filtered	Filtered	Filtered	Filtered	_SSPPVLQGPAPAGFS[Phospho (STY)]QHPGLLVPHTHAR_.4;_SSPPVLQGPAPAGFS[Phospho (STY)]QHPGLLVPHTHAR_.3	Filtered	Filtered	Filtered	_SSPPVLQGPAPAGFS[Phospho (STY)]QHPGLLVPHTHAR_.4;_SSPPVLQGPAPAGFS[Phospho (STY)]QHPGLLVPHTHAR_.3	Filtered	Filtered	_SSPPVLQGPAPAGFS[Phospho (STY)]QHPGLLVPHTHAR_.4	_SSPPVLQGPAPAGFS[Phospho (STY)]QHPGLLVPHTHAR_.4	Filtered	Filtered	Filtered	Filtered	Filtered	Filtered	Filtered	Filtered	Filtered	Filtered
1.30659e-19	55.3507	251894	SEC16A	Protein transport protein Sec16A	0.39008	13.0315	O15027	O15027_S1964_M1_1	1	Phospho (STY)	S	1964	LPDGPLASPARVPMF	Filtered	Filtered	Filtered	_LLPSAPQTLPDGPLAS[Phospho (STY)]PAR_.2;_LLPSAPQTLPDGPLAS[Phospho (STY)]PAR_.3	_LLPSAPQTLPDGPLAS[Phospho (STY)]PAR_.3	Filtered	_LLPSAPQTLPDGPLAS[Phospho (STY)]PAR_.2	_LLPSAPQTLPDGPLAS[Phospho (STY)]PAR_.2;_LLPSAPQTLPDGPLAS[Phospho (STY)]PAR_.3	Filtered	Filtered	Filtered	Filtered	_LLPSAPQTLPDGPLAS[Phospho (STY)]PAR_.2	_LLPSAPQTLPDGPLAS[Phospho (STY)]PAR_.2	Filtered	_LLPSAPQTLPDGPLAS[Phospho (STY)]PAR_.2;_LLPSAPQTLPDGPLAS[Phospho (STY)]PAR_.3	_LLPSAPQTLPDGPLAS[Phospho (STY)]PAR_.3	Filtered	Filtered	_LLPSAPQTLPDGPLAS[Phospho (STY)]PAR_.2	Filtered	Filtered	Filtered	_LLPSAPQTLPDGPLAS[Phospho (STY)]PAR_.2;_LLPSAPQTLPDGPLAS[Phospho (STY)]PAR_.3	_LLPSAPQTLPDGPLAS[Phospho (STY)]PAR_.2	Filtered	Filtered	_LLPSAPQTLPDGPLAS[Phospho (STY)]PAR_.2;_LLPSAPQTLPDGPLAS[Phospho (STY)]PAR_.3	Filtered	Filtered	_LLPSAPQTLPDGPLAS[Phospho (STY)]PAR_.2	Filtered	Filtered	Filtered	Filtered	2
1.30659e-19	55.3507	251894	SEC16A	Protein transport protein Sec16A	0.39008	13.0315	O15027	O15027_T1956_M1_1	1	Phospho (STY)	T	1956	LLPSAPQTLPDGPLA	_LLPSAPQT[Phospho (STY)]LPDGPLASPAR_.2	Filtered	Filtered	Filtered	Filtered	Filtered	Filtered	Filtered	Filtered	Filtered	Filtered	Filtered	Filtered	Filtered	Filtered	Filtered	Filtered	Filtered	Filtered	Filtered	Filtered	_LLPSAPQT[Phospho (STY)]LPDGPLASPAR_.2	Filtered	Filtered	_LLPSAPQT[Phospho (STY)]LPDGPLASPAR_.2	Filtered	Filtered	Filtered	Filtered	Filtered	Filtered	Filtered	1	Filtered	Filtered	Filtered
1.30659e-19	55.3507	251894	SEC16A	Protein transport protein Sec16A	0.39008	13.0315	O15027	O15027_S1368_M1_1	1	Phospho (STY)	S	1368	HSLASRRSSLSSHSH	Filtered	Filtered	Filtered	Filtered	Filtered	Filtered	Filtered	Filtered	Filtered	Filtered	Filtered	Filtered	Filtered	Filtered	Filtered	Filtered	Filtered	Filtered	Filtered	Filtered	Filtered	Filtered	Filtered	Filtered	Filtered	Filtered	Filtered	Filtered	Filtered	Filtered	Filtered	Filtered	Filtered	Filtered	Filtered	Filtered
1.30659e-19	55.3507	251894	SEC16A	Protein transport protein Sec16A	0.39008	13.0315	O15027	O15027_T2054_M1_1	1	Phospho (STY)	T	2054	DGKFANLTPSRTVPD	Filtered	Filtered	Filtered	Filtered	Filtered	Filtered	Filtered	Filtered	Filtered	Filtered	Filtered	Filtered	Filtered	Filtered	Filtered	Filtered	Filtered	Filtered	Filtered	Filtered	Filtered	Filtered	Filtered	Filtered	Filtered	Filtered	Filtered	_FANLT[Phospho (STY)]PSR_.2	Filtered	Filtered	Filtered	Filtered	Filtered	Filtered	Filtered	Filtered
1.30659e-19	55.3507	251894	SEC16A	Protein transport protein Sec16A	0.39008	13.0315	O15027	O15027_Y1390_M1_1	1	Phospho (STY)	Y	1390	HNVAAGSYEAPLPPG	Filtered	Filtered	Filtered	Filtered	Filtered	Filtered	Filtered	Filtered	Filtered	Filtered	Filtered	Filtered	Filtered	Filtered	Filtered	Filtered	Filtered	Filtered	Filtered	_SHNVAAGSY[Phospho (STY)]EAPLPPGSFHGDFAYGTYR_.4	Filtered	Filtered	Filtered	Filtered	Filtered	Filtered	Filtered	Filtered	Filtered	Filtered	Filtered	Filtered	Filtered	Filtered	Filtered	Filtered
1.30659e-19	55.3507	251894	SEC16A	Protein transport protein Sec16A	0.39008	13.0315	O15027	O15027_S1853_M2_1	2	Phospho (STY)	S	1853	SQLVQMASQLRLFDP	Filtered	Filtered	Filtered	Filtered	Filtered	Filtered	Filtered	Filtered	Filtered	Filtered	Filtered	Filtered	Filtered	Filtered	Filtered	Filtered	Filtered	Filtered	Filtered	Filtered	Filtered	Filtered	Filtered	Filtered	Filtered	Filtered	Filtered	Filtered	Filtered	_SILTQPHLYSPVLIS[Phospho (STY)]QLVQM[Oxidation (M)]AS[Phospho (STY)]QLR_.3	Filtered	Filtered	Filtered	Filtered	Filtered	Filtered
1.30659e-19	55.3507	251894	SEC16A	Protein transport protein Sec16A	0.39008	13.0315	O15027	O15027_S1846_M2_1	2	Phospho (STY)	S	1846	LYSPVLISQLVQMAS	Filtered	Filtered	Filtered	Filtered	Filtered	Filtered	Filtered	Filtered	Filtered	Filtered	Filtered	Filtered	Filtered	Filtered	Filtered	Filtered	Filtered	Filtered	Filtered	Filtered	Filtered	Filtered	Filtered	Filtered	Filtered	Filtered	Filtered	Filtered	Filtered	_SILTQPHLYSPVLIS[Phospho (STY)]QLVQM[Oxidation (M)]AS[Phospho (STY)]QLR_.3	Filtered	Filtered	Filtered	Filtered	Filtered	Filtered
1.30659e-19	55.3507	251894	SEC16A	Protein transport protein Sec16A	0.39008	13.0315	O15027	O15027_S1347_M1_1	1	Phospho (STY)	S	1347	GEEVDRRSVHSEHSA	Filtered	_S[Phospho (STY)]VHSEHSAR_.2	Filtered	Filtered	Filtered	Filtered	Filtered	Filtered	Filtered	Filtered	Filtered	Filtered	Filtered	Filtered	Filtered	Filtered	Filtered	Filtered	Filtered	_S[Phospho (STY)]VHSEHSAR_.2	Filtered	Filtered	_S[Phospho (STY)]VHSEHSAR_.2	Filtered	Filtered	Filtered	Filtered	Filtered	_S[Phospho (STY)]VHSEHSAR_.2	Filtered	Filtered	Filtered	Filtered	1	Filtered	Filtered
2.2541e-09	47.6687	74534	KHNYN	Protein KHNYN	0.596344	9.20697	O15037	O15037_S10_M1_1	1	Phospho (STY)	S	10	TWGARPASPDRFAVS	Filtered	_PAS[Phospho (STY)]PDRFAVSAEAENK_.2	Filtered	_PAS[Phospho (STY)]PDRFAVSAEAENK_.2	_PAS[Phospho (STY)]PDRFAVSAEAENK_.2	_PAS[Phospho (STY)]PDRFAVSAEAENK_.2	Filtered	Filtered	_PAS[Phospho (STY)]PDRFAVSAEAENK_.2	_PAS[Phospho (STY)]PDRFAVSAEAENK_.2	Filtered	Filtered	Filtered	_PAS[Phospho (STY)]PDRFAVSAEAENK_.2	Filtered	_PAS[Phospho (STY)]PDRFAVSAEAENK_.2	_PAS[Phospho (STY)]PDRFAVSAEAENK_.2	Filtered	Filtered	Filtered	_PAS[Phospho (STY)]PDRFAVSAEAENK_.2	_PAS[Phospho (STY)]PDRFAVSAEAENK_.2	_PAS[Phospho (STY)]PDRFAVSAEAENK_.2	Filtered	_PAS[Phospho (STY)]PDRFAVSAEAENK_.2	Filtered	Filtered	_PAS[Phospho (STY)]PDRFAVSAEAENK_.2	Filtered	Filtered	Filtered	Filtered	Filtered	1	Filtered	1
2.2541e-09	47.6687	74534	KHNYN	Protein KHNYN	0.596344	9.20697	O15037	O15037_S17_M1_1	1	Phospho (STY)	S	17	SPDRFAVSAEAENKV	_PASPDRFAVS[Phospho (STY)]AEAENK_.2	Filtered	Filtered	Filtered	Filtered	Filtered	Filtered	Filtered	Filtered	Filtered	Filtered	Filtered	Filtered	Filtered	Filtered	Filtered	Filtered	Filtered	Filtered	Filtered	Filtered	Filtered	Filtered	Filtered	Filtered	Filtered	Filtered	Filtered	Filtered	_PASPDRFAVS[Phospho (STY)]AEAENK_.2	Filtered	Filtered	1	Filtered	Filtered	Filtered
8.5909e-18	54.1644	118292	U2SURP	U2 snRNP-associated SURP motif-containing protein	0.503954	12.0687	O15042	O15042_T919_M1_1	1	Phospho (STY)	T	919	KKEKDECTPTRKERK	_EKDEC[Carbamidomethyl (C)]T[Phospho (STY)]PTRK_.2;_EKDEC[Carbamidomethyl (C)]T[Phospho (STY)]PTR_.2	_EKDEC[Carbamidomethyl (C)]T[Phospho (STY)]PTRK_.2;_EKDEC[Carbamidomethyl (C)]T[Phospho (STY)]PTR_.2	_EKDEC[Carbamidomethyl (C)]T[Phospho (STY)]PTR_.2	_EKDEC[Carbamidomethyl (C)]T[Phospho (STY)]PTRK_.2;_EKDEC[Carbamidomethyl (C)]T[Phospho (STY)]PTR_.2	_EKDEC[Carbamidomethyl (C)]T[Phospho (STY)]PTRK_.2;_EKDEC[Carbamidomethyl (C)]T[Phospho (STY)]PTR_.2	_EKDEC[Carbamidomethyl (C)]T[Phospho (STY)]PTRK_.2	_EKDEC[Carbamidomethyl (C)]T[Phospho (STY)]PTRK_.2;_EKDEC[Carbamidomethyl (C)]T[Phospho (STY)]PTR_.2	_EKDEC[Carbamidomethyl (C)]T[Phospho (STY)]PTRK_.2;_EKDEC[Carbamidomethyl (C)]T[Phospho (STY)]PTR_.2	_EKDEC[Carbamidomethyl (C)]T[Phospho (STY)]PTRK_.2;_EKDEC[Carbamidomethyl (C)]T[Phospho (STY)]PTR_.2	_EKDEC[Carbamidomethyl (C)]T[Phospho (STY)]PTRK_.2;_EKDEC[Carbamidomethyl (C)]T[Phospho (STY)]PTR_.2	_EKDEC[Carbamidomethyl (C)]T[Phospho (STY)]PTRK_.2;_EKDEC[Carbamidomethyl (C)]T[Phospho (STY)]PTR_.2	_EKDEC[Carbamidomethyl (C)]T[Phospho (STY)]PTR_.2	_EKDEC[Carbamidomethyl (C)]T[Phospho (STY)]PTR_.2	_EKDEC[Carbamidomethyl (C)]T[Phospho (STY)]PTRK_.2	_EKDEC[Carbamidomethyl (C)]T[Phospho (STY)]PTR_.2	_EKDEC[Carbamidomethyl (C)]T[Phospho (STY)]PTRK_.2;_EKDEC[Carbamidomethyl (C)]T[Phospho (STY)]PTR_.2	_EKDEC[Carbamidomethyl (C)]T[Phospho (STY)]PTRK_.2;_EKDEC[Carbamidomethyl (C)]T[Phospho (STY)]PTR_.2	_EKDEC[Carbamidomethyl (C)]T[Phospho (STY)]PTRK_.2;_EKDEC[Carbamidomethyl (C)]T[Phospho (STY)]PTR_.2	_EKDEC[Carbamidomethyl (C)]T[Phospho (STY)]PTRK_.2;_EKDEC[Carbamidomethyl (C)]T[Phospho (STY)]PTR_.2	_EKDEC[Carbamidomethyl (C)]T[Phospho (STY)]PTRK_.2;_EKDEC[Carbamidomethyl (C)]T[Phospho (STY)]PTR_.2	_EKDEC[Carbamidomethyl (C)]T[Phospho (STY)]PTRK_.2	_EKDEC[Carbamidomethyl (C)]T[Phospho (STY)]PTRK_.2;_EKDEC[Carbamidomethyl (C)]T[Phospho (STY)]PTR_.2	_EKDEC[Carbamidomethyl (C)]T[Phospho (STY)]PTRK_.2	_EKDEC[Carbamidomethyl (C)]T[Phospho (STY)]PTRK_.2;_EKDEC[Carbamidomethyl (C)]T[Phospho (STY)]PTR_.2	_EKDEC[Carbamidomethyl (C)]T[Phospho (STY)]PTRK_.2;_EKDEC[Carbamidomethyl (C)]T[Phospho (STY)]PTR_.2	_EKDEC[Carbamidomethyl (C)]T[Phospho (STY)]PTR_.2	_EKDEC[Carbamidomethyl (C)]T[Phospho (STY)]PTRK_.2	_EKDEC[Carbamidomethyl (C)]T[Phospho (STY)]PTRK_.2;_EKDEC[Carbamidomethyl (C)]T[Phospho (STY)]PTR_.2	_EKDEC[Carbamidomethyl (C)]T[Phospho (STY)]PTRK_.2;_EKDEC[Carbamidomethyl (C)]T[Phospho (STY)]PTR_.2	_EKDEC[Carbamidomethyl (C)]T[Phospho (STY)]PTR_.2	_EKDEC[Carbamidomethyl (C)]T[Phospho (STY)]PTRK_.2;_EKDEC[Carbamidomethyl (C)]T[Phospho (STY)]PTR_.2	_EKDEC[Carbamidomethyl (C)]T[Phospho (STY)]PTR_.2	2	2	1	2
8.5909e-18	54.1644	118292	U2SURP	U2 snRNP-associated SURP motif-containing protein	0.503954	12.0687	O15042	O15042_T921_M1_1	1	Phospho (STY)	T	921	EKDECTPTRKERKRR	Filtered	Filtered	Filtered	Filtered	Filtered	Filtered	Filtered	Filtered	Filtered	Filtered	Filtered	Filtered	Filtered	Filtered	Filtered	Filtered	Filtered	Filtered	Filtered	Filtered	Filtered	Filtered	_EKDEC[Carbamidomethyl (C)]TPT[Phospho (STY)]R_.2	Filtered	Filtered	Filtered	Filtered	Filtered	Filtered	Filtered	Filtered	Filtered	Filtered	Filtered	Filtered	Filtered
8.5909e-18	54.1644	118292	U2SURP	U2 snRNP-associated SURP motif-containing protein	0.503954	12.0687	O15042	O15042_S974_M1_1	1	Phospho (STY)	S	974	SRSSHKDSPRDVSKK	Filtered	_SSHKDS[Phospho (STY)]PR_.2	Filtered	Filtered	Filtered	_SSHKDS[Phospho (STY)]PR_.2	Filtered	Filtered	Filtered	_SSHKDS[Phospho (STY)]PR_.2	Filtered	Filtered	Filtered	Filtered	_SSHKDS[Phospho (STY)]PR_.2	_SSHKDS[Phospho (STY)]PR_.2	_SSHKDS[Phospho (STY)]PR_.2	_SSHKDS[Phospho (STY)]PR_.2	Filtered	Filtered	_SSHKDS[Phospho (STY)]PR_.2	_SSHKDS[Phospho (STY)]PR_.2	_SSHKDS[Phospho (STY)]PR_.2	Filtered	_SSHKDS[Phospho (STY)]PR_.2	_SSHKDS[Phospho (STY)]PR_.2	Filtered	Filtered	Filtered	_SSHKDS[Phospho (STY)]PR_.2	Filtered	Filtered	Filtered	1	Filtered	Filtered
8.5909e-18	54.1644	118292	U2SURP	U2 snRNP-associated SURP motif-containing protein	0.503954	12.0687	O15042	O15042_S67_M1_1	1	Phospho (STY)	S	67	ARESLCDSPHQNLSR	_ESLC[Carbamidomethyl (C)]DS[Phospho (STY)]PHQNLSR_.3;_ESLC[Carbamidomethyl (C)]DS[Phospho (STY)]PHQNLSR_.2	_ESLC[Carbamidomethyl (C)]DS[Phospho (STY)]PHQNLSR_.3;_ESLC[Carbamidomethyl (C)]DS[Phospho (STY)]PHQNLSR_.2	_ESLC[Carbamidomethyl (C)]DS[Phospho (STY)]PHQNLSR_.3;_ESLC[Carbamidomethyl (C)]DS[Phospho (STY)]PHQNLSR_.2	_ESLC[Carbamidomethyl (C)]DS[Phospho (STY)]PHQNLSR_.2	_ESLC[Carbamidomethyl (C)]DS[Phospho (STY)]PHQNLSR_.3;_ESLC[Carbamidomethyl (C)]DS[Phospho (STY)]PHQNLSR_.2	_ESLC[Carbamidomethyl (C)]DS[Phospho (STY)]PHQNLSR_.3;_ESLC[Carbamidomethyl (C)]DS[Phospho (STY)]PHQNLSR_.2	_ESLC[Carbamidomethyl (C)]DS[Phospho (STY)]PHQNLSR_.3;_ESLC[Carbamidomethyl (C)]DS[Phospho (STY)]PHQNLSR_.2;_ESLC[Carbamidomethyl (C)]DS[Phospho (STY)]PHQNLSRPLLENK_.3	_ESLC[Carbamidomethyl (C)]DS[Phospho (STY)]PHQNLSR_.2	_ESLC[Carbamidomethyl (C)]DS[Phospho (STY)]PHQNLSR_.3	_ESLC[Carbamidomethyl (C)]DS[Phospho (STY)]PHQNLSR_.3	_ESLC[Carbamidomethyl (C)]DS[Phospho (STY)]PHQNLSR_.3;_ESLC[Carbamidomethyl (C)]DS[Phospho (STY)]PHQNLSR_.2	Filtered	_ESLC[Carbamidomethyl (C)]DS[Phospho (STY)]PHQNLSR_.3;_ESLC[Carbamidomethyl (C)]DS[Phospho (STY)]PHQNLSR_.2	_ESLC[Carbamidomethyl (C)]DS[Phospho (STY)]PHQNLSR_.3	_ESLC[Carbamidomethyl (C)]DS[Phospho (STY)]PHQNLSR_.3;_ESLC[Carbamidomethyl (C)]DS[Phospho (STY)]PHQNLSR_.2	_ESLC[Carbamidomethyl (C)]DS[Phospho (STY)]PHQNLSR_.3;_ESLC[Carbamidomethyl (C)]DS[Phospho (STY)]PHQNLSR_.2	_ESLC[Carbamidomethyl (C)]DS[Phospho (STY)]PHQNLSR_.3;_ESLC[Carbamidomethyl (C)]DS[Phospho (STY)]PHQNLSR_.2	_ESLC[Carbamidomethyl (C)]DS[Phospho (STY)]PHQNLSR_.3;_ESLC[Carbamidomethyl (C)]DS[Phospho (STY)]PHQNLSR_.2;_ESLC[Carbamidomethyl (C)]DS[Phospho (STY)]PHQNLSRPLLENK_.3	_ESLC[Carbamidomethyl (C)]DS[Phospho (STY)]PHQNLSR_.3;_ESLC[Carbamidomethyl (C)]DS[Phospho (STY)]PHQNLSR_.2;_ESLC[Carbamidomethyl (C)]DS[Phospho (STY)]PHQNLSRPLLENK_.3	_ESLC[Carbamidomethyl (C)]DS[Phospho (STY)]PHQNLSR_.3;_ESLC[Carbamidomethyl (C)]DS[Phospho (STY)]PHQNLSR_.2	_ESLC[Carbamidomethyl (C)]DS[Phospho (STY)]PHQNLSR_.3;_ESLC[Carbamidomethyl (C)]DS[Phospho (STY)]PHQNLSR_.2	_ESLC[Carbamidomethyl (C)]DS[Phospho (STY)]PHQNLSR_.3;_ESLC[Carbamidomethyl (C)]DS[Phospho (STY)]PHQNLSR_.2;_ESLC[Carbamidomethyl (C)]DS[Phospho (STY)]PHQNLSRPLLENK_.3	_ESLC[Carbamidomethyl (C)]DS[Phospho (STY)]PHQNLSR_.3;_ESLC[Carbamidomethyl (C)]DS[Phospho (STY)]PHQNLSR_.2	_ESLC[Carbamidomethyl (C)]DS[Phospho (STY)]PHQNLSR_.3	_ESLC[Carbamidomethyl (C)]DS[Phospho (STY)]PHQNLSR_.3;_ESLC[Carbamidomethyl (C)]DS[Phospho (STY)]PHQNLSR_.2	_ESLC[Carbamidomethyl (C)]DS[Phospho (STY)]PHQNLSR_.3;_ESLC[Carbamidomethyl (C)]DS[Phospho (STY)]PHQNLSRPLLENK_.3	_ESLC[Carbamidomethyl (C)]DS[Phospho (STY)]PHQNLSR_.3	_ESLC[Carbamidomethyl (C)]DS[Phospho (STY)]PHQNLSR_.3;_ESLC[Carbamidomethyl (C)]DS[Phospho (STY)]PHQNLSR_.2	_ESLC[Carbamidomethyl (C)]DS[Phospho (STY)]PHQNLSR_.3;_ESLC[Carbamidomethyl (C)]DS[Phospho (STY)]PHQNLSR_.2	_ESLC[Carbamidomethyl (C)]DS[Phospho (STY)]PHQNLSR_.3;_ESLC[Carbamidomethyl (C)]DS[Phospho (STY)]PHQNLSR_.2	_ESLC[Carbamidomethyl (C)]DS[Phospho (STY)]PHQNLSR_.3;_ESLC[Carbamidomethyl (C)]DS[Phospho (STY)]PHQNLSR_.2	Filtered	2	2	2	1
8.5909e-18	54.1644	118292	U2SURP	U2 snRNP-associated SURP motif-containing protein	0.503954	12.0687	O15042	O15042_S63_M1_1	1	Phospho (STY)	S	63	RNESARESLCDSPHQ	Filtered	Filtered	Filtered	Filtered	Filtered	Filtered	Filtered	Filtered	Filtered	Filtered	Filtered	Filtered	Filtered	Filtered	Filtered	Filtered	Filtered	Filtered	Filtered	Filtered	Filtered	_ES[Phospho (STY)]LC[Carbamidomethyl (C)]DSPHQNLSR_.3	Filtered	Filtered	Filtered	Filtered	_ES[Phospho (STY)]LC[Carbamidomethyl (C)]DSPHQNLSR_.3	Filtered	Filtered	Filtered	Filtered	Filtered	Filtered	Filtered	Filtered	Filtered
8.5909e-18	54.1644	118292	U2SURP	U2 snRNP-associated SURP motif-containing protein	0.503954	12.0687	O15042	O15042_S485_M1_1	1	Phospho (STY)	S	485	YSILQGDSPTKWRTE	_LYSILQGDS[Phospho (STY)]PTK_.2	Filtered	Filtered	_LYSILQGDS[Phospho (STY)]PTK_.2	Filtered	Filtered	_LYSILQGDS[Phospho (STY)]PTK_.2	Filtered	Filtered	Filtered	Filtered	Filtered	Filtered	Filtered	Filtered	Filtered	Filtered	Filtered	Filtered	Filtered	Filtered	Filtered	Filtered	Filtered	Filtered	Filtered	Filtered	Filtered	Filtered	Filtered	Filtered	Filtered	1	Filtered	Filtered	1
8.5909e-18	54.1644	118292	U2SURP	U2 snRNP-associated SURP motif-containing protein	0.503954	12.0687	O15042	O15042_S73_M1_1	1	Phospho (STY)	S	73	DSPHQNLSRPLLENK	_ESLC[Carbamidomethyl (C)]DSPHQNLS[Phospho (STY)]RPLLENK_.3	Filtered	Filtered	Filtered	Filtered	Filtered	Filtered	Filtered	Filtered	Filtered	Filtered	Filtered	Filtered	Filtered	Filtered	Filtered	Filtered	Filtered	Filtered	Filtered	Filtered	Filtered	Filtered	Filtered	Filtered	Filtered	Filtered	Filtered	Filtered	Filtered	Filtered	Filtered	1	Filtered	Filtered	Filtered
8.5909e-18	54.1644	118292	U2SURP	U2 snRNP-associated SURP motif-containing protein	0.503954	12.0687	O15042	O15042_S202_M1_1	1	Phospho (STY)	S	202	GEKEKKKSNLELFKE	Filtered	_S[Phospho (STY)]NLELFK_.1	_S[Phospho (STY)]NLELFK_.1	Filtered	Filtered	_S[Phospho (STY)]NLELFK_.1	Filtered	Filtered	_S[Phospho (STY)]NLELFK_.1	_S[Phospho (STY)]NLELFK_.1	Filtered	_S[Phospho (STY)]NLELFK_.1	_S[Phospho (STY)]NLELFK_.1	_S[Phospho (STY)]NLELFK_.1	Filtered	_S[Phospho (STY)]NLELFK_.1	_S[Phospho (STY)]NLELFK_.1	_S[Phospho (STY)]NLELFK_.1	Filtered	_S[Phospho (STY)]NLELFK_.1	_S[Phospho (STY)]NLELFK_.1	_S[Phospho (STY)]NLELFK_.1	Filtered	Filtered	Filtered	Filtered	Filtered	Filtered	_S[Phospho (STY)]NLELFK_.1	_S[Phospho (STY)]NLELFK_.1	Filtered	_S[Phospho (STY)]NLELFK_.1	Filtered	1	1	Filtered
1.27115e-22	57.3234	186034	SETD1A	Histone-lysine N-methyltransferase SETD1A	0.489035	12.5541	O15047	O15047_S1152_M1_1	1	Phospho (STY)	S	1152	PRPDERPSSPIPLLP	Filtered	Filtered	Filtered	Filtered	Filtered	Filtered	Filtered	Filtered	Filtered	Filtered	Filtered	Filtered	Filtered	Filtered	Filtered	Filtered	_PDERPS[Phospho (STY)]SPIPLLPPPK_.3	Filtered	_PDERPS[Phospho (STY)]SPIPLLPPPK_.3	Filtered	Filtered	_PDERPS[Phospho (STY)]SPIPLLPPPK_.3	_PDERPS[Phospho (STY)]SPIPLLPPPK_.3	Filtered	Filtered	Filtered	Filtered	Filtered	Filtered	Filtered	Filtered	Filtered	Filtered	Filtered	Filtered	Filtered
1.27115e-22	57.3234	186034	SETD1A	Histone-lysine N-methyltransferase SETD1A	0.489035	12.5541	O15047	O15047_S1103_M1_1	1	Phospho (STY)	S	1103	VPERVAGSPVTPLPE	_VAGS[Phospho (STY)]PVTPLPEQEASPAR_.2;_VAGS[Phospho (STY)]PVTPLPEQEASPAR_.3	_VAGS[Phospho (STY)]PVTPLPEQEASPAR_.2;_VAGS[Phospho (STY)]PVTPLPEQEASPAR_.3	_VAGS[Phospho (STY)]PVTPLPEQEASPAR_.2	_VAGS[Phospho (STY)]PVTPLPEQEASPAR_.2	_VAGS[Phospho (STY)]PVTPLPEQEASPAR_.2	_VAGS[Phospho (STY)]PVTPLPEQEASPAR_.2	_VAGS[Phospho (STY)]PVTPLPEQEASPAR_.2	_VAGS[Phospho (STY)]PVTPLPEQEASPAR_.2	_VAGS[Phospho (STY)]PVTPLPEQEASPAR_.2	_VAGS[Phospho (STY)]PVTPLPEQEASPAR_.2	_VAGS[Phospho (STY)]PVTPLPEQEASPAR_.2	_VAGS[Phospho (STY)]PVTPLPEQEASPAR_.2	_VAGS[Phospho (STY)]PVTPLPEQEASPAR_.2	_VAGS[Phospho (STY)]PVTPLPEQEASPAR_.2	_VAGS[Phospho (STY)]PVTPLPEQEASPAR_.2	_VAGS[Phospho (STY)]PVTPLPEQEASPAR_.2	_VAGS[Phospho (STY)]PVTPLPEQEASPAR_.2	_VAGS[Phospho (STY)]PVTPLPEQEASPAR_.2	_VAGS[Phospho (STY)]PVTPLPEQEASPAR_.2	_VAGS[Phospho (STY)]PVTPLPEQEASPAR_.2;_VAGS[Phospho (STY)]PVTPLPEQEASPAR_.3	_VAGS[Phospho (STY)]PVTPLPEQEASPAR_.2;_VAGS[Phospho (STY)]PVTPLPEQEASPAR_.3	_VAGS[Phospho (STY)]PVTPLPEQEASPAR_.2	_VAGS[Phospho (STY)]PVTPLPEQEASPAR_.2;_VAGS[Phospho (STY)]PVTPLPEQEASPAR_.3	_VAGS[Phospho (STY)]PVTPLPEQEASPAR_.2	_VAGS[Phospho (STY)]PVTPLPEQEASPAR_.2	_VAGS[Phospho (STY)]PVTPLPEQEASPAR_.2	_VAGS[Phospho (STY)]PVTPLPEQEASPAR_.2	_VAGS[Phospho (STY)]PVTPLPEQEASPAR_.2	_VAGS[Phospho (STY)]PVTPLPEQEASPAR_.2	_VAGS[Phospho (STY)]PVTPLPEQEASPAR_.2;_VAGS[Phospho (STY)]PVTPLPEQEASPAR_.3	_VAGS[Phospho (STY)]PVTPLPEQEASPAR_.2	_VAGS[Phospho (STY)]PVTPLPEQEASPAR_.2	2	2	1	1
1.27115e-22	57.3234	186034	SETD1A	Histone-lysine N-methyltransferase SETD1A	0.489035	12.5541	O15047	O15047_T1106_M1_1	1	Phospho (STY)	T	1106	RVAGSPVTPLPEQEA	Filtered	Filtered	Filtered	_VAGSPVT[Phospho (STY)]PLPEQEASPAR_.3	Filtered	Filtered	Filtered	Filtered	Filtered	Filtered	_VAGSPVT[Phospho (STY)]PLPEQEASPAR_.3	Filtered	_VAGSPVT[Phospho (STY)]PLPEQEASPAR_.3	Filtered	_VAGSPVT[Phospho (STY)]PLPEQEASPAR_.3	Filtered	Filtered	_VAGSPVT[Phospho (STY)]PLPEQEASPAR_.3	Filtered	Filtered	Filtered	Filtered	Filtered	Filtered	Filtered	Filtered	Filtered	Filtered	Filtered	Filtered	Filtered	Filtered	Filtered	Filtered	Filtered	1
1.27115e-22	57.3234	186034	SETD1A	Histone-lysine N-methyltransferase SETD1A	0.489035	12.5541	O15047	O15047_S470_M1_1	1	Phospho (STY)	S	470	ASPARSGSPAPETTN	Filtered	Filtered	_SGS[Phospho (STY)]PAPETTNESVPFAQHSSLDSR_.3	_SGS[Phospho (STY)]PAPETTNESVPFAQHSSLDSR_.3	_SGS[Phospho (STY)]PAPETTNESVPFAQHSSLDSR_.3	Filtered	Filtered	_SGS[Phospho (STY)]PAPETTNESVPFAQHSSLDSR_.3	Filtered	Filtered	Filtered	Filtered	_SGS[Phospho (STY)]PAPETTNESVPFAQHSSLDSR_.3	Filtered	_SGS[Phospho (STY)]PAPETTNESVPFAQHSSLDSR_.3	Filtered	_SGS[Phospho (STY)]PAPETTNESVPFAQHSSLDSR_.3	Filtered	_SGS[Phospho (STY)]PAPETTNESVPFAQHSSLDSR_.3	_SGS[Phospho (STY)]PAPETTNESVPFAQHSSLDSR_.3	_SGS[Phospho (STY)]PAPETTNESVPFAQHSSLDSR_.3	Filtered	_SGS[Phospho (STY)]PAPETTNESVPFAQHSSLDSR_.3	Filtered	Filtered	Filtered	Filtered	Filtered	Filtered	Filtered	Filtered	Filtered	Filtered	Filtered	1	1
1.27115e-22	57.3234	186034	SETD1A	Histone-lysine N-methyltransferase SETD1A	0.489035	12.5541	O15047	O15047_S1076_M1_1	1	Phospho (STY)	S	1076	ERPAALPSASPPPRE	Filtered	Filtered	Filtered	Filtered	Filtered	Filtered	Filtered	Filtered	Filtered	Filtered	Filtered	Filtered	Filtered	Filtered	Filtered	Filtered	Filtered	Filtered	Filtered	Filtered	Filtered	Filtered	Filtered	_PAALPS[Phospho (STY)]ASPPPR_.2	Filtered	Filtered	Filtered	Filtered	Filtered	Filtered	Filtered	Filtered	Filtered	Filtered	Filtered	Filtered
1.27115e-22	57.3234	186034	SETD1A	Histone-lysine N-methyltransferase SETD1A	0.489035	12.5541	O15047	O15047_S1078_M1_1	1	Phospho (STY)	S	1078	PAALPSASPPPREVP	Filtered	Filtered	Filtered	_PAALPSAS[Phospho (STY)]PPPR_.2	Filtered	Filtered	Filtered	Filtered	Filtered	Filtered	Filtered	Filtered	Filtered	Filtered	Filtered	Filtered	_PAALPSAS[Phospho (STY)]PPPR_.2	Filtered	Filtered	Filtered	Filtered	Filtered	Filtered	Filtered	Filtered	Filtered	Filtered	Filtered	Filtered	Filtered	Filtered	Filtered	Filtered	Filtered	Filtered	1
1.64971e-08	46.8387	336221	TRANK1	TPR and ankyrin repeat-containing protein 1	0.74347	10.3322	O15050	O15050_S283_M1_1	1	Phospho (STY)	S	283	LLDRQSRSVVDVLKR	Filtered	Filtered	Filtered	Filtered	Filtered	_S[Phospho (STY)]VVDVLKR_.2	Filtered	_S[Phospho (STY)]VVDVLKR_.2	Filtered	Filtered	Filtered	_S[Phospho (STY)]VVDVLKR_.2	Filtered	Filtered	Filtered	Filtered	Filtered	Filtered	Filtered	Filtered	Filtered	Filtered	_S[Phospho (STY)]VVDVLKR_.2	Filtered	Filtered	Filtered	Filtered	Filtered	_S[Phospho (STY)]VVDVLKR_.2	Filtered	_S[Phospho (STY)]VVDVLKR_.2	Filtered	Filtered	Filtered	Filtered	Filtered
1.26799e-10	48.7836	165538	SYNJ2	Synaptojanin-2	0.685981	11.1318	O15056	O15056_S1124_M1_1	1	Phospho (STY)	S	1124	LMVKKSASDASISSG	_SAS[Phospho (STY)]DASISSGTHGQYSILQTAR_.3	_SAS[Phospho (STY)]DASISSGTHGQYSILQTAR_.3	Filtered	_SAS[Phospho (STY)]DASISSGTHGQYSILQTAR_.3	_SAS[Phospho (STY)]DASISSGTHGQYSILQTAR_.3	_SAS[Phospho (STY)]DASISSGTHGQYSILQTAR_.3	_SAS[Phospho (STY)]DASISSGTHGQYSILQTAR_.3	_SAS[Phospho (STY)]DASISSGTHGQYSILQTAR_.3	Filtered	_SAS[Phospho (STY)]DASISSGTHGQYSILQTAR_.3	Filtered	Filtered	_SAS[Phospho (STY)]DASISSGTHGQYSILQTAR_.3	_SAS[Phospho (STY)]DASISSGTHGQYSILQTAR_.3	_SAS[Phospho (STY)]DASISSGTHGQYSILQTAR_.3	_SAS[Phospho (STY)]DASISSGTHGQYSILQTAR_.3	Filtered	_SAS[Phospho (STY)]DASISSGTHGQYSILQTAR_.3	_SAS[Phospho (STY)]DASISSGTHGQYSILQTAR_.3	_SAS[Phospho (STY)]DASISSGTHGQYSILQTAR_.3	_SAS[Phospho (STY)]DASISSGTHGQYSILQTAR_.3	Filtered	Filtered	Filtered	Filtered	_SAS[Phospho (STY)]DASISSGTHGQYSILQTAR_.3	Filtered	_SAS[Phospho (STY)]DASISSGTHGQYSILQTAR_.3	Filtered	_SAS[Phospho (STY)]DASISSGTHGQYSILQTAR_.3	Filtered	Filtered	1	1	Filtered	1
1.26799e-10	48.7836	165538	SYNJ2	Synaptojanin-2	0.685981	11.1318	O15056	O15056_S1434_M1_1	1	Phospho (STY)	S	1434	NTWLSKSSDPLDSGT	Filtered	Filtered	Filtered	Filtered	Filtered	Filtered	Filtered	Filtered	Filtered	Filtered	Filtered	Filtered	Filtered	Filtered	Filtered	Filtered	Filtered	Filtered	Filtered	Filtered	Filtered	Filtered	Filtered	Filtered	Filtered	Filtered	Filtered	Filtered	Filtered	Filtered	Filtered	Filtered	Filtered	Filtered	Filtered	Filtered
1.45753e-05	43.3638	172868	SYNM	Synemin	0.202072	11.3558	O15061	O15061_S429_M1_1	1	Phospho (STY)	S	429	QTNVRTFSPTYGLLR	Filtered	Filtered	Filtered	Filtered	Filtered	Filtered	Filtered	Filtered	Filtered	Filtered	Filtered	Filtered	Filtered	Filtered	Filtered	Filtered	Filtered	Filtered	Filtered	Filtered	Filtered	Filtered	Filtered	Filtered	Filtered	Filtered	Filtered	Filtered	Filtered	Filtered	Filtered	Filtered	Filtered	Filtered	Filtered	Filtered
3.7768e-05	42.7513	116020	GARRE1	Granule associated Rac and RHOG effector protein 1	NaN	6.93554	O15063	O15063_S723_M1_1	1	Phospho (STY)	S	723	GLAPQQQSPKQQQPQ	Filtered	Filtered	Filtered	Filtered	_APQAGAHTPLTPQPGLAPQQQS[Phospho (STY)]PK_.3	Filtered	Filtered	Filtered	Filtered	Filtered	Filtered	Filtered	Filtered	Filtered	Filtered	Filtered	Filtered	Filtered	Filtered	Filtered	Filtered	Filtered	Filtered	Filtered	Filtered	Filtered	Filtered	Filtered	Filtered	Filtered	Filtered	Filtered	Filtered	Filtered	Filtered	Filtered
1.74436e-09	47.7717	128109	MCF2L	Guanine nucleotide exchange factor DBS	0.058488	9.03513	O15068	O15068_T972_M1_1	1	Phospho (STY)	T	972	SLPLPAPTSTSPSRG	Filtered	Filtered	Filtered	Filtered	Filtered	Filtered	Filtered	Filtered	Filtered	Filtered	Filtered	Filtered	Filtered	Filtered	Filtered	Filtered	Filtered	Filtered	Filtered	Filtered	Filtered	Filtered	Filtered	Filtered	Filtered	Filtered	Filtered	Filtered	Filtered	Filtered	Filtered	Filtered	Filtered	Filtered	Filtered	Filtered
1.13297e-21	56.6925	167704	ARHGEF11	Rho guanine nucleotide exchange factor 11	1.08486	10.5393	O15085	O15085_T1461_M1_1	1	Phospho (STY)	T	1461	GGESSGGTTPVGSFH	Filtered	Filtered	Filtered	Filtered	Filtered	Filtered	Filtered	Filtered	Filtered	Filtered	Filtered	Filtered	Filtered	Filtered	Filtered	Filtered	Filtered	Filtered	Filtered	Filtered	Filtered	Filtered	_SLGGESSGGT[Phospho (STY)]TPVGSFHTEAAR_.3	Filtered	Filtered	Filtered	Filtered	Filtered	Filtered	Filtered	Filtered	Filtered	Filtered	Filtered	Filtered	Filtered
1.13297e-21	56.6925	167704	ARHGEF11	Rho guanine nucleotide exchange factor 11	1.08486	10.5393	O15085	O15085_T1292_M1_1	1	Phospho (STY)	T	1292	LEHLPPRTRNSGIWE	Filtered	Filtered	Filtered	Filtered	Filtered	Filtered	Filtered	Filtered	Filtered	Filtered	Filtered	Filtered	Filtered	Filtered	Filtered	Filtered	Filtered	_T[Phospho (STY)]RNSGIWESPELDR_.3	Filtered	Filtered	Filtered	Filtered	_T[Phospho (STY)]RNSGIWESPELDR_.3	Filtered	Filtered	Filtered	Filtered	_T[Phospho (STY)]RNSGIWESPELDR_.3	Filtered	Filtered	Filtered	Filtered	Filtered	Filtered	Filtered	Filtered
1.13297e-21	56.6925	167704	ARHGEF11	Rho guanine nucleotide exchange factor 11	1.08486	10.5393	O15085	O15085_S1480_M1_1	1	Phospho (STY)	S	1480	RWTDGSLSPPAKEPL	Filtered	Filtered	Filtered	Filtered	Filtered	Filtered	Filtered	Filtered	Filtered	Filtered	Filtered	Filtered	Filtered	Filtered	Filtered	Filtered	Filtered	Filtered	Filtered	Filtered	Filtered	Filtered	Filtered	Filtered	Filtered	Filtered	Filtered	Filtered	Filtered	Filtered	Filtered	Filtered	Filtered	Filtered	Filtered	Filtered
1.13297e-21	56.6925	167704	ARHGEF11	Rho guanine nucleotide exchange factor 11	1.08486	10.5393	O15085	O15085_T672_M1_1	1	Phospho (STY)	T	672	ENPTPPFTPKMGRRS	_SLENPTPPFT[Phospho (STY)]PK_.2	Filtered	Filtered	_SLENPTPPFT[Phospho (STY)]PK_.2	_SLENPTPPFT[Phospho (STY)]PK_.2	Filtered	Filtered	Filtered	_SLENPTPPFT[Phospho (STY)]PK_.2	Filtered	Filtered	Filtered	_SLENPTPPFT[Phospho (STY)]PK_.2	_SLENPTPPFT[Phospho (STY)]PK_.2	Filtered	_SLENPTPPFT[Phospho (STY)]PK_.2	Filtered	Filtered	Filtered	_SLENPTPPFT[Phospho (STY)]PK_.2	_SLENPTPPFT[Phospho (STY)]PK_.2	Filtered	_SLENPTPPFT[Phospho (STY)]PK_.2	_SLENPTPPFT[Phospho (STY)]PK_.2	Filtered	Filtered	Filtered	_SLENPTPPFT[Phospho (STY)]PK_.2	Filtered	Filtered	_SLENPTPPFT[Phospho (STY)]PK_.2	Filtered	1	Filtered	Filtered	1
1.13297e-21	56.6925	167704	ARHGEF11	Rho guanine nucleotide exchange factor 11	1.08486	10.5393	O15085	O15085_T668_M1_1	1	Phospho (STY)	T	668	TRSLENPTPPFTPKM	Filtered	Filtered	Filtered	Filtered	Filtered	Filtered	Filtered	Filtered	Filtered	Filtered	_SLENPT[Phospho (STY)]PPFTPK_.2	Filtered	Filtered	Filtered	Filtered	Filtered	Filtered	Filtered	Filtered	Filtered	Filtered	Filtered	Filtered	Filtered	Filtered	Filtered	Filtered	Filtered	Filtered	Filtered	Filtered	Filtered	Filtered	Filtered	Filtered	Filtered
1.13297e-21	56.6925	167704	ARHGEF11	Rho guanine nucleotide exchange factor 11	1.08486	10.5393	O15085	O15085_S556_M1_1	1	Phospho (STY)	S	556	STFHIPLSPVEVKPG	Filtered	Filtered	Filtered	_SSSQSTFHIPLS[Phospho (STY)]PVEVKPGNVR_.3	_SSSQSTFHIPLS[Phospho (STY)]PVEVKPGNVR_.3	Filtered	Filtered	_SSSQSTFHIPLS[Phospho (STY)]PVEVKPGNVR_.3	Filtered	Filtered	Filtered	Filtered	Filtered	Filtered	Filtered	Filtered	Filtered	Filtered	Filtered	_SSSQSTFHIPLS[Phospho (STY)]PVEVKPGNVR_.3	_SSSQSTFHIPLS[Phospho (STY)]PVEVKPGNVR_.3	Filtered	Filtered	Filtered	Filtered	Filtered	Filtered	_SSSQSTFHIPLS[Phospho (STY)]PVEVKPGNVR_.3	Filtered	Filtered	Filtered	Filtered	Filtered	Filtered	Filtered	1
1.13297e-21	56.6925	167704	ARHGEF11	Rho guanine nucleotide exchange factor 11	1.08486	10.5393	O15085	O15085_S635_M1_1	1	Phospho (STY)	S	635	ENVPRSRSDVDMDAA	Filtered	Filtered	Filtered	Filtered	Filtered	Filtered	Filtered	Filtered	Filtered	Filtered	Filtered	Filtered	Filtered	Filtered	Filtered	Filtered	Filtered	Filtered	Filtered	_SRS[Phospho (STY)]DVDMDAAAEATR_.3	Filtered	Filtered	Filtered	Filtered	Filtered	Filtered	Filtered	Filtered	Filtered	Filtered	Filtered	Filtered	Filtered	Filtered	Filtered	Filtered
1.13297e-21	56.6925	167704	ARHGEF11	Rho guanine nucleotide exchange factor 11	1.08486	10.5393	O15085	O15085_S633_M1_1	1	Phospho (STY)	S	633	KAENVPRSRSDVDMD	Filtered	Filtered	Filtered	Filtered	Filtered	Filtered	Filtered	Filtered	Filtered	Filtered	Filtered	Filtered	Filtered	Filtered	Filtered	Filtered	Filtered	_S[Phospho (STY)]RSDVDMDAAAEATR_.3	_S[Phospho (STY)]RSDVDMDAAAEATR_.3	_S[Phospho (STY)]RSDVDMDAAAEATR_.3	_S[Phospho (STY)]RSDVDMDAAAEATR_.3	_S[Phospho (STY)]RSDVDMDAAAEATR_.3	Filtered	Filtered	Filtered	Filtered	Filtered	Filtered	Filtered	Filtered	Filtered	Filtered	Filtered	Filtered	Filtered	Filtered
1.61486e-23	57.9302	85387.1	FYB1	FYN-binding protein 1	0.556529	14.2485	O15117	O15117_Y571_M1_1	1	Phospho (STY)	Y	571	TTAVEIDYDSLKLKK	_TTAVEIDY[Phospho (STY)]DSLK_.2	_TTAVEIDY[Phospho (STY)]DSLK_.2	_TTAVEIDY[Phospho (STY)]DSLK_.2	_TTAVEIDY[Phospho (STY)]DSLK_.2;_TTAVEIDY[Phospho (STY)]DSLKLK_.2	_TTAVEIDY[Phospho (STY)]DSLK_.2	_TTAVEIDY[Phospho (STY)]DSLK_.2	_TTAVEIDY[Phospho (STY)]DSLK_.2	_TTAVEIDY[Phospho (STY)]DSLK_.2	_TTAVEIDY[Phospho (STY)]DSLK_.2	_TTAVEIDY[Phospho (STY)]DSLK_.2	_TTAVEIDY[Phospho (STY)]DSLK_.2	_TTAVEIDY[Phospho (STY)]DSLK_.2	_TTAVEIDY[Phospho (STY)]DSLK_.2	_TTAVEIDY[Phospho (STY)]DSLK_.2	_TTAVEIDY[Phospho (STY)]DSLK_.2	Filtered	_TTAVEIDY[Phospho (STY)]DSLK_.2;_TTAVEIDY[Phospho (STY)]DSLKLK_.2	_TTAVEIDY[Phospho (STY)]DSLK_.2;_TTAVEIDY[Phospho (STY)]DSLKLK_.2	_TTAVEIDY[Phospho (STY)]DSLK_.2	_TTAVEIDY[Phospho (STY)]DSLK_.2	_TTAVEIDY[Phospho (STY)]DSLK_.2	_TTAVEIDY[Phospho (STY)]DSLK_.2	_TTAVEIDY[Phospho (STY)]DSLK_.2	_TTAVEIDY[Phospho (STY)]DSLK_.2	_TTAVEIDY[Phospho (STY)]DSLK_.2	_TTAVEIDY[Phospho (STY)]DSLK_.2	Filtered	_TTAVEIDY[Phospho (STY)]DSLK_.2	_TTAVEIDY[Phospho (STY)]DSLK_.2	_TTAVEIDY[Phospho (STY)]DSLK_.2	_TTAVEIDY[Phospho (STY)]DSLK_.2	_TTAVEIDY[Phospho (STY)]DSLK_.2	1	1	1	2
1.61486e-23	57.9302	85387.1	FYB1	FYN-binding protein 1	0.556529	14.2485	O15117	O15117_S573_M1_1	1	Phospho (STY)	S	573	AVEIDYDSLKLKKDS	_TTAVEIDYDS[Phospho (STY)]LK_.2;_TTAVEIDYDS[Phospho (STY)]LKLK_.2	_TTAVEIDYDS[Phospho (STY)]LK_.2	_TTAVEIDYDS[Phospho (STY)]LK_.2	_TTAVEIDYDS[Phospho (STY)]LK_.2;_TTAVEIDYDS[Phospho (STY)]LKLK_.2	_TTAVEIDYDS[Phospho (STY)]LK_.2;_TTAVEIDYDS[Phospho (STY)]LKLK_.2	_TTAVEIDYDS[Phospho (STY)]LK_.2;_TTAVEIDYDS[Phospho (STY)]LKLK_.2	_TTAVEIDYDS[Phospho (STY)]LK_.2;_TTAVEIDYDS[Phospho (STY)]LKLK_.2	_TTAVEIDYDS[Phospho (STY)]LK_.2	_TTAVEIDYDS[Phospho (STY)]LK_.2	Filtered	Filtered	Filtered	Filtered	_TTAVEIDYDS[Phospho (STY)]LK_.2	Filtered	Filtered	_TTAVEIDYDS[Phospho (STY)]LK_.2;_TTAVEIDYDS[Phospho (STY)]LKLK_.2	_TTAVEIDYDS[Phospho (STY)]LK_.2;_TTAVEIDYDS[Phospho (STY)]LKLK_.2	_TTAVEIDYDS[Phospho (STY)]LK_.2	Filtered	_TTAVEIDYDS[Phospho (STY)]LK_.2	Filtered	Filtered	Filtered	Filtered	Filtered	Filtered	Filtered	Filtered	Filtered	Filtered	Filtered	2	1	1	2
1.61486e-23	57.9302	85387.1	FYB1	FYN-binding protein 1	0.556529	14.2485	O15117	O15117_S225_M1_1	1	Phospho (STY)	S	225	NVSSSKGSPAPLGVR	_NVSSSKGS[Phospho (STY)]PAPLGVR_.3;_NVSSSKGS[Phospho (STY)]PAPLGVR_.2	_NVSSSKGS[Phospho (STY)]PAPLGVR_.3;_NVSSSKGS[Phospho (STY)]PAPLGVR_.2	_NVSSSKGS[Phospho (STY)]PAPLGVR_.3	_NVSSSKGS[Phospho (STY)]PAPLGVR_.3	_NVSSSKGS[Phospho (STY)]PAPLGVR_.3;_NVSSSKGS[Phospho (STY)]PAPLGVR_.2	_NVSSSKGS[Phospho (STY)]PAPLGVR_.3;_NVSSSKGS[Phospho (STY)]PAPLGVR_.2	_NVSSSKGS[Phospho (STY)]PAPLGVR_.3;_NVSSSKGS[Phospho (STY)]PAPLGVR_.2	_NVSSSKGS[Phospho (STY)]PAPLGVR_.3	_NVSSSKGS[Phospho (STY)]PAPLGVR_.3;_NVSSSKGS[Phospho (STY)]PAPLGVR_.2	_NVSSSKGS[Phospho (STY)]PAPLGVR_.3;_NVSSSKGS[Phospho (STY)]PAPLGVR_.2	_NVSSSKGS[Phospho (STY)]PAPLGVR_.3;_NVSSSKGS[Phospho (STY)]PAPLGVR_.2	_NVSSSKGS[Phospho (STY)]PAPLGVR_.3;_NVSSSKGS[Phospho (STY)]PAPLGVR_.2	_NVSSSKGS[Phospho (STY)]PAPLGVR_.3;_NVSSSKGS[Phospho (STY)]PAPLGVR_.2	_NVSSSKGS[Phospho (STY)]PAPLGVR_.3	_NVSSSKGS[Phospho (STY)]PAPLGVR_.3	_NVSSSKGS[Phospho (STY)]PAPLGVR_.3	_NVSSSKGS[Phospho (STY)]PAPLGVR_.3;_NVSSSKGS[Phospho (STY)]PAPLGVR_.2	_NVSSSKGS[Phospho (STY)]PAPLGVR_.3;_NVSSSKGS[Phospho (STY)]PAPLGVR_.2	_NVSSSKGS[Phospho (STY)]PAPLGVR_.3;_NVSSSKGS[Phospho (STY)]PAPLGVR_.2	_NVSSSKGS[Phospho (STY)]PAPLGVR_.3;_NVSSSKGS[Phospho (STY)]PAPLGVR_.2	_NVSSSKGS[Phospho (STY)]PAPLGVR_.3;_NVSSSKGS[Phospho (STY)]PAPLGVR_.2	_NVSSSKGS[Phospho (STY)]PAPLGVR_.3;_NVSSSKGS[Phospho (STY)]PAPLGVR_.2	_NVSSSKGS[Phospho (STY)]PAPLGVR_.3;_NVSSSKGS[Phospho (STY)]PAPLGVR_.2	_NVSSSKGS[Phospho (STY)]PAPLGVR_.3	_NVSSSKGS[Phospho (STY)]PAPLGVR_.3;_NVSSSKGS[Phospho (STY)]PAPLGVR_.2	_NVSSSKGS[Phospho (STY)]PAPLGVR_.3;_NVSSSKGS[Phospho (STY)]PAPLGVR_.2	_NVSSSKGS[Phospho (STY)]PAPLGVR_.3;_NVSSSKGS[Phospho (STY)]PAPLGVR_.2	_NVSSSKGS[Phospho (STY)]PAPLGVR_.3;_NVSSSKGS[Phospho (STY)]PAPLGVR_.2	_NVSSSKGS[Phospho (STY)]PAPLGVR_.3	_NVSSSKGS[Phospho (STY)]PAPLGVR_.3;_NVSSSKGS[Phospho (STY)]PAPLGVR_.2	_NVSSSKGS[Phospho (STY)]PAPLGVR_.3	_NVSSSKGS[Phospho (STY)]PAPLGVR_.3	2	2	1	1
1.61486e-23	57.9302	85387.1	FYB1	FYN-binding protein 1	0.556529	14.2485	O15117	O15117_S558_M1_1	1	Phospho (STY)	S	558	LGRTARGSYGYIKTT	Filtered	Filtered	Filtered	_GS[Phospho (STY)]YGYIK_.1	Filtered	Filtered	_GS[Phospho (STY)]YGYIK_.1	_GS[Phospho (STY)]YGYIK_.1	Filtered	Filtered	Filtered	Filtered	Filtered	Filtered	Filtered	_GS[Phospho (STY)]YGYIK_.1	Filtered	_GS[Phospho (STY)]YGYIK_.1	_GS[Phospho (STY)]YGYIK_.1	_GS[Phospho (STY)]YGYIK_.1	_GS[Phospho (STY)]YGYIK_.1	Filtered	Filtered	_GS[Phospho (STY)]YGYIK_.1	_GS[Phospho (STY)]YGYIK_.1	Filtered	_GS[Phospho (STY)]YGYIK_.1	_GS[Phospho (STY)]YGYIK_.1	_GS[Phospho (STY)]YGYIK_.1	_GS[Phospho (STY)]YGYIK_.1	_GS[Phospho (STY)]YGYIK_.1	_GS[Phospho (STY)]YGYIK_.1	Filtered	Filtered	Filtered	1
1.61486e-23	57.9302	85387.1	FYB1	FYN-binding protein 1	0.556529	14.2485	O15117	O15117_S155_M1_1	1	Phospho (STY)	S	155	LKPLGPKSGPTPPTS	Filtered	Filtered	Filtered	Filtered	Filtered	Filtered	Filtered	Filtered	Filtered	Filtered	Filtered	Filtered	Filtered	Filtered	Filtered	Filtered	Filtered	Filtered	Filtered	Filtered	Filtered	Filtered	Filtered	Filtered	Filtered	Filtered	Filtered	Filtered	Filtered	Filtered	Filtered	_S[Phospho (STY)]GPTPPTSENEQK_.2	Filtered	Filtered	Filtered	Filtered
1.61486e-23	57.9302	85387.1	FYB1	FYN-binding protein 1	0.556529	14.2485	O15117	O15117_T158_M1_1	1	Phospho (STY)	T	158	LGPKSGPTPPTSENE	Filtered	Filtered	Filtered	Filtered	_SGPT[Phospho (STY)]PPTSENEQK_.2	Filtered	Filtered	Filtered	Filtered	Filtered	Filtered	Filtered	Filtered	Filtered	Filtered	Filtered	Filtered	Filtered	Filtered	Filtered	Filtered	Filtered	Filtered	Filtered	Filtered	Filtered	Filtered	Filtered	Filtered	Filtered	Filtered	Filtered	Filtered	Filtered	Filtered	Filtered
1.61486e-23	57.9302	85387.1	FYB1	FYN-binding protein 1	0.556529	14.2485	O15117	O15117_S46_M1_1	1	Phospho (STY)	S	46	FNNQGNASPPAGPSN	_KNLFNNQGNAS[Phospho (STY)]PPAGPSNVPK_.3;_KNLFNNQGNAS[Phospho (STY)]PPAGPSNVPK_.2;_NLFNNQGNAS[Phospho (STY)]PPAGPSNVPK_.2	_KNLFNNQGNAS[Phospho (STY)]PPAGPSNVPK_.3;_KNLFNNQGNAS[Phospho (STY)]PPAGPSNVPK_.2;_NLFNNQGNAS[Phospho (STY)]PPAGPSNVPK_.2;_NLFNNQGNAS[Phospho (STY)]PPAGPSNVPK_.3	_KNLFNNQGNAS[Phospho (STY)]PPAGPSNVPK_.3;_KNLFNNQGNAS[Phospho (STY)]PPAGPSNVPK_.2;_NLFNNQGNAS[Phospho (STY)]PPAGPSNVPK_.2	_KNLFNNQGNAS[Phospho (STY)]PPAGPSNVPK_.3;_KNLFNNQGNAS[Phospho (STY)]PPAGPSNVPK_.2;_NLFNNQGNAS[Phospho (STY)]PPAGPSNVPK_.2;_NLFNNQGNAS[Phospho (STY)]PPAGPSNVPK_.3	_KNLFNNQGNAS[Phospho (STY)]PPAGPSNVPK_.3;_KNLFNNQGNAS[Phospho (STY)]PPAGPSNVPK_.2;_NLFNNQGNAS[Phospho (STY)]PPAGPSNVPK_.2	_KNLFNNQGNAS[Phospho (STY)]PPAGPSNVPK_.3;_KNLFNNQGNAS[Phospho (STY)]PPAGPSNVPK_.2;_NLFNNQGNAS[Phospho (STY)]PPAGPSNVPK_.2	_KNLFNNQGNAS[Phospho (STY)]PPAGPSNVPK_.3;_KNLFNNQGNAS[Phospho (STY)]PPAGPSNVPK_.2;_NLFNNQGNAS[Phospho (STY)]PPAGPSNVPK_.2	_KNLFNNQGNAS[Phospho (STY)]PPAGPSNVPK_.3;_NLFNNQGNAS[Phospho (STY)]PPAGPSNVPK_.3	_KNLFNNQGNAS[Phospho (STY)]PPAGPSNVPK_.3;_NLFNNQGNAS[Phospho (STY)]PPAGPSNVPK_.2;_NLFNNQGNAS[Phospho (STY)]PPAGPSNVPK_.3	_KNLFNNQGNAS[Phospho (STY)]PPAGPSNVPK_.3	_KNLFNNQGNAS[Phospho (STY)]PPAGPSNVPK_.3;_NLFNNQGNAS[Phospho (STY)]PPAGPSNVPK_.2	_KNLFNNQGNAS[Phospho (STY)]PPAGPSNVPK_.3	_KNLFNNQGNAS[Phospho (STY)]PPAGPSNVPK_.3	_KNLFNNQGNAS[Phospho (STY)]PPAGPSNVPK_.3;_NLFNNQGNAS[Phospho (STY)]PPAGPSNVPK_.2	_KNLFNNQGNAS[Phospho (STY)]PPAGPSNVPK_.3;_NLFNNQGNAS[Phospho (STY)]PPAGPSNVPK_.3	_KNLFNNQGNAS[Phospho (STY)]PPAGPSNVPK_.3	_KNLFNNQGNAS[Phospho (STY)]PPAGPSNVPK_.3;_KNLFNNQGNAS[Phospho (STY)]PPAGPSNVPK_.2;_NLFNNQGNAS[Phospho (STY)]PPAGPSNVPK_.2	_KNLFNNQGNAS[Phospho (STY)]PPAGPSNVPK_.3;_KNLFNNQGNAS[Phospho (STY)]PPAGPSNVPK_.2;_NLFNNQGNAS[Phospho (STY)]PPAGPSNVPK_.2;_NLFNNQGNAS[Phospho (STY)]PPAGPSNVPK_.3	_KNLFNNQGNAS[Phospho (STY)]PPAGPSNVPK_.3;_KNLFNNQGNAS[Phospho (STY)]PPAGPSNVPK_.2;_NLFNNQGNAS[Phospho (STY)]PPAGPSNVPK_.2;_NLFNNQGNAS[Phospho (STY)]PPAGPSNVPK_.3	_KNLFNNQGNAS[Phospho (STY)]PPAGPSNVPK_.3;_KNLFNNQGNAS[Phospho (STY)]PPAGPSNVPK_.2;_NLFNNQGNAS[Phospho (STY)]PPAGPSNVPK_.2;_NLFNNQGNAS[Phospho (STY)]PPAGPSNVPK_.3	_KNLFNNQGNAS[Phospho (STY)]PPAGPSNVPK_.3;_KNLFNNQGNAS[Phospho (STY)]PPAGPSNVPK_.2;_NLFNNQGNAS[Phospho (STY)]PPAGPSNVPK_.2	_KNLFNNQGNAS[Phospho (STY)]PPAGPSNVPK_.3;_KNLFNNQGNAS[Phospho (STY)]PPAGPSNVPK_.2;_NLFNNQGNAS[Phospho (STY)]PPAGPSNVPK_.2	_KNLFNNQGNAS[Phospho (STY)]PPAGPSNVPK_.3;_KNLFNNQGNAS[Phospho (STY)]PPAGPSNVPK_.2;_NLFNNQGNAS[Phospho (STY)]PPAGPSNVPK_.2	_KNLFNNQGNAS[Phospho (STY)]PPAGPSNVPK_.3;_NLFNNQGNAS[Phospho (STY)]PPAGPSNVPK_.2	_KNLFNNQGNAS[Phospho (STY)]PPAGPSNVPK_.3;_KNLFNNQGNAS[Phospho (STY)]PPAGPSNVPK_.2;_NLFNNQGNAS[Phospho (STY)]PPAGPSNVPK_.2	_KNLFNNQGNAS[Phospho (STY)]PPAGPSNVPK_.3;_KNLFNNQGNAS[Phospho (STY)]PPAGPSNVPK_.2;_NLFNNQGNAS[Phospho (STY)]PPAGPSNVPK_.2	_KNLFNNQGNAS[Phospho (STY)]PPAGPSNVPK_.3;_KNLFNNQGNAS[Phospho (STY)]PPAGPSNVPK_.2	_KNLFNNQGNAS[Phospho (STY)]PPAGPSNVPK_.3;_KNLFNNQGNAS[Phospho (STY)]PPAGPSNVPK_.2;_NLFNNQGNAS[Phospho (STY)]PPAGPSNVPK_.2	_KNLFNNQGNAS[Phospho (STY)]PPAGPSNVPK_.3;_NLFNNQGNAS[Phospho (STY)]PPAGPSNVPK_.3	_KNLFNNQGNAS[Phospho (STY)]PPAGPSNVPK_.3;_NLFNNQGNAS[Phospho (STY)]PPAGPSNVPK_.2	_KNLFNNQGNAS[Phospho (STY)]PPAGPSNVPK_.3;_KNLFNNQGNAS[Phospho (STY)]PPAGPSNVPK_.2;_NLFNNQGNAS[Phospho (STY)]PPAGPSNVPK_.3	_KNLFNNQGNAS[Phospho (STY)]PPAGPSNVPK_.3;_KNLFNNQGNAS[Phospho (STY)]PPAGPSNVPK_.2	3	4	3	4
1.61486e-23	57.9302	85387.1	FYB1	FYN-binding protein 1	0.556529	14.2485	O15117	O15117_S255_M1_1	1	Phospho (STY)	S	255	KDHAGEISSLPFPGV	Filtered	Filtered	Filtered	Filtered	Filtered	Filtered	Filtered	Filtered	Filtered	Filtered	Filtered	Filtered	Filtered	Filtered	Filtered	Filtered	Filtered	Filtered	Filtered	Filtered	Filtered	Filtered	Filtered	Filtered	Filtered	Filtered	_EDSENKDHAGEIS[Phospho (STY)]SLPFPGVVLKPAASR_.4	Filtered	Filtered	Filtered	Filtered	Filtered	Filtered	Filtered	Filtered	Filtered
[truncated: 12,420 more rows]
[truncated: 188 more columns]

## Sheet: Imputed data log2(PMT quantity)
#Imputations	PG.Genes	PG.ProteinDescriptions	PTM.SiteAA	PTM.SiteLocation	Empty bead_DMSO_A	Empty bead_DMSO_B	Empty bead_DMSO_C	Empty bead_DMSO_D	CD4_DMSO_A	CD4_DMSO_B	CD4_DMSO_C	CD4_DMSO_D	Env_DMSO_A	Env_DMSO_B	Env_DMSO_C	Env_DMSO_D	CD3/28_DMSO_A	CD3/28_DMSO_B	CD3/28_DMSO_C	CD3/28_DMSO_D	Empty bead_CDK1_A	Empty bead_CDK1_B	Empty bead_CDK1_C	Empty bead_CDK1_D	CD4_CDK1_A	CD4_CDK1_B	CD4_CDK1_C	CD4_CDK1_D	Env_CDK1_A	Env_CDK1_B	Env_CDK1_C	Env_CDK1_D	CD3/28_CDK1_A	CD3/28_CDK1_B	CD3/28_CDK1_C	CD3/28_CDK1_D
[truncated: 2,940 more rows]
