# Supplementary material for: HIV-1 signalling remodels nuclear pores to licence infection
Source: Nature. 2026 May 6;654(8120):1044–54. doi: 10.1038/s41586-026-10453-3 (PMC13293875; doi:10.1038/s41586-026-10453-3)
Supplement: Supplementary file 7 — Source Data Fig. 1 [file 41586_2026_10453_MOESM7_ESM.xlsx]

## Sheet: Fig.1b
	F522Y	WT
	20	21.1
	39.5	37.9
	33.3	36.9

## Sheet: Fig.1c
	F522Y	WT
	6	1971
	10	3256
	4	2982

## Sheet: Fig.1d
				+EFV
	+VS	-VS		+VS	-VS
	11.5	2.9		0.1	0.2
	8.6	2.2		0.2	0.1
	9	3.7		0.4	0.4
	10.7	1.5		0.6	0.4
	7.2	2.5		0.7	0.5
	6.7	2.8		0.5	0.1
	11.3	1.3		0.2	0.1
	9.4	0.5		0.1	0.2
	5.1	1.4		0.9	0.8
	8.4	2.2		0.3	0.1
	13.6	3.9		0.1	0.2
	9.4	2.1		0	0.2

## Sheet: Fig.1e
	+ VS	- VS	CD3/CD28
	1.1	0.8	12.3
	1.4	1.6	10.6
	0.6	0.7	9.5
	1.8	2.2	9.2
	2.6	1.9	16.3
	0.9	1.5	14.2
	1.3	2.4	22.4
	2.8	3.1	18.5
	2.3	1	24.5
	3.2	3	13.6
	2.8	2.1	20.3
	2.6	1.6	8.3

## Sheet: Fig.1f
	+ VS								- VS
CH040	6.5	3.1	4.4	2.7	3.6	5.1	3.7	1.9	0.3	0.8	0.8	0.7	1.3	0.8	0.4	0.5
CH077	8.1	3.1	6.3	7.3	4.4	5.2	4.4	2	0.5	0.9	1.4	2.5	1.2	0.9	0.3	0.7

## Sheet: Fig.1g
	+ VS								- VS
X4	7.5	6.4	4.5	5.7	6.7	8.1	7.2	4.8	2.2	2.9	1	1.2	2.7	0.8	0.6	1.1
R5	4.1	5.5	2.4	3.2	4.5	5.5	4.9	2.8	2	1.1	1	1.3	1.8	0.9	0.8	0.4

## Sheet: Fig.1i
	+ VS	- VS
	44.8	40.8
	32.1	36.7
	34.6	28.9
	30.2	50
	35.6	56.4
	32.9	33.3

## Sheet: Fig.1j
	+ VS	- VS
	1.4	1.4
	1.4	2
	1.4	1.6
	1.6	2.1
	4.6	2.8
	3	2.9

## Sheet: Fig.1k
	Cell surface and cytoplasm						Nuclear rim						Nucleus
6h	81	60.9	95	88.9	92.6	98	18	30	5	9	6.8	2	1	9.1	0	2.1	0.6	0
	52.6	59.8	60.5	49.6	56.5	59.8	34.4	23.2	29.8	36.2	28.5	34.2	13	17	9.7	14.2	15	6
24h	87.6	83.6	92.3	83.9	99	100	12.3	11.1	7.7	7.3	0	0	0	5.3	0	8.9	1	0
	55.7	65.4	69.5	63.7	82.2	78.2	42.6	27.3	30.5	21.2	15.7	19.1	1.7	7.3	0	15.1	2.1	2.6

## Sheet: Fig.1l
	+ VS	- VS
	3.5	3.4
	5.3	4.4
	2.9	3.3
	3.6	3.9

[truncated: 13 more sheets: Fig.1m, Fig.1n, Fig.1o, Fig.1p, Fig.1q, Fig.1r, Fig.1s, Fig.1t, Fig.1u, Fig.1w, Fig.1x, Fig.1y, Sheet6]
