# Supplementary material for: HIV-1 signalling remodels nuclear pores to licence infection
Source: Nature. 2026 May 6;654(8120):1044–54. doi: 10.1038/s41586-026-10453-3 (PMC13293875; doi:10.1038/s41586-026-10453-3)
Supplement: Supplementary file 8 — Source Data Fig. 2 [file 41586_2026_10453_MOESM8_ESM.xlsx]

## Sheet: Fig.2a
	5 um beads			130 nm beads
	Empty	αCD4	Env	Empty	αCD4	Env	Media only	F522Y virion	- VS	+ VS
	1.5	6.8	9	1.4	1.8	1.9	1.2	1.3	1.9	5.9
	1.7	7.3	12.2	1.8	2.3	2.2	2.9	2.3	1.3	11.4
	3.3	4.2	6.8	3.4	2.4	2.6	2.2	2.7	2.8	7.6
	2.5	9.5	11.2	2.6	2.8	2.3	1.8	1.1	2.2	9.4
	1.3	5.9	7.9	2.4	4.2	3.9	2.4	2.2	3.2	12.6

## Sheet: Fig.2b
	EB						αCD4						Env
NL4.3	1.4	1.7	3	2.3	1.2	2.1	5.7	3.8	6.5	5.2	4.5	4.3	5.9	6.8	9.5	8.4	5.5	6.2
CH040	0.6	0.8	0.8	1.3	0.7	0.6	2.2	1.6	1.8	3.1	3.3	2.8	3.1	5.1	4	5.7	3.9	4.4
CH077	0.7	1.3	1.1	1.5	0.5	0.8	1.9	2	3.2	3.3	3.9	2.5	4.2	5.9	6.1	6.8	5.1	4.1

## Sheet: Fig.2c
	EB						αCD4						Env
X4	1.1	1.6	0.9	2.1	1.2	1.3	3.4	3.9	4.1	5.1	4.2	5.1	4.9	3.9	7.1	8.2	5.5	7.6
R5	1.1	0.6	0.3	1.2	0.6	0.8	1.9	2.8	3.9	3.6	3.1	2.9	3.6	3.1	4.7	5.5	4.5	3.9

## Sheet: Fig.2e
	EB	αCD4	ENV
	23	17.9	52.9
	34.4	10.2	25.2
	44	43.4	21.5
	44.3	52.1	30.4
	45.5	46.9	36.9
	55	36	42.6

## Sheet: Fig.2f
	EB	αCD4	ENV
	2.7	2.8	3.3
	2.2	2.5	2.9
	2.9	3	2.2
	3	2.6	2.2
	2.9	2.8	2.7
	2.5	3.2	2.1

## Sheet: Fig.2g
	Cell surface and cytoplasm						Nuclear rim						Nucleus
EB	84.5	86.3	95	94.4	91.7	93.5	15.5	10.8	5	5.6	8.3	5.2	0	2	0	0	0	1.2
αCD4	63.5	75	66.5	67.2	69.9	76.9	33.3	12.5	31.5	30	26	11.8	3.1	12.5	2	2.8	4.1	11.3
ENV	41.9	35.4	79.9	76.9	67	79.4	45.2	51.2	17.7	21.1	25	18.2	11.7	13.4	2.4	2	8	2.4

## Sheet: Fig.2h
	EB			αCD4
4	3.5	6.8	4.6	3.7	8.4	5.5
16	10.4	8.7	6.9	10.3	9.1	6.1
24	10.4	9.5	9.8	12.8	10.3	8.6

## Sheet: Fig.2i
		EB			αCD4
	hpi
Early RT	24	54.953	62.396	47.699	90.777	56.942	75.968
	48	87.349	161.525	143.456	215.768	181.945	167.665
Early RT	24	0.895	3.245	2.234	1.356	4.694	3.968
	48	3.943	8.939	5.35	10.625	12.195	8.34
2-LTR	24	0.056	0.099	0.174	0.163	0.191	0.346
	48	0.126	0.243	0.326	0.602	0.703	0.881

## Sheet: Fig.2j
	EB							αCD4
Untr	0.8	0.5	0.9	1.1	1.2	1.8	1.9	4.8	7.2	5.1	4.5	3.9	9.8	8.4
dN	1.5	1.7	2.1	2.5	2.4	3.6	4.5	9.8	15.3	10.2	10.6	8.2	17.4	12.3

## Sheet: Fig.2l
	EB	ENV
	28.6	50
	12.5	47.4
	28.6	50

[truncated: 6 more sheets: Fig.2m, Fig.2n, Fig.2p, Fig.2q, Fig.2s, Fig.2t]
