# Supplementary material for: HIV-1 signalling remodels nuclear pores to licence infection
Source: Nature. 2026 May 6;654(8120):1044–54. doi: 10.1038/s41586-026-10453-3 (PMC13293875; doi:10.1038/s41586-026-10453-3)
Supplement: Supplementary file 9 — Source Data Fig. 3 [file 41586_2026_10453_MOESM9_ESM.xlsx]

## Sheet: Fig.3a
		αCD3	Env	αCD4	+ VS	- VS	EB
	0	2634	2521	2304	1766	1875	2113
	2	14423	7323	4532	5669	1998	2356
	5	7234	3568	3210	3654	2197	2307
	15	3562	2473	2789	2042	1905	2361
	25	2243	2523	2658	1738	1602	2118

## Sheet: Fig.3b
		αCD3	Env	αCD4	+ VS	- VS	EB
	0	161	152	157	140	148	135
	2	475	309	284	324	171	155
	5	397	263	270	284	145	164
	15	361	255	212	245	129	132
	25	308	205	214	166	118	129

## Sheet: Fig.3c
		EB					αCD4					Env
	DMSO	1.2	2.66	1.4	1.8	2.2	7.15	10.2	4.9	5.7	5	6.3	7.2	9.7	12.8	10.5
	Lck inhibitor	1.6	0.7	1.1	0.9	1.5	1.2	3.63	1.5	2.7	2.3	1.4	1.2	2.8	2.5	3.7

## Sheet: Fig.3d
		- VS					+ VS
	DMSO	2.5	2.9	2.1	2.8	3.3	6.8	6.7	8.8	13.5	11
	Lck inhibitor	0.8	2.1	1.9	1.4	1.9	2.3	1.1	2.2	3.7	2.8

## Sheet: Fig.3f
	EB	αCD4	CD3/CD28	- VS	+ VS
	1.4	1.9	32.2	0.6	1.2
	0.7	1.6	25.6	1.2	2.1
	1.4	0.8	19.8	1.4	2.4
	1.8	2.6	33.1	1.5	1.8
	1	0.6	22.3	0.6	0.7
	1.1	1.3	36.7	1.2	0.9

## Sheet: Fig.3g
	EB	αCD4	CD3/CD28	- VS	+ VS
	0.1	0	26.4	0.2	0.1
	0.1	0.2	19.4	0.1	0.3
	0.2	0.1	16.7	0.1	0
	0.3	0.2	15.2	0.2	0.3

## Sheet: Fig.3h
	EB	αCD4	CD3/CD28	- VS	+ VS
	1.3	1.6	38.5	1.8	1.4
	0.8	1.1	31.8	0.6	0.7
	1.2	1.1	45.6	1.4	1.3
	1	1.3	40.4	2	2.1

## Sheet: Fig.3i
	Isotype ctrl	- VS	+ VS	EB	αCD4	CD3/CD28
	231	798	707	850	828	2115
	184	551	581	570	533	1326
	165	820	868	751	742	2421
	212	742	713	694	651	1655

## Sheet: Fig.3j
	- VS	+ VS	CD3/CD28
	80.2	62.8	55.2
	94	76.5	48.3
	73	61.9	51.3
	78.1	65.6	42.1

## Sheet: Fig.3k
		EB				αCD4
	h
	3	90.5	78.6	76	80.3	82.5	69.8	60.8	71.4
	6	89.2	81.2	74.3	81.6	73.6	54.9	53.7	63.3
	24	90.5	78.6	76	82.4	88.2	76.2	73.4	78.6

[truncated: 14 more sheets: Fig.3l, Fig.3m, Fig.3n, Fig.3o, Fig.3p, Fig.3q, Fig.3s, Fig.3t, Fig.3u, Fig.3v, Fig.3w, Fig.3x, Fig.3y, Fig.3z]
