# Supplementary material for: HIV-1 signalling remodels nuclear pores to licence infection
Source: Nature. 2026 May 6;654(8120):1044–54. doi: 10.1038/s41586-026-10453-3 (PMC13293875; doi:10.1038/s41586-026-10453-3)
Supplement: Supplementary file 10 — Source Data Fig. 4 [file 41586_2026_10453_MOESM10_ESM.xlsx]

## Sheet: Fig.4c
		- VS
	Nup358	1.45	0.55	1.036	0.926	0.94	1.113	0.718	0.644	0.996	0.822	1.156	0.636	1.414	0.637	1.297	0.798	0.683	1.215	0.788	1.004	0.855	1.375	1.177	0.908	1.031	0.75	1.35	0.856	0.851	1.426	1.306	0.787	0.615	1.02	1.289	1.58	1.01	1.582	1.697	0.68	1.238	0.979	0.808	1.013	1.611	1.365	1.013	0.665
	Nup214	0.865	1.102	1.071	1.251	0.662	0.86	0.938	0.895	0.971	1.15	0.792	0.548	0.895	1.132	1.054	1.215	1.505	1.314	1.104	1.17	1.204	1.171	0.883	0.94	0.557	0.927	1.119	1.22	1.02	0.802	1.062	1.283	0.85	0.628	1	0.358	1.305	1.047	0.876	1.055	0.85	0.813	0.881	0.791	1	0.927	1.229	1.267
	hCG1	0.922	1.119	0.62	1.636	0.123	0.729	0.837	0.754	1.175	0.888	0.557	0.535	1.131	0.188	0.754	1.058	1.501	1.609	1.03	0.052	1.449	0.991	1.634	0.796	0.818	0.962	1.245	0.746	1.272	1.008	0.723	1.465	0.869	0.758	1.994	1.319	1.091	0.526	1.715	0.992	0.855	1.062	1.576	1.16	1.84	1.18	1.424	0.776
	Nup98	0.484	1.385	1.103	0.959	1.278	1.172	0.815	0.496	1.036	1.399	1.126	1.205	1.449	0.61	0.781	0.965	0.691	0.89	0.978	0.601	0.775	0.926	0.363	0.951	0.42	0.982	0.647	1.157	1.422	1.165	1.311	1.285	0.37	1.307	0.835	0.381	1.213	0.926	1.089	0.563	1.54	1.157	0.437	1.018	1.243	0.784	1.885	1.505
	Nup54	0.765	0.965	0.619	0.537	1.268	1.434	0.633	1.144	0.586	0.209	0.77	1.051	1.902	0.73	0.745	0.197	0.696	0.685	0.822	0.531	1.02	1.292	0.761	1.118	1.912	0.747	1.698	2.121	0.933	0.91	1.392	1.321	1.375	0.98	1.792	1.352	1.553	1.407	0.933	1.456	0.279	1.33	0.36	1.226	0.971	1.679	1.209	1.305
	Nup58	1.44	1.186	0.788	1.374	1.028	0.903	1.275	1.129	1.181	1.11	1.17	0.709	0.696	1.975	0.82	0.851	1.367	1.146	0.724	0.969	0.888	0.637	0.54	0.975	1.056	1.431	0.383	1.176	0.952	1.264	1.094	0.436	0.387	0.104	0.393	1.113	0.669	1.14	1.025	0.87	0.918	1.066	0.838	1.171	0.846	1.468	1.077	1.283
	Nup62	0.719	0.777	0.732	1.364	1.426	0.908	0.837	1.252	1.021	1.313	0.75	0.751	1.494	0.577	1.384	1.124	0.851	1.175	1.43	0.87	1.316	1.175	0.819	1.125	0.79	0.498	1.365	0.927	0.872	0.991	0.939	1.503	1.398	0.946	1.245	1.24	1.088	0.777	1.543	0.763	0.81	1.047	0.868	0.837	1.009	0.595	0.84	1.01
	Nup153	1.253	0.849	1.057	1.2	1.099	0.951	1.118	0.926	0.987	1.128	0.753	0.806	1.047	1.104	0.955	0.887	0.995	0.889	1.025	1.039	1.044	0.969	0.864	0.869	0.913	1.083	1.043	1.036	0.962	1.144	0.908	1.215	0.953	0.914	1.005	1.019	1.043	1.067	1.175	1.069	0.872	1.046	1.054	1.008	0.903	0.99	0.994	0.821
	Nup50	1.01	1.247	1.029	1.159	1.106	1.118	1.143	1.297	1.402	1.199	1.255	1.137	0.939	1.1	1.183	1.202	0.917	1.348	1.249	1.258	0.84	0.944	0.673	0.99	0.767	0.841	0.924	0.826	0.791	0.791	0.737	0.697	0.795	0.852	0.725	0.716
	Tpr	0.933	1.083	0.872	0.975	0.922	1.113	1.1	1.02	1.017	0.984	0.935	0.839	0.951	1.012	0.967	0.992	1.071	1.029	0.928	0.991	1.144	1.028	0.998	1.002	0.987	1.273	1.078	0.977	0.917	1.074	0.98	0.904	1.128	0.811	1.063	0.912	1.091	1.019	0.986	0.996	1.082	1.021	0.819	1.055	1.155	0.927	1.091	1.167
[truncated: 52 more columns]

## Sheet: Fig.4d
		- VS																				+ VS
	Nup54	1.342	0.454	0.928	0.768	1.192	1.39	0.86	1.105	0.809	0.55	0.529	1.072	0.351	1.91	1.931	0.522	1.219	1.258	2.026	0.869	1.413	1.615	1.224	2.365	0.891	0.798	1.604	0.936	1.34	2.917	0.819	0.915	1.172	2.856	3.984	2.735	2.887	1.066	1.969	0.874
	Nup62	0.533	0.414	0.449	0.845	0.401	1.107	1.878	0.922	1.491	1.108	1.403	0.749	0.955	1.175	0.921	1.045	1.909	0.875	1.076	1.069	2.505	1.598	1.048	2.263	3.046	2.935	1.333	2.039	1.425	2.089	1.922	2.002	2.189	1.284	1.557	2.475	1.667	1.436	2.059	1.609
	Tpr	0.599	1.182	1.061	0.258	1.002	1.63	1.17	1.169	1.682	0.304	0.562	0.604	1.028	2.001	0.653	0.886	0.918	1.045	1.034	0.846	1.245	1.205	1.04	1.935	1.21	1.786	2.09	1.46	5.63	3.811	1.134	1.918	2.272	4.871	1.003	1.832	1.008	0.793	1.498	1.452

## Sheet: Fig.4e
	Nup54							Nup62							Tpr
	- VS			+ VS				- VS			+ VS				- VS			+ VS
	DMSO	Lck	CDK1/2	DMSO	Lck	CDK1/2		DMSO	Lck	CDK1/2	DMSO	Lck	CDK1/2		DMSO	Lck	CDK1/2	DMSO	Lck	CDK1/2
	0.537	0.825	0.581	1.23	0.734	0.991		0.985	1.688	1.235	1.493	1.439	0.993		0.844	0.744	1.144	1.229	1.015	0.972
	1.268	0.494	0.766	1.666	0.753	1.308		0.941	1.654	1.235	1.362	1.001	0.949		0.922	1.045	0.764	1.159	1.371	1.257
	1.434	0.605	0.598	1.55	1.098	1.706		0.894	1.84	0.119	1.704	1.574	0.901		0.846	0.997	0.94	2.594	0.837	0.843
	0.633	0.199	0.846	1.156	0.834	0.983		0.94	1.838	1.5	1.39	0.865	0.948		0.926	0.873	1.875	1.676	1.446	0.879
	1.144	1.063	1.161	1.637	1.443	0.979		0.903	1.482	1.499	1.474	1.309	0.911		0.89	0.88	1.054	1.216	1.142	1.094
	0.586	0.982	1.102	1.368	1.052	0.974		1.005	1.472	1.431	1.154	1.472	1.013		1.109	1.325	1.682	1.071	1.125	0.846
	0.209	0.334	0.711	2.285	0.772	0.519		1.122	1.653	1.43	1.318	1.283	1.131		1.117	0.912	1.034	1.22	1.279	0.947
	0.77	0.901	1.045	0.879	1.076	1.28		1.287	1.5	0.91	1.629	1.294	1.298		0.883	1.074	0.923	1.141	2.232	0.901
	1.051	1.219	0.892	1.036	1.376	1.221		0.999	1.654	0.91	1.518	1.319	1.007		0.834	0.81	1.23	1.365	1.159	0.916
	1.902	0.722	1.093	1.318	1.138	1.303		1.35	1.113	1.384	1.468	1.52	1.361		0.994	0.747	0.642	1.073	0.902	0.835
	0.73	0.647	0.832	1.507	0.772	0.639		1.164	1.504	1.384	1.047	0.994	0.728		1.253	0.626	1.77	0.94	1.18	2.01
	0.745	0.702	0.827	1.501	0.93	0.57		0.834	1.111	1.138	1.203	0.934	0.92		1.251	0.651	1.292	1.647	0.894	0.858
	0.197	1.582	0.745	1.097	1.08	1.346		1.094	1.345	1.141	0.913	1.105	0.827		0.833	0.655	1.679	1.187	1.09	0.892
	0.696	0.703	0.9	2.154	1.337	1.847		0.924	1.348	0.303	0.891	0.916	0.984		1.365	1.603	1.396	2.199	0.931	0.831
	0.685	1.104	1.079	1.122	1.327	1.178		1.165	1.265	1.495	1.061	1.121	0.787		1.455	0.82	1.048	1.15	1.108	1.485
	0.822	0.819	0.9	0.85	1.064	0.846		1.294	1.264	1.495	1.324	0.906	0.792		1.052	1.126	1.091	0.935	1.041	0.838
	0.531	1.045	0.735	1.186	1.26	0.598		1.096	1.393	1.442	0.822	0.992	1.025		1.185	1.195	1.249	0.84	0.852	0.842
	1.02	0.23	0.656	0.901	1.43	0.761		0.865	1.391	1.443	1.203	0.942	0.766		1.448	1.079	1.207	1.463	0.954	0.787
	1.292	0.891	1.121	1.108	1.166	1.461		0.955	1.467	1.258	1.1	1.028	1.48		1.647	1.172	1.329	0.867	0.947	1.049
	0.761	0.872	0.682	1.531	1.193	1.131		0.844	1.462	1.314	1.347	0.826	1.1		1.016	0.976	1.032	2.785	0.852	0.736
	1.118	0.276	0.425	2.087	1.191	0.786		1.241	1.297	1.252	0.958	0.884	0.893		0.903	2.079	1.149	1.926	0.929	1.03
	1.912	0.415	1.042	2.304	0.598	0.493		1.109	1.296	1.312	1.035	0.815	1.124		1.108	0.923	2.022	1.511	1.293	1.216
	0.747	0.774	0.771	2.292	0.412	1.03		1.269	1.162	1.123	1.014	1.077	0.873		0.795	1.277	0.981	0.901	1.008	0.801
	1.698	0.67	1.034	1.613	0.582	0.583		0.901	1.164	1.414	1.301	1.135	1.139		1.238	0.663	0.888	1.458	0.879	0.729
	2.121	0.655	0.991	1.443	0.607	1.305		0.71	1.952	1.033	0.999	1.323	1.216		1.033	1.163	0.616	1.091	0.952	1.083
	0.933	0.418	0.917	1.525	0.662	1.309		0.798	1.952	1.414	0.664	1.003	0.993		1.518	1.269	1.007	1.11	0.872	1.113
	0.91	1.151	0.935	1.225	0.489	1.215		1.045	1.254	1.124	1.026	0.853	0.992		1.759	1.105	1.146	2.125	0.858	1.568
	1.392	0.937	0.731	1.782	1.648	1.736		0.845	1.254	1.03	1.007	0.733	0.92		1.075	0.775	1.261	0.777	0.826	1.615
	1.321	1.059	0.615	1.4	0.962	0.656		0.992	1.469	1.017	1.187	1.261	1.082		1.073	1.314	0.892	1.03	0.893	1.338
	1.375	1.251	0.806	1.136	1.195	1.348		1.272	1.471	0.999	0.989	0.836	0.563		1.394	1.089	1.049	1.921	0.87	1.099
	0.98	0.628	0.798	1.008	1.099	0.725		0.99	1.104	0.647	1.287	0.695	1.292		0.961	1.186	0.608	1.595	0.863	0.734
	1.792	1.335	1.093	1.127	1.079	1.275		1.49	0.931	1.043	1.109	1.007	1.058		0.947	0.976	0.783	1.603	0.831	0.932
	1.352	1.81	0.82	0.422	1.03	0.596		1.126	1.103	1.044	1.344	0.999	0.859		1.012	0.982	0.894	2.367	0.724	0.794
	1.553	1.361	0.709	1.133	1.282	1.254		0.962	0.569	0.288	1.127	1.22	0.927		1.152	1.122	0.809	2.077	0.824	0.797
	1.407	1.445	0.582	0.888	1.574	1.013		1.261	1.115	0.288	0.945	1.097	1.041		1.375	1.555	0.723	0.949	1.65	0.718
	0.933	0.795	0.932	1.605	1.977	1.141		1.001	0.569	0.615	0.938	0.879	0.672		0.879	1.058	0.641	1.278	0.79	0.896
	1.456	0.701	0.358	0.743	1.041	0.78		0.924	0.308	0.977	1.312	1.178	1.071		1.321	0.802	1.02	1.852	0.767	1.349
	0.279	0.917	0.546	2.7	1.337	0.762		1.085	1.113	0.977	0.891	1.128	0.853		1.208	0.856	0.641	1.448	0.884	1.806
	1.33	0.922	0.812	0.739	0.779	1.564		1.613	0.309	1.963	0.879	0.826	1.134		1.082	1.416	1.051	1.324	0.85	1.727
	0.36	1.087	0.656	0.759	1.398	1.151		1.051	0.995	0.97	0.793	0.867	1.295		0.886	0.828	0.524	0.994	0.72	1.339
	1.226	1.535	0.394	1.104	1.062	0.834		0.831	0.445	0.971	0.828	0.567	1.001		1.036	1.532	0.508	1.149	0.732	0.786
	0.971	0.692	0.734	0.413	1.066	0.823		1.014	0.997	0.602	1.133	0.941	1.248		0.978	1.034	0.602	1.595	2.209	0.718
	1.679	1.411	0.348	1.455	0.848	1.493		0.76	0.445	1.756	1.568	1.023	0.923		1.605	1.182	0.689	1.417	1.153	0.846
	1.209	1.446	0.476	2.091	0.797	1.121		0.935	1.052	1.757	1.414	1.229	0.941		1.077	1.142	0.462	1.804	1.466	0.812
	1.305	0.758	1.13	2.166	0.599	0.835		0.794	1.057	0.603	1.267	1.512	0.915		1.083	1.099	0.778	0.767	0.797	0.813
	1.499	1.243	0.917	1.398	0.995	1.009		0.785	0.362	1.38	0.967	0.731	0.676		1.32	0.593	0.552	1.267	0.706	0.739
	0.974	1.1	1.303	1.524	0.948	0.576		1.275	0.362	1.167	1.586	1.338	1.091		0.764	0.487	0.948	0.775	0.729	0.755
	0.981	1.121	1.22	0.679	0.562	1.105		1.53	0.331	1.221	1.379	0.969	0.56		1.389	0.905	1.194	1.253	0.826	1.308
	0.885	1.29	1.466	1.331	0.983	1.451		0.797	0.794	1.045	1.009	1.166	0.864		0.754	0.612	0.743	1.851	0.755	1.052
	0.739	0.939	1.417	1.463	1.06	0.696		1.444	0.792	0.864	1.256	0.99	0.818		0.933	0.738	1.305	1.88	1.73	0.886
								1.018	0.662	1.168	1.088	0.964	1.385
								1.134	0.669	0.666	1.574	0.915	1.582
								1.136	0.662	0.863	1.262	1.497	1.32
								0.377	0.669	0.655	2.585	1.21	1.239
								0.465	1.264	0.491	1.431	1.179	1.57
								0.909	1.411	0.893	1.662	1.246	1.74
								1.23	0.927	0.893	2.06	1.574	1.225
								1.23	1.095	0.408	1.34	1.119	0.815
								0.852	1.094	1.059	1.526	1.002	0.771
								0.721	1.411	1.033	1.114	1.07	1.09
								1.191	0.929	0.224	2.03	1.116	1.194
								0.784	0.944	0.787	1.442	1.74	1.509
								1.053	0.944	0.223	1.169	1.365	1.587
								1.053	0.53	1.08	1.686	0.88	1.322
								1.349	0.53	0.787	1.328	0.855	0.834
								0.548	0.824	1.079	2.128	1.521	0.792
								0.852	0.825	1.184	2.659	0.623	1.757
								1.468	0.671	1.184	2.621	1.178	0.598
								1.233	0.671	1.022	1.535	1.847	1.656
								0.958		1.023	1.597	1.167	1.036
								0.957		1.052	1.072	1.184	1.264
								0.966		1.052	1.223	0.749	1.668
								0.645		0.947	1.562	1.684	1.437
								0.644		0.542	1.488	1.458	1.56
								1.302		0.456	0.875	1.13	2.449
								1.303		0.949	0.585	0.845	1.027
								1.159		0.372	0.925	1.665	1.195
								0.953		1.097	0.951	1.793	0.481
								1.358		0.17	2.075	2.317	1.545
								0.923		0.17	1.125	0.889	1.441
								0.992		1.097	0.525	1.204	1.499
								1.619		0.789	1.2	0.616	0.664
								0.676		0.487	1.239	1.517	1.385
								0.676		0.789	1.311	1.617	0.825
								0.676		0.487	0.334	1.846	1.289
								1.871		0.353	0.877	0.778	1.041
								1.189		0.353	1.261	0.644	0.909
								1.189		0.411	1.525	0.209	1.475
								1.189		0.411	0.731	0.201	1.516
								1.018		0.613	1.243	0.272	0.508
								1.02		0.613	0.992		1.32
								1.692		0.564	1.375		1.624
								1.072		0.125	1.206		1.315
								2.067		0.115	1.557		0.996
								0.952		0.375	0.589		2.023
								1.254		0.115	1.333		1.783
								1.253		0.301	1.652		1.226
								1.032		0.273	1.191		0.885
								1.032		0.273	0.712		1.092
								0.61			2.214		0.533

## Sheet: Fig.4f
	Nuclear envelope							Nuclear
	- VS			+ VS				- VS			+ VS
	DMSO	Lck	CDK1/2	DMSO	Lck	CDK1/2		DMSO	Lck	CDK1/2	DMSO	Lck	CDK1/2
	8.3	8.3	8.9	17.4	8.9	0		1.2	0	0	17.6	2.2	0
	13.3	4.8	3.6	31.9	0	11.7		3.3	0	5.5	8.3	0	1.5
	22.2	0	16.3	22.8	13.9	1.7		0	0	14.3	10	0	1.7
	29.6	11.1	12.1	58.3	3.5	18.5		11.1	14.5	0	16.7	0	0
	5.3	9.8	12.9	53	13	0.9		0	6	0	10.1	0	0

## Sheet: Fig.4g
	- VS	+ VS
	0.628	2.142
	0.449	0.751
	0.745	0.354
	2.116	1.29
	0.385	0.76
	0.771	3.632
	2.269	2.64
	0.558	1.74
	1.15	3.469
	0.831	0.359
	2.173	1.617
	1.35	3.131
	2.582	2.636
	0.969	0.582
	0.435	2.067
	1.281	0.519
	0.698	1.095
	1.588	0.381
	2.084	1.593
	0.415	1.565
	0.669	2.142
	1.369	1.423
	0.553	0.461
	2.432	1.05
	2.955	2.598
	1.979	1.499
	3.197	1.789
	2.365	3.386
	1.362	1.419
	3.78	3.085
	0.326	1.217
	0.618	1.23
	1.454	4.769
	0.925	1.953
	1.679	0.653
	0.954	1.186
	0.819	1.652
	0.792	1.331
	0.722	1.371
	2.131	0.36
	2.976	3.251
	0.477	2.571
	3.905	0.942
	0.805	2.497
	2.505	0.628
	2.077	0.205
	1.025	2.521
	0.794	1.269
	3.527	4.35
	0.653	0.438
	0.94	1.84
	1.021	1.92
	1.389	2.255
	0.963	2.219
	0.868	2.039
	0.252	0.501
	0.566	4.467
	0.513	0.56
	0.979	2.045
	0.168	2.005
	1.378	0.448
	1.489	0.903
	1.876	0.882
	0.553	0.722
	1.533	4.987
	0.339	0.675
	1.825	0.574
	0.746	0.586
	2.508	1.901
	0.396	1.493
	0.596	2.728
	4.22	1.845
	3.351	0.848
	1.826	0.334
	0.619	2.546
	1.7	0.878
	3.427	0.828
	1.244	3.838
	2.537	0.891
	1.229	0.489
	0.893	2.782
	1.09	2.083
	1.396	1.675
	0.774	2.5
	0.837	3.022
	1.182	1.492
	3.66	1.871
	1.905	0.648
	0.601	0.939
	0.359	2.379
	2.091	0.433
	2.633	2.993
	0.581	1.283
	0.8	2.605
	0.908	1.463
	0.705	0.799
	2.665	0.995
	0.871	1.685
	0.553	2.235
	0.751	3.323
