# Supplementary material for: HIV-1 signalling remodels nuclear pores to licence infection
Source: Nature. 2026 May 6;654(8120):1044–54. doi: 10.1038/s41586-026-10453-3 (PMC13293875; doi:10.1038/s41586-026-10453-3)
Supplement: Supplementary file 11 — Source Data Fig. 5 [file 41586_2026_10453_MOESM11_ESM.xlsx]

## Sheet: Fig.5a
	Nup54										Tpr
	EB			CD4			Env				EB			CD4			Env
	DMSO	Lck	CDK1/2	DMSO	Lck	CDK1/2	DMSO	Lck	CDK1/2		DMSO	Lck	CDK1/2	DMSO	Lck	CDK1/2	DMSO	Lck	CDK1/2
	1.341	0.294	1.511	0.607	1.377	0.554	0.8	1.63	0.974		1.442	0.675	1.211	1.59	1.197	1.274	1.434	1.191	0.752
	0.849	0.195	1.326	1.174	1.376	1.283	0.585	0.63	0.683		0.948	0.631	0.601	0.951	1.652	0.969	1.324	1.658	0.774
	1.293	0.969	0.381	1.448	0.339	0.786	0.836	0.925	0.605		0.932	0.853	0.854	0.932	2.481	1.14	1.418	1.47	0.723
	1.029	1.072	1.324	1.254	1.102	1.584	1.524	0.793	0.998		0.766	0.992	1.12	1.897	0.972	1.117	1.487	1.037	0.79
	1.331	0.446	0.839	1.319	1.1	0.794	1.512	1.046	1.355		2.595	0.896	0.697	1.351	1.13	1.192	1.005	1.078	0.819
	1.859	1.052	1.672	0.649	0.554	1.27	1.331	0.75	1.062		0.932	1.053	1.14	1.161	1.043	1.892	1.097	1.155	0.867
	1.018	0.44	0.645	0.823	1.186	0.911	0.713	0.681	1.006		0.982	0.802	3.366	1.434	1.973	1.294	2.131	1.113	0.65
	0.808	0.379	1.486	1.098	0.784	1.179	0.776	1.096	1.15		1.03	0.856	0.965	1.273	0.551	1.219	2.149	1.129	0.88
	1.079	1.153	1.257	1.011	1.59	1.894	1.47	1.035	0.858		1.318	0.932	0.839	1.043	1.197	0.839	1.356	0.876	0.8
	1.913	0.71	1.795	1.227	0.796	0.427	2.087	1.124	0.463		2.425	0.965	1.64	1.324	1.202	0.838	1.269	1.117	0.748
	0.629	0.411	1.54	1.032	0.558	0.387	2.325	2.265	0.868		0.927	1.758	0.912	1.139	1.101	1.086	1.346	1.009	0.822
	1.36	0.93	0.851	1.489	2.645	0.961	2.347	1.862	0.368		1.006	1.142	0.964	3.154	0.454	1.175	1.348	0.939	0.752
	1.426	0.273	0.759	1.917	0.559	1.668	1.52	1.467	1.078		1.014	0.795	0.926	1.015	0.992	1.021	1.49	0.888	0.781
	1.653	0.465	0.612	0.943	1.269	1.658	0.713	0.958	1.969		1.37	0.993	0.913	0.975	1.542	2.483	1.456	1.323	0.87
	0.965	1.208	0.978	1.305	2.225	0.546	1.83	1.303	0.319		0.939	0.511	0.975	1.404	1.652	1.227	1.396	1.184	0.731
	1.737	0.577	1.804	1.518	0.614	1.914	1.243	0.758	0.943		1.131	2.884	1.126	1.023	0.87	1.897	1.254	1.172	0.892
	1.133	0.527	1.899	2.586	0.614	1.901	1.755	2.369	2.069		1.456	1.13	1.02	1.366	1.068	1.219	1.849	0.938	0.783
	1.202	0.469	2.001	1.459	1.666	1.201	3.676	1.452	1.259		1.137	1.366	2.22	1.054	1.9	1.025	2.617	1.273	0.8
	2.103	1.962	2.2	1.515	1.663	1.201	2.33	1.91	0.543		0.918	1.101	1.498	2.6	0.505	1.29	2.119	1.906	0.887
	0.796	1.97	0.886	1.102	3.283	1.234	0.861	2.555	1.714		0.948	1.728	0.988	0.681	1.043	0.909	2.833	1.113	0.765
	1.395	1.118	0.376	1.79	2.133	2.118	1.575	1.521	0.643		0.807	1.059	0.735	1.406	0.476	0.66	2.269	1.169	0.84
	1.71	0.811	1.596	0.94	1.442	2.118	1.343	2.502	0.786		0.962	0.874	1.208	1.4	1.187	0.674	1.241	1.297	0.926
	1.623	0.727	1.542	2.269	4.132	1.798	2.209	1.542	0.907		0.971	0.958	0.883	1.021	1.152	0.982	1.821	1.258	0.851
	1.374	0.379	1.094	1.543	1.386	1.797	2.331	2.135	0.36		1.063	1.107	0.676	1.077	1.223	1.191	1.094	1.227	0.842
	1.181	1.644	0.719	1.532	1.009	1.499	1.863	2.227	1.541		0.876	1.03	1.054	1.406	1.154	1.411	0.923	1.292	0.785
	1.531	0.142	0.825	2.529	0.934	2.388	2.814	1.573	0.558		1.232	0.817	0.898	1.387	1.8	1.235	1.144	1.262	0.748
	1.873	0.823	0.252	1.073	4.22	2.386	1.766	1.208	1.657		1.68	0.934	0.965	0.981	1.24	0.682	1.125	1.133	0.855
	1.262	1.04	1.992	1.474	1.594	2.463	3.329	1.28	2.249		1.065	1.014	1.054	0.979	1.243	0.933	1.073	1.053	0.769
	1.882	0.93	0.418	3.058	3.079	2.472	2.318	2.363	1.159		0.749	1.042	1.066	2.888	1.06	1.509	0.858	1.327	0.941
	0.776	2.212	2.531	1.422	1.612	1.503	1.64	2.262	0.556		0.91	0.928	1.115	1.471	1.115	1.196	2.014	1.186	0.791
	0.982	0.556	2.852	1.204	2.307	0.534	1.059	2.476	3.397		0.913	0.752	0.783	0.577	0.515	0.879	1.514	0.865	0.818
	0.76	1.463	2.229	1.605	2.48	1.503	2.778	2.751	1.4		1.151	1.075	0.778	1.177	1.271	1.527	1.341	0.974	0.854
	2.159	1.116	1.867	0.828	2.301	0.708	1.58	2.545	0.235		1.282	1.116	1.658	1.148	1.082	2.888	1.31	1.343	0.793
	1.757	0.932	0.648	2.195	1.454	0.734	2.26	1.259	3.282		0.78	1.113	1.283	1.099	1.012	2.716	1.708	1.06	1.152
	1.474	1.091	1.211	2.257	2.435	0.661	3.937	2.611	1.308		1.08	1.036	1.128	1.273	0.515	1.112	1.621	0.852	0.825
	1.111	0.527	2.476	3.363	2.353	0.734	1.699	1.972	1.457		2.068	0.971	1.002	1.708	0.882	3.079	1.578	1.285	0.971
	0.531	0.853	1.281	2.331	1.876	0.661	2.669	2.969	0.706		1.216	0.899	1.722	1.312	2.341	1.337	1.324	0.971	0.977
	2.056	3.183	1.803	2.592	1.741	0.701	2.474	3.078	0.67		0.884	0.956	0.651	1.601	1.429	0.732	1.826	0.882	0.717
	1.919	1.01	0.787	2.545	1.951	2.885	2.1	1.164	1.233		1.055	0.986	1.193	1.955	0.999	0.976	1.09	1.018	0.966
	2.135	0.536	1.665	1.242	1.879	0.888	3.148	2.823	2.581		0.977	1.304	0.572	1.381	1.394	1.286	1.48	0.965	0.977
	1.454	1.032	0.635	2.333	1.017	0.887	2.091	2.026	1.954		1.138	0.784	0.679	1	0.94	1.089	1.91	1.247	0.915
	1.842	0.25	1.702	2.288	1.941	2.592	1.44	2.457	1.699		0.967	1.103	1.172	0.66	1.353	0.905	1.277	1.139	0.813
	1.49	0.451	0.72	4.037	2.833	0.533	2.432	2.594	0.646		1.18	1.272	1.003	1.005	1.285	1.31	0.926	1.416	0.876
	1.794	1.491	1.427	3.015	1.894	2.592	2.213	2.595	0.989		1.024	1.091	1.747	1.54	1.331	2.231	1.934	1.127	0.756
	1.201	0.4	1.382	2.252	1.934	2.013	3.191	2.166	0.83		0.829	2.014	0.926	2.02	0.454	1.58	1.481	1.058	0.811
	2.441	0.458	0.941	1.853	3.246	0.53	2.313	0.292	1.782		2.505	1.166	1.069	0.936	1.652	1.363	1.574	0.975	0.99
	1.078	1.463	2.212	2.822	0.427	3.043	1.043	2.841	1.527		0.867	1.097	2.543	1.892	1.053	1.494	1.859	1.203	0.874
	2.002	0.863	1.579	1.388	2.647	2.382	2.81	2.381	0.849		0.932	0.649	1.452	2.846	1.18	0.975	1.095	0.955	1.029
	1.355	1.341	1.085	2.13	0.478	0.972	1.285	3.021	0.406		0.797	1.01	0.961	0.833	1.148	1.294	1.838	0.804	0.887
	0.507	0.695	0.668	3.619	1.003	1.181	3.794	1.119	1.879		0.957	1.042	0.74	1.13	1.1	1.106	1.025	0.963	0.746
	1.154	0.619	1.449	2.743	1.153	2.694	2.568	2.161	2.334		1.331	0.959	3.676	4.364	1.024	1.373	1.549	1.221	0.659
	1.526	0.343	2.023	2.07	1.166	1.17	3.148	1.507	1.291		0.943	0.942	0.872	1.258	0.947	1.004	2.191	1.295	0.957
	2.057	0.909	1.084	1.93	1.83	0.526	1.833	2.099	0.448		0.817	0.907	0.998	1.096	1.198	2.518	1.034	1.569	1.001
	0.552	0.874	1.442	2.845	0.813	2.546	2.667	2.247	1.368		0.981	0.951	1.235	1.016	0.424	1.014	1.691	1.439	0.992
	0.681	0.205	0.559	1.104	1.227	3.21	2.982	1.654	0.184		1.331	0.538	0.571	1.187	1.081	0.976	1.513	1.195	0.863
	2.025	1.37	2.646	2.595	1.224	1.511	0.804	2.625	1.427		0.746	1.009	0.668	1.069	1.041	0.926	2.04	1.038	0.774
	1.969	1.492	2.186	1.718	0.388	3.215	1.178	2.939	0.795		1.502	0.643	1.14	1.075	1.029	0.713	2.017	1.079	0.863
	1.681	0.471	1.708	2.623	1.776	3.442	2.077	2.151	0.308		0.995	1.174	0.629	1.009	0.604	1.828	1.291	1.059	0.902
	1.869	0.478	0.563	2.227	0.477	3.441	2.321	0.88	0.55		0.885	1.118	0.66	1.659	0.679	0.819	2.077	1.01	0.76
	0.546	0.46	0.66	2.16	1.508	1.061	1.024	1.892	0.702		0.958	0.838	1.404	3.371	1.262	0.95	1.205	0.903	0.768
	0.8	0.959	2.188	1.228	2.18	1.83	2.882	1.595	1.133		0.882	1.059	0.972	1.828	1.026	0.732	0.899	1.003	1.152
	0.324	0.867	1.481	0.699	2.114	3.006	2.79	1.617	0.267		3.524	0.916	0.99	1.134	0.989	1.111	1.277	1.109	0.911
	1.596	0.371	0.638	2.054	1.204	1.069	0.637	1.221	0.077		1.106	0.943	2.624	1.127	0.921	1.154	1.207	1.014	0.957
	1.555	0.141	1.269	2.077	1.961	3.138	0.993	0.412	0.896		1.033	0.949	0.985	1.374	0.982	0.833	1.776	1.65	0.773
	0.628	0.39	1.28	0.927	2.233	1.627	3.383	1.14	0.408		0.981	1.326	1.42	1.03	0.959	1.415	2.281	1.222	0.842
	0.389	0.206	0.73	0.85	2.62	1.615	1.969	0.229	1.166		0.921	1.973	0.967	0.566	0.922	0.931	0.953	0.99	0.873
	0.538	0.257	0.756	0.839	1.344	3.186	0.642	1.02	0.214		0.922	0.955	1.651	1.949	1.673	0.641	1.706	1.287	0.833
	1.275	0.64	1.555	1.057	1.449	4.013	0.684	1.791	1.307		0.943	2.405	0.606	1.443	1.052	1.202	1.003	1.234	0.963
	0.497	1.641	1.397	1.547	2.347	2.474	1.805	0.969	2.873		1.019	1.39	1.722	0.943	2.544	1.012	1.656	0.897	0.778
	0.883	2.149	1.661	1.004	2.829	0.996	1.156	1.428	0.996		1.079	1.387	0.57	1.228	1.253	0.938	1.347	1.839	0.963
	0.635	1.001	0.658	2.14	2.831	1.994	1.103	0.98	0.602		0.755	0.587	0.8	1.048	1.542	0.655	1.48	1.081	0.914
	0.725	0.865	1.231	0.7	1.533	2.473	0.834	1.886	2.046		3.216	1.256	1.002	2.5	1.052	1.059	1.707	0.794	0.93
	0.48	0.687	0.358	1.248	1.279	4.017	1.06	1.851	1.058		0.95	0.894	0.666	1.529	1.074	1.019	1.308	0.763	0.783
	0.448	0.422	1.504	2.746	1.812	1.367	1.135	1.204	1.558		0.805	0.947	1.149	3.17	1.086	1.955	1.263	1.257	0.9
	0.344	0.652	0.135	2.394	2.147	1.366	1.557	1.222	2.49		0.991	0.788	0.93	1.985	1.314	1.034	1.824	0.945	0.796
	0.451	1.101	0.501	1.984	1.072	0.915	1.956	0.863	1.051		1.033	0.582	1.841	0.937	1.175	1.251	1.177	0.985	0.77
	0.44	2.156	1.165	2.124	0.661	0.914	1.063	0.754	0.39		0.957	1.076	0.78	1.275	1.306	1.113	1.177	1.168	0.95
	0.446	0.294	1.313	1.65	1.146	2.344	2.429	1.188	0.47		3.356	0.578	0.558	2.833	2.629	1.056	1.158	1.698	0.901
	0.471	1.761	0.816	1.675	0.383	1.946	2.931	1.57	2.07		1.033	1.139	1.095	0.986	1.232	0.988	1.284	1.111	0.911
	0.44	0.953	1.987	2.699	1.169	0.999	2.422	1.349	1.732		0.941	1.228	0.649	1.232	0.586	1.099	1.883	0.89	0.856
	0.571	1.91	0.67	2.508	2.487	1.028	1.869	1.119	2.005		1.199	0.964	1.69	1.062	1.394	1.393	1.199	0.921	0.774
	0.478	1.293	0.975	1.454	2.858	1.231	1.416	0.904	1.796		1.24	1.492	0.637	1.505	1.217	1.294	1.659	0.982	0.781
	0.552	0.193	1.984	1.953	2.509	1.233	2.722	2.372	1.99		0.984	0.604	1.066	1.193	1.372	3.428	1.125	1.138	0.778
	0.379	0.743	0.798	2.728	1.621	0.392	1.971	1.433	2.311		0.884	0.736	0.542	1.334	0.424	0.986	1.45	1.029	0.829
	0.537	1.987	0.455	1.752	2.479	0.392	3.44	0.609	2.482		0.875	0.865	1.14	0.732	1.077	0.934	1.778	1.018	0.798
	0.554	1.775	0.271	2.6	3.4	1.666	2.787	1.124	2.315		1.368	0.973	0.951	1.375	0.8	1.301	2.188	1.132	0.868
	0.71	1.136	2.04	2.929	0.777	1.214	1.423	0.721	2.97		1.028	2.695	0.929	0.987	1.038	0.88	2.294	1.47	0.836
	0.411	0.357	1.004	2.152	0.774	0.725	1.309	2.261	2.626		2.42	1.934	1.054	2.358	1.281	2.318	2.256	1.224	0.792
	0.645	1.89	1.503	2.864	1.379	0.723	3.111	2.604	0.703		0.932	0.546	1.385	2.735	1.372	1.552	1.252	1.148	0.761
	0.465	2.353	2.515	1.319	1.76	0.817	4.979	2.017	2.152		1.07	0.921	1.144	1.257	1.452	1.141	1.036	0.788	0.82
	0.527	1.901	0.662	2.16	1.545	1.545	3.098	0.368	1.387		0.965	1.187	1.188	1.421	1.536	1.158	1.393	1.912	0.887
	0.578	0.501	1.307	1.922	2.329	1.558	3.607	1.542	2.033		0.753	1.048	0.756	2.806	0.8	1.016	1.475	1.182	0.941
	0.688	1.58	0.853	1.626	2.653	1.437	2.168	1.817	0.23		1.429	0.989	0.833	1.137	0.87	1.021	2.08	1.199	0.774
	0.486	2.259	1.941	2.977	2.026	1.437	4.543	2.076	2.434		0.967	0.958	3.462	1.002	1.327	0.909	1.293	1.106	0.787
	0.46	2.165	1.547	2.298	2.649	0.358	3.622	2.896	1.682		0.995	0.751	0.93	2.328	1.317	1.128	3.139	1.507	0.985
	0.782	2.787	0.644	1.659	1.989		4.513	1.049	2.76		0.917	0.842	0.841	1.107	0.586	1.598	2.585	2.227	0.78
	0.718	3.265	0.844	2.619	1.769		3.821	1.082	0.631		0.763	0.97	0.659	2.318	0.951	1.114	1.345	1.385	0.888
	0.535	0.412	0.803	2.982	2.019		3.126	2.148	1.23		0.91	0.852	0.589	1.241	1.139	1.168	1.211	1.238	0.783
	0.575	2.004	1.023	2.729	2.859		5.021	2.944	2.132		1.036	0.682	0.514	1.17	1.41	1.456	1.237	1.222	0.83
	0.81	2.595	2.183	3.752	0.203		3.801	1.66	1.614		0.972	0.839	0.613	1.245	0.549	1.158	1.136	1.626	0.792
											1.019	1.07	1.24	2.049	0.549	1.878	1.07	1.227	1.028
											0.972	1.141	2.381	2.357	0.553	2.138	1.349	1.146	0.889
											0.984	2.599	1.057	1.034	2.036	0.594	2.312	1.034	0.724
											0.872	1.245	1.137	1.262	1.8	2.02	1.911	0.994	0.707
											0.957	1.419	0.998	0.953	1.131	0.636	1.945	1.496	0.769
											0.853	1.235	1.609	1.192	1.212	0.788	1.145	1.055	0.929
											1.029	0.66	1.142	2.443	0.982	1.177	1.573	1.237	0.746
											0.952	0.758	0.552	2.723	1.087	1.287	1.713	0.995	0.757
											0.87	1.239	1.054	1.306	1.008	1.242	2.615	1.417	0.858
											1.02	3.954	1.166	0.66	1.456	1.187	1.997	1.18	0.819
											2.179	1.063	0.591	3.024	1.9	0.838	1.21	1.026	0.793
											0.743	1.052	1.64	1.018	0.817	1.051	2.139	1.072	0.974
											1.065	1.346	0.846	0.876	1.152	1.79	1.387	1.27	0.87
											0.928	0.998	1.114	0.847	0.817	2.405	2.391	1.557	0.961
											0.949	1.299	1.196	1.055	1.973	0.697	1.23	1.171	0.789
											1.132	0.85	0.591	1.149	1.042	1.191	1.36	1.166	0.95
											0.894	1.074	1.106	0.949	0.927	1.095	1.816	1.001	0.769
											0.994	0.997	1.841	2.518	1.04	1.167	1.201	1.346	0.854
											1.095	1.076	0.822	1.039	0.921	1.119	1.526	1.374	0.723
											3.63	0.74	0.795	1.002	1.142	1.254	1.402	1.161	0.773
											1.117	3.413	0.658	1.149	0.769	2.82	1.453	1.329	0.768
											1.592	0.938	1.045	1.161	0.622	0.684	2.329	1.305	0.793
											1.014	0.843	0.78	1.273	1.306	0.916	1.632	1.132	0.833
											1.005	0.831	0.816	1.023	0.824	0.869	1.793	0.937	0.842
											0.964	1.178	0.957	2.002	1.48	0.691	1.174	1.139	0.896
											0.809	0.787	0.909	2.032	1.243	1.035	1.374	1.04	0.789
											1.087	0.874	1.689	1.122	1.28	1.226	1.844	0.998	0.89
											0.931	0.95	0.957	0.95	1.025	0.83	1.213	0.915	0.877
											1.207	0.785	0.598	1.456	1.128	0.676	1.262	1.401	0.77
											1.072	1.001	1.005	1.205	1.262	0.815	1.863	1.391	0.804
											0.829	0.966	0.934	1.367	0.551	2.735	1.408	0.824	0.704
											1.078	0.976	1.999	1.396	1.429	0.847	1.249	1.017	0.839
											0.92	1.575	0.776	1.154	0.996	1.351	1.15	1.038	0.99
											1.012	1.097	1.149	1.376	1.164	1.01	1.197	1.218	0.854
											0.998	0.994	1.002	1.34	1.29	1.02	1.214	1.043	0.909
											0.838	0.626	1.012	1.315	1.079	1	0.892	1.063	0.83
											1.51	0.483	0.966	1.26	1.033	0.999	1.136	1.755	0.944
											0.956	1.096	0.901	0.842	1.589	1.388	1.736	1.185	0.973
											0.986	1.808	1.162	2.737	2.616	1.19	2.022	1.558	0.745
											1.049	1.606	0.672	1.126	1.122	0.842	1.676	1.027	0.897
											1.31	1.404	1.122	0.986	1.651	0.789	1.466	1.141	0.793
											1.036	1.119	0.985	0.894	1.065	0.972	1.235	1.146	0.903
											1.262	0.794	0.912	1.431	2.109	1.101	0.837	1.493	0.729
											1.15	0.633	0.973	1.016	0.842	1.198	1.807	1.171	0.832
											0.964	0.883	0.94	2.483	0.971	0.763	1.434	1.381	0.859
											3.1	1.033	0.974	1.585	1.413	1.235	1.349	0.989	0.859
											1.096	1.29	0.851	1.08	1.162	0.955	1.779	1.214	0.866
											3.55	0.93	0.897	1.191	1.56	1.414	1.04	1.16	0.836
											0.94	1.169	0.907	1.689	1.302	1.392	1.264	1.278	0.936
											0.832	1.419	1.031	1.166	1.38	1.199	1.252	1.106	0.87
											2.067	0.843	1.052	1.137	2.629	2.723	1.555	1.43	0.837
											1.045	1.011	1.014	1.106	0.546	0.73	3.666	1.129	0.78
											1.013	0.602	1.953	1.11	0.558	1.774	1.054	1.215	0.76
											0.783	1.119	1.012	1.796	1.039	1.008	1.457	0.995	0.822
											0.994	1.125	1.155	1.286	1.854	1.245	1.995	1.174	0.71
											0.927	0.992	1.091	1.407	1.158	1.149	2.048	1.25	0.771
											0.933	1.163	0.973	1.393	1.008	2.846	1.457	1.227	0.878
											1.506	0.83	1.018	1.216	1.215	0.977	1.703	1.465	0.681
											0.893	1.02	0.643	2.095	2.055	2.186	2.551	1.907	0.82
											0.929	1.496	1.264	1.361	1.302	1.01	1.814	1.208	0.661
											1.047	1.053	1.13	0.992	0.622	1.137	0.992	0.807	0.787
											4.011	1.412	0.533	1.158	1.042	0.75	1.444	1.202	0.911
											1.241	0.56	0.89	0.964	1.127	0.834	1.247	0.911	1.163
											1.019	1.16	1.495	3.697	2.341	1.192	0.966	1.198	0.745
											0.883	1.032	0.732	1.117	2.055	0.67	1.227	1.874	0.681
											0.973	0.914	1.271	4.403	0.558	1.347	1.24	1.098	0.936
											0.938	0.557	1.559	1.326	1.026	0.994	1.248	1.533	0.929
											0.771	1.04	0.974	1.192	1.019	0.857	1.069	0.984	0.923
											0.814	1.061	0.917	2.231	1.467	2.032	1.333	1.207	1.082
											1.127	1.181	1.651	1.1	2.616	3.697	1.418	1.248	0.855
											1.134	1.094	0.807	2.441	1.562	1.035	1.807	1.294	0.837
											1.002	1.089	1.232	1.272	0.972	1.345	3.472	1.158	0.769
											1.073	0.846	1.325	1.058	1.12	0.771	2.147	1.322	0.716
											1.087	0.867	1.048	3.15	0.996	0.919	0.964	1.185	0.863
											2.576	0.932	0.619	1.268	1.044	1.367	1.118	1.274	1.012
											0.945	0.888	0.913	1.087	1.092	1.689	2.082	0.981	0.69
											0.938	0.754	1.143	1.058	1.136	1.651	1.606	1.013	0.901
											1.189	1.037	1.401	1.348	0.989	2.5	1.036	1.056	0.796
											1.161	1.065	0.879	1.247	2.544	0.954	1.937	1.055	0.761
											0.706	1.102	0.958	1.406	1.113	0.818	1.93	0.674	0.774
											1.014	2.98	1.048	0.679	1.217	1.708	1.514	1.175	0.973
											1.103	2.472	0.959	1.878	1.188	1.066	2.203	1.345	0.867
											1.1	0.872	0.837	1.064	1.673	0.939	1.107	1.155	0.79
											1.076	2.061	0.974	3.436	1.105	1.81	1.755	0.959	0.757
											1.175	1.149	1.799	0.919	2.389	0.793	1.214	1.022	0.774
											0.861	1.934	0.499	1.225	1.154	0.905	1.092	1.831	0.953
											1.265	0.911	2.716	2.693	1.651	0.917	2.254	1.277	0.742
											1.178	0.529	0.987	1.066	0.484	2.6	1.267	1.052	1.028
											0.969	1.215	0.894	0.674	1.002	1.526	1.029	0.935	0.837
											1.068	1.232	1.521	1.461	0.553	0.957	1.505	1.44	0.792
											2.596	2.049	1.757	1.651	1.358	1.175	1.026	0.969	0.881
											0.97	0.936	0.969	3.385	0.484	1.231	2.077	1.058	0.974
											2.354	1.252	0.578	1.104	1.116	1.374	2.333	1.279	0.992
											0.964	1.308	1.289	1.127	1.179	1.033	1.27	1.466	1.373
											1.621	1.025	0.566	1.369	0.931	1.337	0.859	0.881	0.83
											1.194	0.773	0.974	1.045	1.127	1.015	1.567	0.868	0.782
											0.892	3.261	1.083	1.332	0.954	2.451	0.984	1.067	0.71
											3.642	0.999	0.737	0.594	1.008	0.973	1.713	1.46	0.908
											0.887	1.215	1.572	1.167	1.118	0.745	1.384	0.998	0.793
											0.917	1.031	1.248	0.896	0.98	0.973	1.151	0.871	0.71

## Sheet: Fig.5b
		EB																				αCD4																				Env
	Nup54	0.322	1.423	0.329	0.909	0.72	1.205	1.035	0.861	1.312	1.181	1.618	0.965	1.117	1.303	0.804	1.063	0.924	1.287	0.556	0.457	2.534	1.727	1.665	1.844	1.554	1.799	1.039	1.174	1.658	1.858	1.599	2.663	1.187	2.149	2.813	1.675	2.209	1.255	2.262	2.859	1.74	1.732	1.513	2.781	2.405	1.75	1.314	2.621
	Tpr	1.009	1.414	0.539	1.316	1.161	0.372	0.205	0.588	0.838	1.911	2.046	0.614	1.821	0.718	0.991	0.568	1.023	0.582	1.016	1.647	1.748	1.565	0.752	2.202	2.526	1.939	2.189	2.813	1.081	2.419	3.153	1.086	1.819	1.078	1.991	3.663	3.507	1.905	1.514	1.938	1.881	1.702	2.345	2.424	2.005	0.712	1.11	1.541
[truncated: 12 more columns]

## Sheet: Fig.5c
	NPC										Nuclear
	EB			CD4			Env				EB			CD4			Env
	DMSO	Lck	CDK1/2	DMSO	Lck	CDK1/2	DMSO	Lck	CDK1/2		DMSO	Lck	CDK1/2	DMSO	Lck	CDK1/2	DMSO	Lck	CDK1/2
	5	4.2	6.3	12.5	4.3	2.4	17.7	0.5	1.3		0	0	0	12.5	4	0	11.7	0	0
	8.3	2.7	3.8	30	3.1	6.3	21.1	1.4	0		0	0	0	2.8	0	0	1	0	0
	5.6	4.8	0.3	26	6.8	5.4	25	2.3	2.5		0	5.2	3.6	4.3	1.3	1.1	13.4	0.3	0
	5.2	3.3	4.5	11.8	3.4	4.7	18.2	0	0		1.2	1.9	3.9	11.3	3.6	2.4	2.4	0	0

## Sheet: Fig.5d
		Inactive
	Nup54	0.891	0.849	0.459	0.897	0.505	0.879	0.863	0.586	0.781	0.699	0.536	0.959	0.544	0.956	1.003	1.317	1.301	1.063	0.754	1.095	1.254	1.659	1.207	1.136	1.003	0.658	1.654	1.326	0.823	1.708	1.108	1.003	1.458	0.985	1.913	0.537	1.475	1.681	1.062	1.052	1.168	1.369	0.863	1.411	0.997	1.139	0.775	1.414
	Nup62	0.673	0.761	0.45	0.932	0.436	0.749	0.914	0.506	0.632	0.658	0.695	0.853	0.422	0.716	0.983	1.265	1.263	1.363	0.565	1.095	1.017	1.493	1.079	1.436	0.905	0.666	1.459	1.75	0.663	1.431	1.225	1.141	1.361	1.038	1.718	0.61	1.32	1.298	1.093	1.147	1.198	1.218	0.895	1.293	1.19	1.087	0.623	0.96
	HA-CDK1	0.896	0.996	0.908	0.937	0.919	0.952	0.972	0.954	0.987	0.954	0.912	1.022	0.941	0.975	0.998	1.121	1.023	1.03	0.954	1.004	1.025	1.087	1.051	1.073	1.027	0.959	1.041	1.159	0.987	1.074	1.022	0.986	1.067	0.949	1.026	0.949	1.113	1.127	1.007	1.085	1.028	1.111	1.015	1.091	0.989	1.001	0.983	1.088
[truncated: 152 more columns]

## Sheet: Fig.5e
	EB	Env
	152	136
	59	97
	136	157
	126	225
	106	231
	74	126
	88	93
	63	126
	59	93
	69	169
	65	482
	55	402
	107	335
	47	461
	100	89
	68	140
	81	176
	88	107
	61	82
	64	54
	94	202
	40	228
	95	170
	162	228
	109	160
	51	136
	63	300
	271	212
	241	160
	227	200
	14	232
	15	284
	16	179
	26	165
	20	314
	22	230
	44	215
	41	226
	152	264
	137	196
	93	413
	86	123
	131	194
	256	100
	173	158
	146	75

## Sheet: Fig.5f
		DMSO				CDK1/2i
		EB	αCD4	Env	αCD3/CD28	EB	αCD4	Env	αCD3/CD28
log2(FC)	NUP358	0	0.055	0.117	0.056	-0.004	0.038	0.102	-0.023
	NUP214	0	0.084	0.098	0.043	-0.023	0.084	0.116	0.046
	NUP88	0	0.006	0.039	0.051	0.033	0.01	0.012	-0.059
	CG1	0	0.274	0.462	0.282	0.318	0.123	0.752	0.411
	GLE1	0	0.044	0.708	0.131	0.218	0.198	0.728	-0.02
	RAE1	0	-0.058	0.019	-0.034	-0.023	0.036	0.053	0.008
	NUP133	0	0.106	0.141	0.107	0.105	0.096	0.161	-0.003
	NUP107	0	-0.01	0.044	0.059	0.024	0.007	0.03	-0.093
	NUP85	0	0.043	0.132	0.004	-0.093	0.041	0.064	-0.09
	NUP160	0	0.024	0.146	0.135	0.034	0.08	0.161	-0.004
	SEC13	0	0.022	0.039	0.153	0.12	0.086	0.141	0.093
	SEH1	0	0.081	0.199	0.142	0.103	0.076	0.175	0.119
	NUP37	0	0.156	0.256	0.232	0.17	0.158	0.26	0.094
	NUP43	0	0.051	0.061	0.045	0.051	-0.011	0.011	-0.01
	NUP98	0	0.089	0.13	0.141	0.081	0.087	0.099	0.003
	NUP205	0	0.038	0.084	0.054	-0.015	0.03	0.12	-0.071
	NUP188	0	0.086	0.194	0.156	0.088	0.046	0.164	-0.005
	NUP155	0	0.073	0.13	0.094	0.051	0.065	0.128	-0.035
	NUP93	0	-0.044	0.034	0.008	-0.037	-0.008	0.046	-0.048
	NUP35	0	0.037	0.119	0.086	0.127	0.088	0.214	0.201
	NUP62	0	0.186	0.189	0.149	0.126	0.106	0.1	0.115
	NUP58	0	-0.038	-0.037	-0.008	-0.021	-0.025	-0.036	0.071
	NUP54	0	0.079	0.076	0.087	-0.025	0.035	0.033	0.043
	NDC1	0	0.018	0.497	0.239	0.364	0.386	0.354	0.26
	POM121	0	-0.607	0.836	1.411	-0.188	0.47	0.472	0.513
	POM121C	0	0.318	0.814	0.285	0.405	0.465	0.902	0.073
	NUP210	0	-0.005	0.041	-0.038	-0.079	0.007	0.046	-0.018
	NUP153	0	0.057	0.121	0.081	0.002	0.021	0.051	-0.105
	NUP50	0	0.027	0.047	0.016	-0.078	-0.015	0.045	0.065
	TPR	0	0.063	0.101	0.057	0.004	0.054	0.093	0.011
p-value	NUP358		0.433691	0.097208	0.425571	0.960109	0.815709	0.824539	0.264164
	NUP214		0.204909	0.138584	0.510313	0.724583	0.997963	0.791446	0.965634
	NUP88		0.911879	0.501662	0.380842	0.577478	0.950548	0.640779	0.06467
	CG1		0.423321	0.179828	0.409916	0.353319	0.658363	0.395764	0.705059
	GLE1		0.866355	0.008939	0.616616	0.404985	0.55452	0.939456	0.564775
	RAE1		0.334218	0.754212	0.569101	0.698259	0.120542	0.574708	0.483163
	NUP133		0.265508	0.140558	0.260162	0.270113	0.913019	0.827314	0.248278
	NUP107		0.911518	0.628999	0.524827	0.791984	0.851122	0.878092	0.103053
	NUP85		0.734395	0.30723	0.977612	0.470891	0.98591	0.596512	0.467085
	NUP160		0.830576	0.188551	0.222015	0.755226	0.610098	0.889424	0.208586
	SEC13		0.749444	0.569854	0.030468	0.086755	0.355886	0.144309	0.382153
	SEH1		0.322909	0.017252	0.083928	0.21027	0.955919	0.763202	0.771952
	NUP37		0.186485	0.032799	0.0513	0.151024	0.985586	0.970738	0.240515
	NUP43		0.51624	0.442209	0.57274	0.517535	0.429083	0.532047	0.492461
	NUP98		0.01889	0.000881	0.00034	0.031567	0.96433	0.408945	0.00044
	NUP205		0.745165	0.473483	0.644986	0.895805	0.943948	0.756077	0.286466
	NUP188		0.539469	0.169937	0.270031	0.532886	0.775611	0.828589	0.256227
	NUP155		0.416492	0.152267	0.295539	0.567803	0.923308	0.985898	0.153656
	NUP93		0.402635	0.520962	0.876151	0.489253	0.495257	0.813435	0.29211
	NUP35		0.778732	0.369003	0.512873	0.336168	0.698046	0.471371	0.385791
	NUP62		0.129664	0.123637	0.221838	0.300443	0.511625	0.465788	0.774137
	NUP58		0.660857	0.673104	0.926449	0.812734	0.8787	0.989329	0.366916
	NUP54		0.283903	0.301995	0.238288	0.73855	0.545285	0.551842	0.548119
	NDC1		0.943483	0.058885	0.357047	0.162949	0.159023	0.171127	0.934024
	POM121		0.356734	0.22648	0.044963	0.774359	0.092814	0.721693	0.784904
	POM121C		0.212535	0.002195	0.262318	0.113585	0.558862	0.726635	0.402148
	NUP210		0.909035	0.330914	0.35975	0.061676	0.770952	0.902679	0.623958
	NUP153		0.391101	0.069994	0.222582	0.974171	0.583844	0.288761	0.006491
	NUP50		0.667602	0.448689	0.792913	0.208517	0.506221	0.972597	0.426455
	TPR		0.178444	0.033887	0.22245	0.934501	0.852157	0.872333	0.317971

## Sheet: Fig.5g
		DMSO				CDK1/2i
		EB	αCD4	Env	αCD3/CD28	EB	αCD4	Env	αCD3/CD28
log2(FC)	NUP358_S796	0	-0.6618	-0.9644	-0.5095	-0.3942	0.0903	-0.2563	-0.4023
	NUP358_S955	0	0.0393	0.0311	0.0606	-0.2524	-0.0667	-0.4396	-0.2333
	NUP358_S1509	0	1.1549	0.9235	0.7679	0.0028	0.6708	0.2566	0.453
	NUP358_T1255	0	0.7947	0.7719	0.9367	-0.2754	0.2524	-0.5686	0.6817
	NUP358_S2454	0	0.9078	0.8317	0.75	0.1687	-0.0227	0.4389	0.29
	NUP214_S430	0	0.1271	0.1135	0.2265	0.023	0.0493	0.0759	-1.3041
	NUP214_S678	0	-0.2108	-0.0345	0.6387	0.1073	0.1181	0.0899	0.9125
	NUP214_S940	0	-1.5602	-0.6088	-1.5385	0.1114	-1.9604	-0.6027	-1.5325
	NUP88_S50	0	0.5466	0.8714	1.1111	0.308	-1.3173	-0.1916	0.116
	NUP98_S612	0	0.5698	0.3707	0.9898	0.0604	0.282	0.354	1.0296
	NUP98_T670	0	1.8328	1.3168	1.4441	-0.7815	-0.287	0.713	0.2087
	NUP98_S1028	0	1.1316	1.1657	1.3106	0.6557	0.6293	0.3558	0.1911
	NUP188_S1523	0	0.5667	1.23	1.0194	0.1636	0.0434	-0.047	0.5198
	NUP188_S1709	0	0.0389	0.1608	0.4087	0.117	-1.3729	0.0452	0.2708
	NDC1_S534	0	1.143	0.8123	0.5029	-0.2134	0.1719	-0.561	-0.4872
	NUP210_T1844	0	-0.7233	-0.4103	0.1781	0.0495	-0.0167	0.0571	0.9706
	POM121C_T424	0	-0.0417	-0.0606	0.1644	-0.2134	-0.023	-0.1032	0.0142
	NUP153_S192	0	0.5019	0.8984	0.668	-0.0731	0.0718	-0.1051	-0.1051
	TPR_S379	0	0.6231	0.4595	0.5965	-0.3819	0.0036	-0.5963	0.2973
	TPR_T2137	0	0.4332	0.4983	0.6186	-0.577	0.2716	-1.2078	0.0559
	TPR_S2155	0	0.576	0.5056	0.515	0.2741	0.4864	0.5047	0.3095
		EB	αCD4	Env	αCD3/CD28	EB	αCD4	Env	αCD3/CD28
p-value	NUP358_S796		0.7055	0.289	0.652	0.2622	0.745	0.502	0.6134
	NUP358_S955		0.8502	0.8693	0.7237	0.3646	0.9009	0.2834	0.8086
	NUP358_S1509		0.0082	0.0296	0.0541	0.9669	0.0478	0.5704	0.2865
	NUP358_T1255		0.0166	0.0219	0.0138	0.3794	0.4141	0.3466	0.1405
	NUP358_S2454		0.0631	0.0418	0.0857	0.5941	0.9503	0.4063	0.5153
	NUP214_S430		0.6045	0.6087	0.3146	0.8193	0.8247	0.766	0.4221
	NUP214_S678		0.596	0.8406	0.045	0.6232	0.6729	0.678	0.0544
	NUP214_S940		0.289	0.692	0.4572	0.9999	0.0561	0.4024	0.1423
	NUP88_S50		0.0868	0.1024	0.0131	0.3946	0.2128	0.4141	0.2742
	NUP98_S612		0.0483	0.0938	0.0055	0.6183	0.2803	0.2712	0.0273
	NUP98_T670		0.001	0.0044	0.0037	0.1404	0.9834	0.1178	0.5798
	NUP98_S1028		0.0169	0.0075	0.0039	0.113	0.0913	0.6429	0.5893
	NUP188_S1523		0.0519	0.0059	0.0045	0.6729	0.9173	0.9283	0.2004
	NUP188_S1709		0.9078	0.4498	0.1246	0.633	0.5893	0.9009	0.5198
	NDC1_S534		0.005	0.0196	0.1159	0.4342	0.5704	0.4548	0.5379
	NUP210_T1844		0.3736	0.4426	0.4247	0.9503	0.814	0.9228	0.0512
	POM121C_T424		0.9078	0.8311	0.4758	0.4383	0.9558	0.683	0.9009
	NUP153_S192		0.0879	0.0377	0.0666	0.6578	0.7293	0.5846	0.9614
	TPR_S379		0.0329	0.0675	0.0418	0.2258	0.8681	0.3258	0.5564
	TPR_T2137		0.2093	0.205	0.0597	0.7138	0.5989	0.2897	0.745
	TPR_S2155		0.0631	0.1354	0.0938	0.3683	0.3946	0.2803	0.4102
