# Supplementary material for: HIV-1 signalling remodels nuclear pores to licence infection
Source: Nature. 2026 May 6;654(8120):1044–54. doi: 10.1038/s41586-026-10453-3 (PMC13293875; doi:10.1038/s41586-026-10453-3)
Supplement: Supplementary file 12 — Source Data Extended Data Fig. 1 [file 41586_2026_10453_MOESM12_ESM.xlsx]

## Sheet: ED_Fig.1a
	Gag+			Env+
	F522Y	WT		F522Y	WT
	89.9	93.2		63	70
	97.2	97.1		66.4	68
	92.8	97.6		74.4	67.2

## Sheet: ED_Fig.1b
	RT activity (mU/ml)			Infectivity (TCID50/ml)
	F522Y	WT		F522Y	WT
	2880	2970		10	655000
	2073	6330		10	655000
	3895	6420		10	1310000
	2042	1360		10	7410000
	1994	3618		10	164000
	1714	1654		10	230000

## Sheet: ED_Fig.1c
	+VS	-VS
	13.9	12.6
	15.3	14.3
	22.1	20.2
	19.2	22.2
	31.8	33.6
	21.9	23.5
	20.1	21.5
	18	18.8
	19.4	18.8
	18.2	16.3
	27.3	22.6
	34.1	29.7

## Sheet: ED_Fig.1d
				+EFV
	+VS	-VS		+VS	-VS
	18.7	8.8		10.8	4.1
	26.6	12.6		9.5	6.8
	22.9	12		8.8	8.3
	33.6	20.5		6	4.3
	26.1	13.9		4	4
	27.2	10.1		5.6	1.6
	17.1	9.1		6.3	2.5
	19.8	10.9		6	3
	23.2	16.5		5.6	3.5
	29.5	16.2		9.3	6.1
	29.3	19.5		8.3	5.5
	36.5	27.8		7.2	5.2

## Sheet: ED_Fig.1e
		+ VS						- VS
Virus dose	0	0.2	0.4	0.6	0.4	0.2	0.2	0.2	0.4	0.6	0.4	0.2	0.2
	1	5.8	6.6	7.6	6.2	10.4	9.2	2.2	2.8	4	2.2	3.2	3
	2	8.8	8.8	13.8	11.6	12.2	11.6	3.6	6.4	6.8	6	9.2	8.4
	4	19.6	9.2	16	10.8	14.4	15.2	6.8	10	14.4	10.4	12	12.4

## Sheet: ED_Fig.1f
	memory			naïve
	+VS	-VS		+VS	-VS
	15.2	6.9		1.3	0.5
	9.3	4.9		2.6	0.8
	13.1	6.9		2.1	0.9
	18.2	4.7		1.4	1
	12	3.4		2.1	0.5
	21.4	4		1	0.1
	16.5	2.7		2.6	0.9
	23.2	5.5		1.8	0.7
	19.4	4.3		2.7	1.3

## Sheet: ED_Fig.1g
	+VS	-VS
	12.6	15
	18.8	21.7
	29.8	23.8
	31	26.6
	16.4	17.4
	15	16.2
	38	35.8
	22.6	22.3
	13.8	12.2
	10.4	13.4
	34	32.9
	15.3	19.7

## Sheet: ED_Fig.1h
	+ VS				- VS
1h	2.8	5.5	5.2	3.7	0.4	0.9	1	0.9
24h	2.6	4.1	1.8	3.9	0.7	1.3	0.2	0.4

## Sheet: ED_Fig.1i
		+ VS			- VS
	rest.	4.2	6.4	5.1	1.2	2.4	1.9
	activ.	14.3	11.6	17.1	7.2	8.1	11.5

## Sheet: ED_Fig.1j
	+ VS				- VS
48h	0.7	0.9	1.7	1.6	0.1	0.2	0.5	0.3
72h	3.3	4.5	7.1	5.7	0.2	0.4	1	1.2
95h	3.6	4.2	7	5.1	0.2	0.3	1.1	1

[truncated: 10 more sheets: ED_Fig.1k, ED_Fig.1l, ED_Fig.1m, ED_Fig.1n, ED_Fig.1o, ED_Fig.1p, ED_Fig.1q, ED_Fig.1r, ED_Fig.1s, ED_Fig.1t]
