# Supplementary material for: HIV-1 signalling remodels nuclear pores to licence infection
Source: Nature. 2026 May 6;654(8120):1044–54. doi: 10.1038/s41586-026-10453-3 (PMC13293875; doi:10.1038/s41586-026-10453-3)
Supplement: Supplementary file 13 — Source Data Extended Data Fig. 3 [file 41586_2026_10453_MOESM13_ESM.xlsx]

## Sheet: ED_Fig.3a
	+VS	-VS
	7.4	0.7
	9.5	3.6
	5.2	1
	7.6	0.9
	6.8	1
	8.7	2.2

## Sheet: ED_Fig.3b
	+VS	-VS
	61	68
	85.7	77.8
	71.4	81.3
	27.5	34.1
	34.9	51.2
	56.7	61.1
	1714	1654

## Sheet: ED_Fig.3c
	+VS	-VS
	3.4	3.5
	4.2	3.4
	6.4	3.6
	2.9	4.9
	3.2	3.4
	4.7	3.9
