# Supplementary material for: HIV-1 signalling remodels nuclear pores to licence infection
Source: Nature. 2026 May 6;654(8120):1044–54. doi: 10.1038/s41586-026-10453-3 (PMC13293875; doi:10.1038/s41586-026-10453-3)
Supplement: Supplementary file 14 — Source Data Extended Data Fig. 4 [file 41586_2026_10453_MOESM14_ESM.xlsx]

## Sheet: ED_Fig.4a
hpi	+ VS			- VS
24	1.3	0.4	0.9	0.8	0.4	0.5
48	2.2	3.1	2.5	1.2	0.9	1.9
72	10.2	6.5	8.9	3.3	2.4	1.9
96	14.4	9.6	11.6	6.2	3.5	5.2

## Sheet: ED_Fig.4b-c
		4b							included in 4c
		+ VS			- VS				CD3/CD28
	hpi
Early RT	24	184170	118779	125947	170104	96479	131522		227580	458112	350917
	48	360735	219117	294884	233202	192114	265327		1006979	1246630	839609
	72	507045	332921	403945	247394	204113	290137		1837881	2432868	1169374
	96	546125	409427	448041	316688	261665	346266		3560493	3174289	2524929
Late RT	24	2221	1993	2460	2032	1888	1363		8949	14729	12172
	48	6067	4641	3864	4671	2038	2355		79475	50894	49095
	72	13432	10482	7286	6386	3716	4076		253460	372828	239142
	96	16278	12029	10280	5110	8962	6133		359565	525798	308997
2-LTR	24	531	402	801	421	252	347		1540	1151	1858
	48	1937	843	1056	525	315	476		2578	2194	3436
	72	2496	1326	3883	741	896	1133		5645	4369	7392
	96	4124	3391	6512	1846	1288	3204		9989	8498	13620

## Sheet: ED_Fig.4d
	Left panel				Right panel
	+ VS	- VS	CD3/CD28		+ VS	- VS	CD3/CD28
	0.7	0.5			5.6	8.3
	0.5	0.6	221.9		5.3	8.1	0.4
	0.6	0.6	68.4		20.4	24	3.4
	0.4	0.4	176.1		25.8	16.1	0.8

## Sheet: ED_Fig.4e
	RRM1				RRM2				RRM2B
	+ VS	- VS	CD3/CD28		+ VS	- VS	CD3/CD28		+ VS	- VS	CD3/CD28
	1643	1618	3231		1458	1462	5545		6248	6263	15130
	1553	1754	2993		1693	1562	4219		6747	6761	13098
	1764	1845	4103		1778	1703	4791		6882	6921	10682
	1387	1433	3859		1305	1246	6496		5823	5954	14007

## Sheet: ED_Fig.4f
	+ VS	- VS
	7.8	8.6
	10.9	11.5
	15.6	15.9

## Sheet: ED_Fig.4g
	hpi	+ VS			- VS
Early RT	0	1707	1871	567	686	1028	460
	7	224241	229070	115442	131645	176187	161540
	12	305104	261599	147660	289426	190199	119156
	20	337881	432868	169374	127580	358112	250917
Late RT	0	515	308	81	157	570	363
	7	5780	8737	9596	7691	9747	6226
	12	14908	8429	6820	9803	11517	6004
	20	11918	21989	4571	10131	12001	9945
2-LTR	0	0	0	0	0	0	0
	7	16	20	22	6	20	5
	12	92	150	86	57	91	34
	20	214	198	386	84	190	60
	42	1100	1333	1791	501	805	925

## Sheet: ED_Fig.4h
hpi	+ VS			- VS
0	0	0	0	0	0	0
20	3.9	6.1	2.8	0.5	1.9	0.6
42	12.2	17.1	13.4	4.1	6.3	4.9

## Sheet: ED_Fig.4i
	+ VS	- VS
	14.5	4.9
	11.7	2.5
	8.5	4.3
