# Supplementary material for: HIV-1 signalling remodels nuclear pores to licence infection
Source: Nature. 2026 May 6;654(8120):1044–54. doi: 10.1038/s41586-026-10453-3 (PMC13293875; doi:10.1038/s41586-026-10453-3)
Supplement: Supplementary file 15 — Source Data Extended Data Fig. 5 [file 41586_2026_10453_MOESM15_ESM.xlsx]

## Sheet: ED_Fig.5a
	5 um beads			130 nm beads
	Empty	αCD4	Env	Empty	αCD4	Env	Media only	F522Y virion	- VS	+ VS
	6.6	18.4	27.9	5.7	7.1	8.4	12.1	11.5	4.8	21.8
	13.5	25.9	37.8	11.4	14.4	13.5	8.9	7.2	11.2	43.4
	18.5	31.6	55.5	17.3	12.3	10.6	6.1	7.9	7	34.8
	15.8	32.4	50.3	15.1	15.8	17.7	8.3	9.4	8.5	25.1
	6	22.5	27.5	10	17.5	16.5	11	12.4	14.5	37.5

## Sheet: ED_Fig.5b
	EB				αCD4
1	1.4	2.2	3	2	9.2	4.4	6	5.9
4	1.2	1.8	2.1	2.5	8.3	4.2	5.4	5.5
24	1.6	1.4	1.8	2.7	6.5	2.6	3.4	3.2

## Sheet: ED_Fig.5c
	αCD4
5	1.2	2.9	3.3	2.5		EB = 1.6
10	2.7	3.8	5.7	4.3
25	5.7	4.5	7.5	6.2
100	5.5	4.8	7.2	6.3

## Sheet: ED_Fig.5d
	EB				αCD4
0.5	1.1	1.7	2.8	2.3	3.1	3.7	5.1	5.3
1	0.8	2.8	2.3	1.7	5.7	4	6.9	6.4
2	0.9	2.1	2.5	2.6	7.4	5.2	7.9	6.6

## Sheet: ED_Fig.5e
	EB						αCD4						Env
X4	3507	4092	4688	4083	6147	5818	4797	6661	7993	5217	10247	13342	5995	5277	7194	4949	9364	11744
R5	4159	6814	4991	6132	6093	6505	6178	8791	7414	7912	10759	13955	5560	9670	6672	8703	10005	12301

## Sheet: ED_Fig.5f
	CD69				CD38				HLA-DR				PD-1
	EB	αCD4	CD3/CD28		EB	αCD4	CD3/CD28		EB	αCD4	CD3/CD28		EB	αCD4	CD3/CD28
	6.2	6.7	21.5		17.3	19.5	92.5		8.1	6.7	14.6		12.1	11.2	48.5
	6	7.5	43.6		23.1	24.8	76.3		7.8	7.6	15.7		8.4	8.3	38.3
	8.1	8.4	48.3		29.1	34	70.5		3.6	4.4	19.6		6	5.3	45.7
	2.2	2	34.5		36.5	33.2	85.9		4.9	3.4	27.1		3.2	3.5	32.4
	3.3	4.3	24.9		26.4	25.6	85.7		3.1	2.3	19		6.9	6.4	26.3
	1.4	2.7	15.6		22.1	20.9	82.1		3.5	2.6	22.3		7.7	7.3	25.7

## Sheet: ED_Fig.5g
Activated		Resting
no spinoc.	spinoc.	no spinoc.	spinoc.	Empty	αCD4	Env	- VS	+ VS
20.6	32	2.3	28.3	1.8	7.6	16.1	2.2	13.4
29.5	42.6	2.8	30.6	2.4	9.8	15.8	2.6	14.6
16.6	27.7	1	14.3	1.3	5.3	13.8	1.3	8.1
22.3	37.5	1.6	23.6	0.9	6.1	10.2	1.8	10.5

## Sheet: ED_Fig.5h
	Left panel							Right panel
	EB			Env				DMSO	Maraviroc
DMSO	2.66	1.4	1.8	7.2	9.7	12.8		13.4	1.5
Maraviroc	2.5	1.5	1.9	7	10.8	11.9		10.9	0.8
								15.2	1.6

## Sheet: ED_Fig.5i
	Left panel							Right panel
	- VS			+ VS				DMSO	AMD 3100
DMSO	2.5	2	1.6	8.6	7.6	7		24.1	2.1
AMD 3100	3.1	2.2	1.1	7.4	7.7	6.1		18.2	1.2
								25.3	2.6

## Sheet: ED_Fig.5j
	EB				αCD4
10	0.9	2.1	2.8	2.9	1.5	2.1	2.5	3.1
50	1.4	1.8	3.4	2.6	1.8	2.3	2.4	2.8
250	1.7	1.4	3.2	3	2.1	2	1.9	2.5

[truncated: 1 more sheets: ED_Fig.5k]
