# Supplementary material for: HIV-1 signalling remodels nuclear pores to licence infection
Source: Nature. 2026 May 6;654(8120):1044–54. doi: 10.1038/s41586-026-10453-3 (PMC13293875; doi:10.1038/s41586-026-10453-3)
Supplement: Supplementary file 16 — Source Data Extended Data Fig. 6 [file 41586_2026_10453_MOESM16_ESM.xlsx]

## Sheet: ED_Fig.6a
	αCD3	EB	αCD4	Env	- VS	+ VS
	14423	2356	4532	7323	1998	5669
	24124	1904	6235	8533	1866	5760
	16650	2012	4758	5498	1595	6607
	20180	1401	3317	5869	1754	4099

## Sheet: ED_Fig.6b
	αCD3	EB	αCD4	Env	- VS	+ VS
	475	155	291	321	171	364
	779	152	328	385	178	303
	534	198	367	421	116	282
	619	127	248	344	164	473

## Sheet: ED_Fig.6c
	Left panel								Right panel
		αCD3	Env	αCD4	+ VS	- VS	EB		αCD3	EB	αCD4	Env	- VS	+ VS
	0	210	204	201	182	187	195		558	211	291	312	193	330
	2	558	312	291	330	193	211		609	158	307	364	167	347
	5	367	255	236	287	205	204		724	181	254	378	202	310
	15	285	257	232	221	197	182		547	189	326	418	198	424
	25	290	219	222	193	193	176

## Sheet: ED_Fig.6d
	Left panel								Right panel
		αCD3	Env	αCD4	+ VS	- VS	EB		αCD3	EB	αCD4	Env	- VS	+ VS
	0	308	303	297	290	294	286		969	293	487	583	332	496
	2	969	583	487	496	332	293		1048	267	394	694	215	585
	5	563	456	383	422	330	311		1320	251	508	598	248	665
	15	481	387	318	392	302	328		1146	205	368	523	244	556
	25	432	323	301	330	287	302

## Sheet: ED_Fig.6e
	Left panel								Right panel
		αCD3	Env	αCD4	+ VS	- VS	EB		αCD3	EB	αCD4	Env	- VS	+ VS
	0	98	93	87	116	105	101		5590	125	274	381	167	527
	2	2345	168	153	315	157	123		6236	130	227	402	146	632
	5	5590	381	274	527	167	125		4728	142	351	462	122	505
	15	2530	201	163	269	130	117		3215	103	252	323	112	331
	25	834	107	112	194	118	105

## Sheet: ED_Fig.6f
	Left panel								Right panel
		αCD3	Env	αCD4	+ VS	- VS	EB		αCD3	EB	αCD4	Env	- VS	+ VS
	0	245	232	253	246	281	221		1720	258	511	622	298	549
	2	1226	461	321	501	271	247		2153	241	427	544	258	782
	5	1720	622	511	549	298	258		2039	316	494	643	243	666
	15	1032	534	457	494	281	250		1399	218	598	781	206	522
	25	841	423	321	454	283	233

## Sheet: ED_Fig.6g
		EB			αCD4			Env
pLck	130 nm	957	859	726	878	952	747	948	816	854
	5 μm	1281	1134	954	2406	3228	2179	3762	4367	2549
pZap	130 nm	115	126	112	116	108	128	133	108	119
	5 μm	111	126	102	217	290	324	261	380	358
pErk	130 nm	98	128	118	121	118	151	132	142	138
	5 μm	117	116	123	378	492	315	536	691	438
pAKT	130 nm	154	117	135	125	113	137	171	167	197
	5 μm	221	123	163	423	349	591	547	434	649

## Sheet: ED_Fig.6h
	Left panel						Right panel
		αCD3	Env	αCD4	EB		αCD3	EB	αCD4	Env
	0	2557	2744	2632	2572		27034	2805	6617	9269
	2	27034	9269	6617	2805		21627	2371	6334	7138
	5	16650	4793	3873	2854		13320	2588	5146	5986
	15	13445	2495	2775	2592		18756	1764	4150	4990
	25	8180	2262	2008	2341

## Sheet: ED_Fig.6i
	Left panel						Right panel
		αCD3	Env	αCD4	EB		αCD3	EB	αCD4	Env
	0	185	188	174	191		970	164	426	489
	2	970	489	426	164		1117	178	511	654
	5	573	343	369	167		955	204	460	556
	15	434	334	326	194		855	183	334	571
	25	391	254	238	186

## Sheet: ED_Fig.6j
	Left panel						Right panel
		αCD3	Env	αCD4	EB		αCD3	EB	αCD4	Env
	0	212	223	217	206		7313	264	727	933
	2	7313	933	727	264		4429	281	746	838
	5	4662	479	378	237		7713	227	434	526
	15	3119	219	245	194		5812	250	460	666
	25	2328	223	237	186

[truncated: 5 more sheets: ED_Fig.6k, ED_Fig.6l, ED_Fig.6m, ED_Fig.6n, ED_Fig.6o]
