# Supplementary material for: HIV-1 signalling remodels nuclear pores to licence infection
Source: Nature. 2026 May 6;654(8120):1044–54. doi: 10.1038/s41586-026-10453-3 (PMC13293875; doi:10.1038/s41586-026-10453-3)
Supplement: Supplementary file 17 — Source Data Extended Data Fig. 7 [file 41586_2026_10453_MOESM17_ESM.xlsx]

## Sheet: ED_Fig.7a
		EB			αCD4
pT14	130 nm	76.5	89.4	75.6	87.2	92.8	75.2
	5 μm	94.7	78.1	87.6	66.8	56	47.6
pT15	130 nm	84.8	67.2	77.6	79.8	74.4	81.2
	5 μm	88.8	75.8	68.4	52	50.4	60.5
pT161	130 nm	3.5	6.3	6.5	3.8	6.3	4.8
	5 μm	3.5	6.4	5.6	8.5	11.4	12.1
total CDk1	130 nm	771	810	678	925	754	672
	5 μm	707	824	575	1302	1245	1137

## Sheet: ED_Fig.7b
	- VS	+ VS	CD3/CD28
	4.2	8.2	41.5
	1.3	5.8	52.7
	2.4	9.1	55.4
	2.6	13.2	48.3

## Sheet: ED_Fig.7c
		EB				αCD4
	h
	3	2.5	1.8	4	4.6	4.1	3.2	6.9	8.8
	6	2.9	2.1	2.8	5.1	6.5	5.1	8.4	14
	24	2.2	2.8	1.9	2.9	5	3.5	5.9	9.5

## Sheet: ED_Fig.7d
		EB				αCD4
	DMSO	2.7	2.3	2.9	3.8	7.4	5.8	9.2	11.8
	Lck	2.5	2.9	2	3.4	3.6	2.9	2.5	5.2
	AKT	2.2	2.4	1	3.1	3.2	2.4	1.2	3.5

## Sheet: ED_Fig.7e
	2° only	- VS	+ VS	EB	αCD4	CD3/CD28
	135	391	362	342	385	1786
	184	408	346	398	440	2500
	218	592	607	600	614	2213
	154	359	359	340	377	1902

## Sheet: ED_Fig.7f
	- VS	CCS	CD3/CD28
	393	386	877
	347	341	685
	392	342	939
	493	478	671

## Sheet: ED_Fig.7g
	- VS	CCS	CD3/CD28
	75.8	50.3	41.8
	69.9	52.6	39.6
	88.2	64.1	54.6
	74.8	56.3	47.1

## Sheet: ED_Fig.7h
	- VS	CCS	CD3/CD28
	89.9	57.5	50.5
	85.8	62.3	54.3
	77.6	55.6	45.4
	80.3	67.5	55.6

## Sheet: ED_Fig.7i
	- VS	CCS	CD3/CD28
	3.8	12.2	43.3
	2.3	8.7	38.8
	4.6	9.3	48.5
	5.7	14.7	55.9

## Sheet: ED_Fig.7j
	- VS	CCS	CD3/CD28
	1106	1329	2163
	934	1243	1854
	1079	1389	2086
	1121	1458	2662

[truncated: 7 more sheets: ED_Fig.7k, ED_Fig.7l, ED_Fig.7m, ED_Fig.7n, ED_Fig.7o, ED_Fig.7p, ED_Fig.7q]
