# Supplementary material for: HIV-1 signalling remodels nuclear pores to licence infection
Source: Nature. 2026 May 6;654(8120):1044–54. doi: 10.1038/s41586-026-10453-3 (PMC13293875; doi:10.1038/s41586-026-10453-3)
Supplement: Supplementary file 18 — Source Data Extended Data Fig. 8 [file 41586_2026_10453_MOESM18_ESM.xlsx]

## Sheet: ED_Fig.8b
	Total			Nuclear
	EB	αCD4	Env	EB	αCD4	Env
Tpr	1	1.05	1.72	1	1.07	1.01
	1	1.5	1.19	1	1.57	0.99
	1	1.16	1.35	1	0.77	0.72
Nup153	1	0.85	1.03	1	1.34	0.68
	1	1.03	0.94	1	1.02	0.7
	1	1.2	1.24	1	0.66	0.77
Nup98	1	0.97	1.77	1	0.88	1.06
	1	1.32	0.88	1	0.56	0.72
	1	0.93	1.47	1	0.86	0.72
Nup62	1	0.64	0.51	1	1.18	2.74
	1	0.84	0.74	1	1.76	1.38
	1	1.07	1.14	1	1.16	1.17
Nup54	1	1.13	0.98	1	1.25	1.9
	1	1.01	1.09	1	1.44	1.22
	1	1	1.12	1	1.12	1.18
Lamin A/C	1	0.7	0.6	1	0.9	1
	1	0.6	0.8	1	1.2	1.3
	1	0.8	1.2	1	0.7	1.1
GAPDH	6.8	6.9	7	1	0.7	1
	5.6	4.6	4.2	1	0.9	0.9
	13.7	11.6	12.6	1	1.1	0.9
